# Supplementary material for: An annotated checklist of Coccinellidae (Insecta, Coleoptera) with eight new records from the Kingdom of Saudi Arabia
Source: Zookeys. 2020 Dec 21;1006:35–89. doi: 10.3897/zookeys.1006.59123 (PMC7769896; doi:10.3897/zookeys.1006.59123)
Supplement: XML Treatment for Brumoides nigrosuturalis [file zookeys.1006.59123-treatment2.xml]

<!DOCTYPE tp:taxon-treatment
  PUBLIC "-//TaxonX//DTD Taxonomic Treatment Publishing DTD v0 20100105//EN" "tax-treatment-NSO.dtd">
<tp:taxon-treatment xmlns:tp="http://www.plazi.org/taxpub"><tp:treatment-meta><kwd-group><label>Taxon classification</label><kwd><named-content xmlns:xlink="http://www.w3.org/1999/xlink" content-type="kingdom">Animalia</named-content></kwd><kwd><named-content xmlns:xlink="http://www.w3.org/1999/xlink" content-type="order">Coleoptera</named-content></kwd><kwd><named-content xmlns:xlink="http://www.w3.org/1999/xlink" content-type="family">Coccinellidae</named-content></kwd></kwd-group><mixed-citation publication-type="journal"><person-group><name><surname>Ansi</surname><given-names>Amin Al</given-names></name><name><surname>Alkhalaf</surname><given-names>Areej A.</given-names></name><name><surname>Fadl</surname><given-names>Hassan</given-names></name><name><surname>Rasool</surname><given-names>Iftekhar</given-names></name><name><surname>Dhafer</surname><given-names>Hathal Al</given-names></name></person-group><article-title>An annotated checklist of <tp:taxon-name><tp:taxon-name-part taxon-name-part-type="family">Coccinellidae</tp:taxon-name-part></tp:taxon-name> (<tp:taxon-name><tp:taxon-name-part taxon-name-part-type="class">Insecta</tp:taxon-name-part></tp:taxon-name>, <tp:taxon-name><tp:taxon-name-part taxon-name-part-type="order">Coleoptera</tp:taxon-name-part></tp:taxon-name>) with eight new records from the Kingdom of Saudi Arabia</article-title><source>Zookeys</source><day>21</day><month>12</month><year>2020</year><volume>1006</volume><fpage>35</fpage><lpage>89</lpage><pub-id pub-id-type="doi">10.3897/zookeys.1006.59123</pub-id></mixed-citation></tp:treatment-meta><tp:nomenclature><tp:taxon-name><object-id xmlns:xlink="http://www.w3.org/1999/xlink" content-type="arpha" xlink:type="simple">FAD32E66-D4A9-568B-96C3-7174556F1A0B</object-id>
                <tp:taxon-name-part taxon-name-part-type="genus" reg="Brumoides">Brumoides</tp:taxon-name-part>
                <tp:taxon-name-part taxon-name-part-type="species" reg="nigrosuturalis">nigrosuturalis</tp:taxon-name-part>
              </tp:taxon-name><tp:taxon-authority>(Kapur, 1959)</tp:taxon-authority><tp:nomenclature-citation-list><tp:nomenclature-citation><tp:taxon-name>
                    <tp:taxon-name-part taxon-name-part-type="genus" reg="Brumus">Brumus</tp:taxon-name-part> <tp:taxon-name-part taxon-name-part-type="species" reg="nigrosuturalis">nigrosuturalis</tp:taxon-name-part></tp:taxon-name><comment>Kapur, 1959: 293.</comment></tp:nomenclature-citation></tp:nomenclature-citation-list></tp:nomenclature><tp:treatment-sec sec-type="material" id="SECID0EJHAI"><title>Material examined.</title><p><bold>Asir</bold>: Al Majardah, Wadi Yabah, <named-content xmlns:xlink="http://www.w3.org/1999/xlink" content-type="dwc:verbatimCoordinates" xlink:type="simple"><named-content content-type="geo-json" specific-use="{&#34;type&#34;:&#34;Point&#34;,&#34;coordinates&#34;:[41.807667,19.271167]}" id="NCID0EUHAI" xlink:type="simple">19°16.27'N, 41°48.46'E</named-content></named-content>, 411 m, 2.VI.2012, <abbrev xmlns:xlink="http://www.w3.org/1999/xlink" xlink:title="beating sheet" id="ABBRID0EZHAI" xlink:type="simple">BS</abbrev>, Al Ansi, A., 1♂1♀; Al Majardah Thalooth Al Mandhar, Wadi Baqrah, <named-content xmlns:xlink="http://www.w3.org/1999/xlink" content-type="dwc:verbatimCoordinates" xlink:type="simple"><named-content content-type="geo-json" specific-use="{&#34;type&#34;:&#34;Point&#34;,&#34;coordinates&#34;:[42.018667,18.792833]}" id="NCID0EAIAI" xlink:type="simple">18°47.57'N, 42°01.12'E</named-content></named-content>, 433 m, 4.XI.2013, <abbrev xmlns:xlink="http://www.w3.org/1999/xlink" xlink:title="handpicking" id="ABBRID0EFIAI" xlink:type="simple">HP</abbrev>, Abdel-Dayem, M., 1ex; 12.X.2013, <abbrev xmlns:xlink="http://www.w3.org/1999/xlink" xlink:title="handpicking" id="ABBRID0EJIAI" xlink:type="simple">HP</abbrev>, El Torkey, A., 1ex; 12.X.2013, <abbrev xmlns:xlink="http://www.w3.org/1999/xlink" xlink:title="sweeping net" id="ABBRID0ENIAI" xlink:type="simple">SN</abbrev>, Khan, S., 1ex; Maraba Wadi Ramlan, <named-content xmlns:xlink="http://www.w3.org/1999/xlink" content-type="dwc:verbatimCoordinates" xlink:type="simple"><named-content content-type="geo-json" specific-use="{&#34;type&#34;:&#34;Point&#34;,&#34;coordinates&#34;:[42.382500,17.786333]}" id="NCID0EUIAI" xlink:type="simple">17°47.18'N, 42°22.95'E</named-content></named-content>, 180 m, 10.II.2016, <abbrev xmlns:xlink="http://www.w3.org/1999/xlink" xlink:title="sucking" id="ABBRID0EZIAI" xlink:type="simple">SU</abbrev>, Al Ansi, A., 1ex; Maraba, Wadi Itwad, <named-content xmlns:xlink="http://www.w3.org/1999/xlink" content-type="dwc:verbatimCoordinates" xlink:type="simple"><named-content content-type="geo-json" specific-use="{&#34;type&#34;:&#34;Point&#34;,&#34;coordinates&#34;:[42.360667,17.804167]}" id="NCID0EAJAI" xlink:type="simple">17°48.25'N, 42°21.64'E</named-content></named-content>, 149 m, 8.II.2016, <abbrev xmlns:xlink="http://www.w3.org/1999/xlink" xlink:title="sucking" id="ABBRID0EFJAI" xlink:type="simple">SU</abbrev>, Al Ansi, A., 4exs; 8.II.2016, <abbrev xmlns:xlink="http://www.w3.org/1999/xlink" xlink:title="sweeping net" id="ABBRID0EJJAI" xlink:type="simple">SN</abbrev>, Fadl, H., 1ex; Maraba, Wadi Reem, <named-content xmlns:xlink="http://www.w3.org/1999/xlink" content-type="dwc:verbatimCoordinates" xlink:type="simple"><named-content content-type="geo-json" specific-use="{&#34;type&#34;:&#34;Point&#34;,&#34;coordinates&#34;:[42.277667,17.875833]}" id="NCID0EQJAI" xlink:type="simple">17°52.55'N, 42°16.66'E</named-content></named-content>, 136 m, 9.II.2016, <abbrev xmlns:xlink="http://www.w3.org/1999/xlink" xlink:title="sweeping net" id="ABBRID0EVJAI" xlink:type="simple">SN</abbrev>, Fadl, H., 2exs; <bold>Jizan</bold>: Ahd Al Masareha Rd., <named-content xmlns:xlink="http://www.w3.org/1999/xlink" content-type="dwc:verbatimCoordinates" xlink:type="simple"><named-content content-type="geo-json" specific-use="{&#34;type&#34;:&#34;Point&#34;,&#34;coordinates&#34;:[42.873000,17.038000]}" id="NCID0E5JAI" xlink:type="simple">17°02.28'N, 42°52.38'E</named-content></named-content>, 11.III.2010, <abbrev xmlns:xlink="http://www.w3.org/1999/xlink" xlink:title="light trap" id="ABBRID0EDKAI" xlink:type="simple">LT</abbrev>, Al Dhafer, H. and El Gharbawy, A., 1♂; Aiban, Wadi Dafa, <named-content xmlns:xlink="http://www.w3.org/1999/xlink" content-type="dwc:verbatimCoordinates" xlink:type="simple"><named-content content-type="geo-json" specific-use="{&#34;type&#34;:&#34;Point&#34;,&#34;coordinates&#34;:[43.075500,17.375000]}" id="NCID0EKKAI" xlink:type="simple">17°22.50'N, 43°04.53'E</named-content></named-content>, 870 m, 12.XI.2012, <abbrev xmlns:xlink="http://www.w3.org/1999/xlink" xlink:title="sweeping net" id="ABBRID0EPKAI" xlink:type="simple">SN</abbrev>, Al Dhafer, H., 1♀; Sabya-Hurub Rd., <named-content xmlns:xlink="http://www.w3.org/1999/xlink" content-type="dwc:verbatimCoordinates" xlink:type="simple"><named-content content-type="geo-json" specific-use="{&#34;type&#34;:&#34;Point&#34;,&#34;coordinates&#34;:[42.292333,17.282333]}" id="NCID0EWKAI" xlink:type="simple">17°16.94'N, 42°17.54'E</named-content></named-content>, 97 m, 24.V.2012, <abbrev xmlns:xlink="http://www.w3.org/1999/xlink" xlink:title="sweeping net" id="ABBRID0E2KAI" xlink:type="simple">SN</abbrev>, Al Ansi, A., 2♂; Aiban, Haqu Fifa, <named-content xmlns:xlink="http://www.w3.org/1999/xlink" content-type="dwc:verbatimCoordinates" xlink:type="simple"><named-content content-type="geo-json" specific-use="{&#34;type&#34;:&#34;Point&#34;,&#34;coordinates&#34;:[43.043167,17.132500]}" id="NCID0ECLAI" xlink:type="simple">17°07.95'N, 43°02.59'E</named-content></named-content>, 253 m, 11.XI.2012, <abbrev xmlns:xlink="http://www.w3.org/1999/xlink" xlink:title="beating sheet" id="ABBRID0EHLAI" xlink:type="simple">BS</abbrev>, Fadl, H. and Abdel-Dayem, M., 1♂2♀; Jizan-Abu Arish Rd, <named-content xmlns:xlink="http://www.w3.org/1999/xlink" content-type="dwc:verbatimCoordinates" xlink:type="simple"><named-content content-type="geo-json" specific-use="{&#34;type&#34;:&#34;Point&#34;,&#34;coordinates&#34;:[42.784167,17.070833]}" id="NCID0EOLAI" xlink:type="simple">17°04.25'N, 42°47.05'E</named-content></named-content>, 24.II.2015, <abbrev xmlns:xlink="http://www.w3.org/1999/xlink" xlink:title="sweeping net" id="ABBRID0ETLAI" xlink:type="simple">SN</abbrev>, Al Harbi, M., 4exs; Jizan-Addarab Wadi Baiz, <named-content xmlns:xlink="http://www.w3.org/1999/xlink" content-type="dwc:verbatimCoordinates" xlink:type="simple"><named-content content-type="geo-json" specific-use="{&#34;type&#34;:&#34;Point&#34;,&#34;coordinates&#34;:[42.370667,17.626000]}" id="NCID0E1LAI" xlink:type="simple">17°37.56"N, 42°22.24"E</named-content></named-content>, 249 m, 24.II.2015, <abbrev xmlns:xlink="http://www.w3.org/1999/xlink" xlink:title="handpicking" id="ABBRID0E6LAI" xlink:type="simple">HP</abbrev>, Al Harbi, M., 2ex.</p></tp:treatment-sec><tp:treatment-sec sec-type="distribution" id="SECID0EDMAI"><title>Local distribution.</title><p>This species was collected from southwest of <abbrev xmlns:xlink="http://www.w3.org/1999/xlink" xlink:title="Kingdom of Saudi Arabia" id="ABBRID0EJMAI" xlink:type="simple">KSA</abbrev>, Asir, and Jizan and was previously reported by <xref ref-type="bibr" rid="B42">Talhouk (1982)</xref> from Jizan.</p></tp:treatment-sec><tp:treatment-sec sec-type="distribution" id="SECID0ERMAI"><title>World distribution.</title><p><bold>Asia</bold>: <abbrev xmlns:xlink="http://www.w3.org/1999/xlink" xlink:title="Saudi Arabia" id="ABBRID0EZMAI" xlink:type="simple">SA</abbrev> and <abbrev xmlns:xlink="http://www.w3.org/1999/xlink" xlink:title="Yemen including Socotra" id="ABBRID0E4MAI" xlink:type="simple">YE</abbrev>; <bold><abbrev xmlns:xlink="http://www.w3.org/1999/xlink" xlink:title="Afrotropical region" id="ABBRID0ECNAI" xlink:type="simple">AFR</abbrev></bold> (<xref ref-type="bibr" rid="B26">Kovář 2007</xref>).</p></tp:treatment-sec><ref-list><ref id="B42"><mixed-citation xmlns:xlink="http://www.w3.org/1999/xlink" xlink:type="simple"><person-group><name name-style="western"><surname>Talhouk</surname><given-names>AS</given-names></name></person-group> (<year>1982</year>) <article-title>Applied zoology in Saudi Arabia a note on the entomophagous fauna of Saudi Arabia.</article-title><source>Fauna of Saudi Arabia</source><volume>4</volume>: <fpage>529</fpage>–<lpage>531</lpage>.</mixed-citation></ref><ref id="B26"><mixed-citation xmlns:xlink="http://www.w3.org/1999/xlink" xlink:type="simple"><person-group><name name-style="western"><surname>Kovář</surname><given-names>I</given-names></name></person-group> (<year>2007</year>) <tp:taxon-name><tp:taxon-name-part taxon-name-part-type="family">Coccinellidae</tp:taxon-name-part></tp:taxon-name>. In Löbl I, Smetana A (Eds) <italic>Catalogue of Palaearctic <tp:taxon-name><tp:taxon-name-part taxon-name-part-type="order">Coleoptera</tp:taxon-name-part></tp:taxon-name></italic> (Vol. 4). Apollo Books, Stenstrup, Denmark, 568–631.</mixed-citation></ref></ref-list></tp:taxon-treatment>
