# Supplementary material for: An annotated checklist of Coccinellidae (Insecta, Coleoptera) with eight new records from the Kingdom of Saudi Arabia
Source: Zookeys. 2020 Dec 21;1006:35–89. doi: 10.3897/zookeys.1006.59123 (PMC7769896; doi:10.3897/zookeys.1006.59123)
Supplement: XML Treatment for Chilocorus bipustulatus [file zookeys.1006.59123-treatment3.xml]

<!DOCTYPE tp:taxon-treatment
  PUBLIC "-//TaxonX//DTD Taxonomic Treatment Publishing DTD v0 20100105//EN" "tax-treatment-NSO.dtd">
<tp:taxon-treatment xmlns:tp="http://www.plazi.org/taxpub"><tp:treatment-meta><kwd-group><label>Taxon classification</label><kwd><named-content xmlns:xlink="http://www.w3.org/1999/xlink" content-type="kingdom">Animalia</named-content></kwd><kwd><named-content xmlns:xlink="http://www.w3.org/1999/xlink" content-type="order">Coleoptera</named-content></kwd><kwd><named-content xmlns:xlink="http://www.w3.org/1999/xlink" content-type="family">Coccinellidae</named-content></kwd></kwd-group><mixed-citation publication-type="journal"><person-group><name><surname>Ansi</surname><given-names>Amin Al</given-names></name><name><surname>Alkhalaf</surname><given-names>Areej A.</given-names></name><name><surname>Fadl</surname><given-names>Hassan</given-names></name><name><surname>Rasool</surname><given-names>Iftekhar</given-names></name><name><surname>Dhafer</surname><given-names>Hathal Al</given-names></name></person-group><article-title>An annotated checklist of <tp:taxon-name><tp:taxon-name-part taxon-name-part-type="family">Coccinellidae</tp:taxon-name-part></tp:taxon-name> (<tp:taxon-name><tp:taxon-name-part taxon-name-part-type="class">Insecta</tp:taxon-name-part></tp:taxon-name>, <tp:taxon-name><tp:taxon-name-part taxon-name-part-type="order">Coleoptera</tp:taxon-name-part></tp:taxon-name>) with eight new records from the Kingdom of Saudi Arabia</article-title><source>Zookeys</source><day>21</day><month>12</month><year>2020</year><volume>1006</volume><fpage>35</fpage><lpage>89</lpage><pub-id pub-id-type="doi">10.3897/zookeys.1006.59123</pub-id></mixed-citation></tp:treatment-meta><tp:nomenclature><tp:taxon-name><object-id xmlns:xlink="http://www.w3.org/1999/xlink" content-type="arpha" xlink:type="simple">A9A7DBF2-AE09-5F60-9A04-964BCA73C97C</object-id>
                <tp:taxon-name-part taxon-name-part-type="genus" reg="Chilocorus">Chilocorus</tp:taxon-name-part>
                <tp:taxon-name-part taxon-name-part-type="species" reg="bipustulatus">bipustulatus</tp:taxon-name-part>
              </tp:taxon-name><tp:taxon-authority>(Linnaeus, 1758)</tp:taxon-authority><tp:nomenclature-citation-list><tp:nomenclature-citation><tp:taxon-name>
                    <tp:taxon-name-part taxon-name-part-type="genus" reg="Coccinella">Coccinella</tp:taxon-name-part> <tp:taxon-name-part taxon-name-part-type="species" reg="bipustulata">bipustulata</tp:taxon-name-part></tp:taxon-name><comment>Linnaeus, 1758: 367.</comment></tp:nomenclature-citation></tp:nomenclature-citation-list></tp:nomenclature><tp:treatment-sec sec-type="remarks" id="SECID0EGPAI"><title>Remarks.</title><p>This species is known as the biocontrol agent of the scale insect <italic><tp:taxon-name><tp:taxon-name-part taxon-name-part-type="genus" reg="Parlatoria">Parlatoria</tp:taxon-name-part> <tp:taxon-name-part taxon-name-part-type="species" reg="blanchardi">blanchardi</tp:taxon-name-part></tp:taxon-name></italic> (Targioni Tozzetti 1892), a date palm pest, and <italic><tp:taxon-name><tp:taxon-name-part taxon-name-part-type="genus" reg="Aonidiella">Aonidiella</tp:taxon-name-part> <tp:taxon-name-part taxon-name-part-type="species" reg="orientalis">orientalis</tp:taxon-name-part></tp:taxon-name></italic> (Newstead 1894), a pest of <italic><tp:taxon-name><tp:taxon-name-part taxon-name-part-type="genus" reg="Citrus">Citrus</tp:taxon-name-part></tp:taxon-name></italic> spp. (<xref ref-type="bibr" rid="B29">Martin 1972</xref>), and is widely distributed throughout the world. In the present study, its adults were collected from date palm orchards on the grasses and shrubs under the palm tree and in the agroecosystem on the grasses.</p></tp:treatment-sec><tp:treatment-sec sec-type="material" id="SECID0ENQAI"><title>Material examined.</title><p>old collection from <abbrev xmlns:xlink="http://www.w3.org/1999/xlink" content-type="institution" xlink:title="Arabian National Museum of Arthropods, Ministry of Agriculture" id="ABBRID0ETQAI" xlink:type="simple">ANMA</abbrev>, <bold>Riyadh</bold>: Ad Diriyah, Education farm, <named-content xmlns:xlink="http://www.w3.org/1999/xlink" content-type="dwc:verbatimCoordinates" xlink:type="simple"><named-content content-type="geo-json" specific-use="{&#34;type&#34;:&#34;Point&#34;,&#34;coordinates&#34;:[46.583333,24.666667]}" id="NCID0E4QAI" xlink:type="simple">24°40'N, 46°35'E</named-content></named-content>, 26.III.1975, 1♂, hand written label (date palm orchard); Wadi Hanifah, <named-content xmlns:xlink="http://www.w3.org/1999/xlink" content-type="dwc:verbatimCoordinates" xlink:type="simple"><named-content content-type="geo-json" specific-use="{&#34;type&#34;:&#34;Point&#34;,&#34;coordinates&#34;:[46.600000,24.750000]}" id="NCID0EFRAI" xlink:type="simple">24°45'N, 46°36'E</named-content></named-content>, 26.I.1977, Al Shaqaty, M., <abbrev xmlns:xlink="http://www.w3.org/1999/xlink" content-type="institution" xlink:title="Arabian National Museum of Arthropods, Ministry of Agriculture" id="ABBRID0EKRAI" xlink:type="simple">ANMA</abbrev>, 1ex; Riyadh, <named-content xmlns:xlink="http://www.w3.org/1999/xlink" content-type="dwc:verbatimCoordinates" xlink:type="simple"><named-content content-type="geo-json" specific-use="{&#34;type&#34;:&#34;Point&#34;,&#34;coordinates&#34;:[46.644167,24.716833]}" id="NCID0ESRAI" xlink:type="simple">24°43.01'N, 46°38.65'E</named-content></named-content>, 4.III.1979, Sarhan, K. and Shalaby, F., 29exs, hand written label [grasses]; V.1966, <abbrev xmlns:xlink="http://www.w3.org/1999/xlink" content-type="institution" xlink:title="Arabian National Museum of Arthropods, Ministry of Agriculture" id="ABBRID0EXRAI" xlink:type="simple">ANMA</abbrev>, 1ex.</p></tp:treatment-sec><tp:treatment-sec sec-type="distribution" id="SECID0E3RAI"><title>Local distribution.</title><p>This species was found in Riyadh region and listed by <xref ref-type="bibr" rid="B29">Martin (1972)</xref> and reported by <xref ref-type="bibr" rid="B7">Beccari (1971)</xref> from Riyadh and by <xref ref-type="bibr" rid="B42">Talhouk (1982)</xref> from Riyadh and Eastern region.</p></tp:treatment-sec><tp:treatment-sec sec-type="distribution" id="SECID0EOSAI"><title>World distribution.</title><p><bold>Asia</bold>: <abbrev xmlns:xlink="http://www.w3.org/1999/xlink" xlink:title="Afghanistan" id="ABBRID0EWSAI" xlink:type="simple">AF</abbrev>, <abbrev xmlns:xlink="http://www.w3.org/1999/xlink" xlink:title="Cyprus" id="ABBRID0E1SAI" xlink:type="simple">CY</abbrev>, FE, GAN, <abbrev xmlns:xlink="http://www.w3.org/1999/xlink" xlink:title="Iran" id="ABBRID0E5SAI" xlink:type="simple">IN</abbrev>, <abbrev xmlns:xlink="http://www.w3.org/1999/xlink" xlink:title="Iraq" id="ABBRID0ECTAI" xlink:type="simple">IQ</abbrev>, <abbrev xmlns:xlink="http://www.w3.org/1999/xlink" xlink:title="Palestine" id="ABBRID0EGTAI" xlink:type="simple">PAL</abbrev>, <abbrev xmlns:xlink="http://www.w3.org/1999/xlink" xlink:title="Jordan" id="ABBRID0EKTAI" xlink:type="simple">JO</abbrev>, <abbrev xmlns:xlink="http://www.w3.org/1999/xlink" xlink:title="Kyrgyzstan" id="ABBRID0EOTAI" xlink:type="simple">KI</abbrev>, <abbrev xmlns:xlink="http://www.w3.org/1999/xlink" xlink:title="Kazakhstan" id="ABBRID0ESTAI" xlink:type="simple">KZ</abbrev>, LE, <abbrev xmlns:xlink="http://www.w3.org/1999/xlink" xlink:title="Mongolia" id="ABBRID0EWTAI" xlink:type="simple">MG</abbrev>, <abbrev xmlns:xlink="http://www.w3.org/1999/xlink" xlink:title="Saudi Arabia" id="ABBRID0E1TAI" xlink:type="simple">SA</abbrev>, <abbrev xmlns:xlink="http://www.w3.org/1999/xlink" xlink:title="Egypt (Sinai)" id="ABBRID0E5TAI" xlink:type="simple">SI</abbrev>, <abbrev xmlns:xlink="http://www.w3.org/1999/xlink" xlink:title="Syria" id="ABBRID0ECUAI" xlink:type="simple">SY</abbrev>, <abbrev xmlns:xlink="http://www.w3.org/1999/xlink" xlink:title="Turkey" id="ABBRID0EGUAI" xlink:type="simple">TR</abbrev>, <abbrev xmlns:xlink="http://www.w3.org/1999/xlink" xlink:title="Uzbekistan" id="ABBRID0EKUAI" xlink:type="simple">UZ</abbrev>, and XIN; <bold>Europe</bold>: <abbrev xmlns:xlink="http://www.w3.org/1999/xlink" xlink:title="Azerbaijan" id="ABBRID0EQUAI" xlink:type="simple">AB</abbrev>, <abbrev xmlns:xlink="http://www.w3.org/1999/xlink" xlink:title="Albania" id="ABBRID0EUUAI" xlink:type="simple">AL</abbrev>, <abbrev xmlns:xlink="http://www.w3.org/1999/xlink" xlink:title="Armenia" id="ABBRID0EYUAI" xlink:type="simple">AR</abbrev>, AU, AZ, <abbrev xmlns:xlink="http://www.w3.org/1999/xlink" xlink:title="Belgium" id="ABBRID0E3UAI" xlink:type="simple">BE</abbrev>, <abbrev xmlns:xlink="http://www.w3.org/1999/xlink" xlink:title="Bosnia Herzegovina" id="ABBRID0EAVAI" xlink:type="simple">BH</abbrev>, <abbrev xmlns:xlink="http://www.w3.org/1999/xlink" xlink:title="Belarus" id="ABBRID0EEVAI" xlink:type="simple">BY</abbrev>, <abbrev xmlns:xlink="http://www.w3.org/1999/xlink" xlink:title="Czech Republic" id="ABBRID0EIVAI" xlink:type="simple">CZ</abbrev>, <abbrev xmlns:xlink="http://www.w3.org/1999/xlink" xlink:title="Russia (Central European Territory)" id="ABBRID0EMVAI" xlink:type="simple">CT</abbrev>, <abbrev xmlns:xlink="http://www.w3.org/1999/xlink" xlink:title="Denmark" id="ABBRID0EQVAI" xlink:type="simple">DE</abbrev>, <abbrev xmlns:xlink="http://www.w3.org/1999/xlink" xlink:title="Estonia" id="ABBRID0EUVAI" xlink:type="simple">EN</abbrev>, <abbrev xmlns:xlink="http://www.w3.org/1999/xlink" xlink:title="Finland" id="ABBRID0EYVAI" xlink:type="simple">FI</abbrev>, <abbrev xmlns:xlink="http://www.w3.org/1999/xlink" xlink:title="France" id="ABBRID0E3VAI" xlink:type="simple">FR</abbrev>, <abbrev xmlns:xlink="http://www.w3.org/1999/xlink" xlink:title="Great Britain" id="ABBRID0EAWAI" xlink:type="simple">GB</abbrev>, <abbrev xmlns:xlink="http://www.w3.org/1999/xlink" xlink:title="Germany" id="ABBRID0EEWAI" xlink:type="simple">GE</abbrev>, <abbrev xmlns:xlink="http://www.w3.org/1999/xlink" xlink:title="Georgia" id="ABBRID0EIWAI" xlink:type="simple">GG</abbrev>, <abbrev xmlns:xlink="http://www.w3.org/1999/xlink" xlink:title="Greece" id="ABBRID0EMWAI" xlink:type="simple">GR</abbrev>, <abbrev xmlns:xlink="http://www.w3.org/1999/xlink" xlink:title="Hungary" id="ABBRID0EQWAI" xlink:type="simple">HU</abbrev>, <abbrev xmlns:xlink="http://www.w3.org/1999/xlink" xlink:title="Ireland" id="ABBRID0EUWAI" xlink:type="simple">IR</abbrev>, <abbrev xmlns:xlink="http://www.w3.org/1999/xlink" xlink:title="Italy (Sardinia, Sicily, San Marino)" id="ABBRID0EYWAI" xlink:type="simple">IT</abbrev>, LA, <abbrev xmlns:xlink="http://www.w3.org/1999/xlink" xlink:title="light trap" id="ABBRID0E3WAI" xlink:type="simple">LT</abbrev>, <abbrev xmlns:xlink="http://www.w3.org/1999/xlink" xlink:title="Luxembourg" id="ABBRID0EAXAI" xlink:type="simple">LU</abbrev>, <abbrev xmlns:xlink="http://www.w3.org/1999/xlink" xlink:title="Malta" id="ABBRID0EEXAI" xlink:type="simple">MA</abbrev>, <abbrev xmlns:xlink="http://www.w3.org/1999/xlink" xlink:title="Macedonia" id="ABBRID0EIXAI" xlink:type="simple">MC</abbrev>, <abbrev xmlns:xlink="http://www.w3.org/1999/xlink" xlink:title="Moldavia" id="ABBRID0EMXAI" xlink:type="simple">MD</abbrev>, <abbrev xmlns:xlink="http://www.w3.org/1999/xlink" xlink:title="The Netherlands" id="ABBRID0EQXAI" xlink:type="simple">NL</abbrev>, <abbrev xmlns:xlink="http://www.w3.org/1999/xlink" xlink:title="Norway" id="ABBRID0EUXAI" xlink:type="simple">NR</abbrev>, <abbrev xmlns:xlink="http://www.w3.org/1999/xlink" xlink:title="Russia (North European Territory)" id="ABBRID0EYXAI" xlink:type="simple">NT</abbrev>, <abbrev xmlns:xlink="http://www.w3.org/1999/xlink" xlink:title="Poland" id="ABBRID0E3XAI" xlink:type="simple">PL</abbrev>, <abbrev xmlns:xlink="http://www.w3.org/1999/xlink" xlink:title="pitfall trap" id="ABBRID0EAYAI" xlink:type="simple">PT</abbrev>, <abbrev xmlns:xlink="http://www.w3.org/1999/xlink" xlink:title="Romania" id="ABBRID0EEYAI" xlink:type="simple">RO</abbrev>, <abbrev xmlns:xlink="http://www.w3.org/1999/xlink" xlink:title="Slovakia" id="ABBRID0EIYAI" xlink:type="simple">SK</abbrev>, <abbrev xmlns:xlink="http://www.w3.org/1999/xlink" xlink:title="Slovenia" id="ABBRID0EMYAI" xlink:type="simple">SL</abbrev>, <abbrev xmlns:xlink="http://www.w3.org/1999/xlink" xlink:title="Spain (Gibraltar)" id="ABBRID0EQYAI" xlink:type="simple">SP</abbrev>, <abbrev xmlns:xlink="http://www.w3.org/1999/xlink" xlink:title="sticky traps" id="ABBRID0EUYAI" xlink:type="simple">ST</abbrev>, <abbrev xmlns:xlink="http://www.w3.org/1999/xlink" xlink:title="Sweden" id="ABBRID0EYYAI" xlink:type="simple">SV</abbrev>, <abbrev xmlns:xlink="http://www.w3.org/1999/xlink" xlink:title="Switzerland" id="ABBRID0E3YAI" xlink:type="simple">SZ</abbrev>, <abbrev xmlns:xlink="http://www.w3.org/1999/xlink" xlink:title="Turkey" id="ABBRID0EAZAI" xlink:type="simple">TR</abbrev>, <abbrev xmlns:xlink="http://www.w3.org/1999/xlink" xlink:title="Ukraine" id="ABBRID0EEZAI" xlink:type="simple">UK</abbrev>, and <abbrev xmlns:xlink="http://www.w3.org/1999/xlink" xlink:title="Yugoslavia (Serbia, Montenegro)" id="ABBRID0EIZAI" xlink:type="simple">YU</abbrev>; <bold>North Africa</bold>: <abbrev xmlns:xlink="http://www.w3.org/1999/xlink" xlink:title="Algeria" id="ABBRID0EOZAI" xlink:type="simple">AG</abbrev>, <abbrev xmlns:xlink="http://www.w3.org/1999/xlink" xlink:title="Egypt" id="ABBRID0ESZAI" xlink:type="simple">EG</abbrev>, <abbrev xmlns:xlink="http://www.w3.org/1999/xlink" xlink:title="Libya" id="ABBRID0EWZAI" xlink:type="simple">LB</abbrev>, <abbrev xmlns:xlink="http://www.w3.org/1999/xlink" xlink:title="Morocco" id="ABBRID0E1ZAI" xlink:type="simple">MO</abbrev>, <abbrev xmlns:xlink="http://www.w3.org/1999/xlink" xlink:title="Madeira Archipelago" id="ABBRID0E5ZAI" xlink:type="simple">MR</abbrev>, <abbrev xmlns:xlink="http://www.w3.org/1999/xlink" xlink:title="Tunisia" id="ABBRID0EC1AI" xlink:type="simple">TU</abbrev>; <abbrev xmlns:xlink="http://www.w3.org/1999/xlink" xlink:title="Afrotropical region" id="ABBRID0EG1AI" xlink:type="simple">AFR</abbrev>, and <abbrev xmlns:xlink="http://www.w3.org/1999/xlink" xlink:title="Nearctic region" id="ABBRID0EK1AI" xlink:type="simple">NAR</abbrev> (<xref ref-type="bibr" rid="B26">Kovář 2007</xref>).</p></tp:treatment-sec><ref-list><ref id="B29"><mixed-citation xmlns:xlink="http://www.w3.org/1999/xlink" xlink:type="simple"><person-group><name name-style="western"><surname>Martin</surname><given-names>HE</given-names></name></person-group> (<year>1972</year>) Report to the government of Saudi Arabia on research in plant protection FAO. Entomologist FAO/SAO/IF/63 (AGP.TA) 207, 38.</mixed-citation></ref><ref id="B7"><mixed-citation xmlns:xlink="http://www.w3.org/1999/xlink" xlink:type="simple"><person-group><name name-style="western"><surname>Beccari</surname><given-names>F</given-names></name></person-group> (<year>1971</year>) Contribution to knowledge of the entomofauna of Saudi Arabia. First list of insects, mites and nematodes. Rivista di Agricoltura Subtropicale e Tropicale 65(4/6): 178–211.</mixed-citation></ref><ref id="B42"><mixed-citation xmlns:xlink="http://www.w3.org/1999/xlink" xlink:type="simple"><person-group><name name-style="western"><surname>Talhouk</surname><given-names>AS</given-names></name></person-group> (<year>1982</year>) <article-title>Applied zoology in Saudi Arabia a note on the entomophagous fauna of Saudi Arabia.</article-title><source>Fauna of Saudi Arabia</source><volume>4</volume>: <fpage>529</fpage>–<lpage>531</lpage>.</mixed-citation></ref><ref id="B26"><mixed-citation xmlns:xlink="http://www.w3.org/1999/xlink" xlink:type="simple"><person-group><name name-style="western"><surname>Kovář</surname><given-names>I</given-names></name></person-group> (<year>2007</year>) <tp:taxon-name><tp:taxon-name-part taxon-name-part-type="family">Coccinellidae</tp:taxon-name-part></tp:taxon-name>. In Löbl I, Smetana A (Eds) <italic>Catalogue of Palaearctic <tp:taxon-name><tp:taxon-name-part taxon-name-part-type="order">Coleoptera</tp:taxon-name-part></tp:taxon-name></italic> (Vol. 4). Apollo Books, Stenstrup, Denmark, 568–631.</mixed-citation></ref></ref-list></tp:taxon-treatment>
