# Supplementary material for: An annotated checklist of Coccinellidae (Insecta, Coleoptera) with eight new records from the Kingdom of Saudi Arabia
Source: Zookeys. 2020 Dec 21;1006:35–89. doi: 10.3897/zookeys.1006.59123 (PMC7769896; doi:10.3897/zookeys.1006.59123)
Supplement: XML Treatment for Parexochomus nigromaculatus [file zookeys.1006.59123-treatment6.xml]

<!DOCTYPE tp:taxon-treatment
  PUBLIC "-//TaxonX//DTD Taxonomic Treatment Publishing DTD v0 20100105//EN" "tax-treatment-NSO.dtd">
<tp:taxon-treatment xmlns:tp="http://www.plazi.org/taxpub"><tp:treatment-meta><kwd-group><label>Taxon classification</label><kwd><named-content xmlns:xlink="http://www.w3.org/1999/xlink" content-type="kingdom">Animalia</named-content></kwd><kwd><named-content xmlns:xlink="http://www.w3.org/1999/xlink" content-type="order">Coleoptera</named-content></kwd><kwd><named-content xmlns:xlink="http://www.w3.org/1999/xlink" content-type="family">Coccinellidae</named-content></kwd></kwd-group><mixed-citation publication-type="journal"><person-group><name><surname>Ansi</surname><given-names>Amin Al</given-names></name><name><surname>Alkhalaf</surname><given-names>Areej A.</given-names></name><name><surname>Fadl</surname><given-names>Hassan</given-names></name><name><surname>Rasool</surname><given-names>Iftekhar</given-names></name><name><surname>Dhafer</surname><given-names>Hathal Al</given-names></name></person-group><article-title>An annotated checklist of <tp:taxon-name><tp:taxon-name-part taxon-name-part-type="family">Coccinellidae</tp:taxon-name-part></tp:taxon-name> (<tp:taxon-name><tp:taxon-name-part taxon-name-part-type="class">Insecta</tp:taxon-name-part></tp:taxon-name>, <tp:taxon-name><tp:taxon-name-part taxon-name-part-type="order">Coleoptera</tp:taxon-name-part></tp:taxon-name>) with eight new records from the Kingdom of Saudi Arabia</article-title><source>Zookeys</source><day>21</day><month>12</month><year>2020</year><volume>1006</volume><fpage>35</fpage><lpage>89</lpage><pub-id pub-id-type="doi">10.3897/zookeys.1006.59123</pub-id></mixed-citation></tp:treatment-meta><tp:nomenclature><tp:taxon-name><object-id xmlns:xlink="http://www.w3.org/1999/xlink" content-type="arpha" xlink:type="simple">622EF56E-93B6-5709-AA8D-411C5F514086</object-id>
                <tp:taxon-name-part taxon-name-part-type="genus" reg="Parexochomus">Parexochomus</tp:taxon-name-part>
                <tp:taxon-name-part taxon-name-part-type="species" reg="nigromaculatus">nigromaculatus</tp:taxon-name-part>
              </tp:taxon-name><tp:taxon-authority>(Goeze, 1777)</tp:taxon-authority><tp:nomenclature-citation-list><tp:nomenclature-citation><tp:taxon-name>
                    <tp:taxon-name-part taxon-name-part-type="genus" reg="Coccinella">Coccinella</tp:taxon-name-part> <tp:taxon-name-part taxon-name-part-type="species" reg="nigromaculata">nigromaculata</tp:taxon-name-part></tp:taxon-name><comment>Goeze, 1777: 248.</comment></tp:nomenclature-citation></tp:nomenclature-citation-list></tp:nomenclature><tp:treatment-sec sec-type="remarks" id="SECID0EZNBI"><title>Remarks.</title><p>This species is known as a predator of mealybugs and aphids as mentioned by R. D. Pope (1969) on the label data and was collected from wild vegetation and natural habitats. It was found from February to May and in September.</p></tp:treatment-sec><tp:treatment-sec sec-type="material" id="SECID0E5NBI"><title>Material examined.</title><p><bold>Asir</bold>: Abha, Sodah, <named-content xmlns:xlink="http://www.w3.org/1999/xlink" content-type="dwc:verbatimCoordinates" xlink:type="simple"><named-content content-type="geo-json" specific-use="{&#34;type&#34;:&#34;Point&#34;,&#34;coordinates&#34;:[42.358667,18.271167]}" id="NCID0EJOBI" xlink:type="simple">18°16.27'N, 42°21.52'E</named-content></named-content>, 24.IV.2011, <abbrev xmlns:xlink="http://www.w3.org/1999/xlink" xlink:title="sweeping net" id="ABBRID0EOOBI" xlink:type="simple">SN</abbrev>, Al Ansi, A., 1♀; Khamis Mushait, Wadi Bisha, <named-content xmlns:xlink="http://www.w3.org/1999/xlink" content-type="dwc:verbatimCoordinates" xlink:type="simple"><named-content content-type="geo-json" specific-use="{&#34;type&#34;:&#34;Point&#34;,&#34;coordinates&#34;:[42.702167,18.333500]}" id="NCID0EVOBI" xlink:type="simple">18°20.01'N, 42°42.13'E</named-content></named-content>, 1990 m 27.IV.2011, <abbrev xmlns:xlink="http://www.w3.org/1999/xlink" xlink:title="sweeping net" id="ABBRID0E1OBI" xlink:type="simple">SN</abbrev>, Al Ansi, A., 1♂; Abha, Habalah, <named-content xmlns:xlink="http://www.w3.org/1999/xlink" content-type="dwc:verbatimCoordinates" xlink:type="simple"><named-content content-type="geo-json" specific-use="{&#34;type&#34;:&#34;Point&#34;,&#34;coordinates&#34;:[42.858167,18.034167]}" id="NCID0EBPBI" xlink:type="simple">18°02.05'N, 42°51.49'E</named-content></named-content>, 25.IV.2011, <abbrev xmlns:xlink="http://www.w3.org/1999/xlink" xlink:title="sweeping net" id="ABBRID0EGPBI" xlink:type="simple">SN</abbrev>, Al Ansi, A., 1ex; Ahd Rifidh, <named-content xmlns:xlink="http://www.w3.org/1999/xlink" content-type="dwc:verbatimCoordinates" xlink:type="simple"><named-content content-type="geo-json" specific-use="{&#34;type&#34;:&#34;Point&#34;,&#34;coordinates&#34;:[42.897000,18.105500]}" id="NCID0ENPBI" xlink:type="simple">18°06.33'N, 42°53.82'E</named-content></named-content>, 16.I.2013, <abbrev xmlns:xlink="http://www.w3.org/1999/xlink" xlink:title="sweeping net" id="ABBRID0ESPBI" xlink:type="simple">SN</abbrev>, Al Ansi, A., 1♀; Al Majardah, Wadi Khat, <named-content xmlns:xlink="http://www.w3.org/1999/xlink" content-type="dwc:verbatimCoordinates" xlink:type="simple"><named-content content-type="geo-json" specific-use="{&#34;type&#34;:&#34;Point&#34;,&#34;coordinates&#34;:[41.972833,19.089500]}" id="NCID0EZPBI" xlink:type="simple">19°05.37'N, 41°58.37'E</named-content></named-content>, 13.III.2012, <abbrev xmlns:xlink="http://www.w3.org/1999/xlink" xlink:title="beating sheet" id="ABBRID0E5PBI" xlink:type="simple">BS</abbrev>, Al Dhafer et al., 1♀; 12.X.2013, <abbrev xmlns:xlink="http://www.w3.org/1999/xlink" xlink:title="sweeping net" id="ABBRID0ECQBI" xlink:type="simple">SN</abbrev>, Sonbati, S., 1ex; Al Majardah, Wadi Qanunah, <named-content xmlns:xlink="http://www.w3.org/1999/xlink" content-type="dwc:verbatimCoordinates" xlink:type="simple"><named-content content-type="geo-json" specific-use="{&#34;type&#34;:&#34;Point&#34;,&#34;coordinates&#34;:[41.606500,19.411167]}" id="NCID0EJQBI" xlink:type="simple">19°24.67'N, 41°36.39'E</named-content></named-content>, 348 m, 11.III.2012, <abbrev xmlns:xlink="http://www.w3.org/1999/xlink" xlink:title="sweeping net" id="ABBRID0EOQBI" xlink:type="simple">SN</abbrev>, Al Dhafer et al., 2♀2♂; Muhail, Wadi Hali, <named-content xmlns:xlink="http://www.w3.org/1999/xlink" content-type="dwc:verbatimCoordinates" xlink:type="simple"><named-content content-type="geo-json" specific-use="{&#34;type&#34;:&#34;Point&#34;,&#34;coordinates&#34;:[42.036833,18.502000]}" id="NCID0EVQBI" xlink:type="simple">18°30.12'N, 42°02.21'E</named-content></named-content>, 440 m, 11.II.2016, <abbrev xmlns:xlink="http://www.w3.org/1999/xlink" xlink:title="sweeping net" id="ABBRID0E1QBI" xlink:type="simple">SN</abbrev>, Fadl, H., 2exs; El Torkey, A., <abbrev xmlns:xlink="http://www.w3.org/1999/xlink" xlink:title="sweeping net" id="ABBRID0E5QBI" xlink:type="simple">SN</abbrev>, 1ex; <bold>Baha</bold>: Wadi Galah, <named-content xmlns:xlink="http://www.w3.org/1999/xlink" content-type="dwc:verbatimCoordinates" xlink:type="simple"><named-content content-type="geo-json" specific-use="{&#34;type&#34;:&#34;Point&#34;,&#34;coordinates&#34;:[41.342667,20.134667]}" id="NCID0EHRBI" xlink:type="simple">20°08.08'N, 41°20.56'E</named-content></named-content>, 16.V.2011, <abbrev xmlns:xlink="http://www.w3.org/1999/xlink" xlink:title="sweeping net" id="ABBRID0EMRBI" xlink:type="simple">SN</abbrev>, Fadl, H., 1♀; Al Mandaq, Wadi Turubah, <named-content xmlns:xlink="http://www.w3.org/1999/xlink" content-type="dwc:verbatimCoordinates" xlink:type="simple"><named-content content-type="geo-json" specific-use="{&#34;type&#34;:&#34;Point&#34;,&#34;coordinates&#34;:[41.253833,20.239500]}" id="NCID0ETRBI" xlink:type="simple">20°14.37'N, 41°15.23'E</named-content></named-content>, 3.VI.2012, <abbrev xmlns:xlink="http://www.w3.org/1999/xlink" xlink:title="beating sheet" id="ABBRID0EYRBI" xlink:type="simple">BS</abbrev>, Al Ansi, A., 1♂; 27.IX.2013, Al Dhafer, H., 2exs; Biljuraishi, <named-content xmlns:xlink="http://www.w3.org/1999/xlink" content-type="dwc:verbatimCoordinates" xlink:type="simple"><named-content content-type="geo-json" specific-use="{&#34;type&#34;:&#34;Point&#34;,&#34;coordinates&#34;:[41.443167,19.929333]}" id="NCID0E6RBI" xlink:type="simple">19°55.76'N, 41°26.59'E</named-content></named-content>, 2053 m, 14.IV.2016, <abbrev xmlns:xlink="http://www.w3.org/1999/xlink" xlink:title="sweeping net" id="ABBRID0EESBI" xlink:type="simple">SN</abbrev>, Al Ansi, A., 1ex; Thee Ain, <named-content xmlns:xlink="http://www.w3.org/1999/xlink" content-type="dwc:verbatimCoordinates" xlink:type="simple"><named-content content-type="geo-json" specific-use="{&#34;type&#34;:&#34;Point&#34;,&#34;coordinates&#34;:[41.443333,19.929667]}" id="NCID0ELSBI" xlink:type="simple">19°55.78'N, 41°26.60'E</named-content></named-content>, 741 m, 12.IV.2016, <abbrev xmlns:xlink="http://www.w3.org/1999/xlink" xlink:title="sucking" id="ABBRID0EQSBI" xlink:type="simple">SU</abbrev>, Al Ansi, A., 2exs; 11.IV.2016, <abbrev xmlns:xlink="http://www.w3.org/1999/xlink" xlink:title="beating sheet" id="ABBRID0EUSBI" xlink:type="simple">BS</abbrev>, Al Ansi et al., 2exs; Raghdan, <named-content xmlns:xlink="http://www.w3.org/1999/xlink" content-type="dwc:verbatimCoordinates" xlink:type="simple"><named-content content-type="geo-json" specific-use="{&#34;type&#34;:&#34;Point&#34;,&#34;coordinates&#34;:[41.751833,20.570833]}" id="NCID0E2SBI" xlink:type="simple">20°34.25'N, 41°45.11'E</named-content></named-content>, 10.IV.2016, <abbrev xmlns:xlink="http://www.w3.org/1999/xlink" xlink:title="sweeping net" id="ABBRID0EATBI" xlink:type="simple">SN</abbrev>, Al Ansi, A., 1ex; <bold>Makkah</bold>: Taif, <named-content xmlns:xlink="http://www.w3.org/1999/xlink" content-type="dwc:verbatimCoordinates" xlink:type="simple"><named-content content-type="geo-json" specific-use="{&#34;type&#34;:&#34;Point&#34;,&#34;coordinates&#34;:[40.966667,21.133333]}" id="NCID0EJTBI" xlink:type="simple">21°08'N, 40°58'E</named-content></named-content>, 10.IX.1969, R. D. Pope, <abbrev xmlns:xlink="http://www.w3.org/1999/xlink" content-type="institution" xlink:title="Arabian National Museum of Arthropods, Ministry of Agriculture" id="ABBRID0EOTBI" xlink:type="simple">ANMA</abbrev>, 3exs, on mealy bug.</p></tp:treatment-sec><tp:treatment-sec sec-type="distribution" id="SECID0ETTBI"><title>Local distribution.</title><p>Adults of this species were collected from different localities of Asir, Baha, and Makkah. This species was previously listed by <xref ref-type="bibr" rid="B13">Fürsch (1979)</xref>.</p></tp:treatment-sec><tp:treatment-sec sec-type="distribution" id="SECID0E4TBI"><title>World distribution.</title><p><bold>Asia</bold>: <abbrev xmlns:xlink="http://www.w3.org/1999/xlink" xlink:title="Afghanistan" id="ABBRID0EFUBI" xlink:type="simple">AF</abbrev>, <abbrev xmlns:xlink="http://www.w3.org/1999/xlink" xlink:title="Cyprus" id="ABBRID0EJUBI" xlink:type="simple">CY</abbrev>, ES, FE, <abbrev xmlns:xlink="http://www.w3.org/1999/xlink" xlink:title="Iran" id="ABBRID0ENUBI" xlink:type="simple">IN</abbrev>, <abbrev xmlns:xlink="http://www.w3.org/1999/xlink" xlink:title="Iraq" id="ABBRID0ERUBI" xlink:type="simple">IQ</abbrev>, <abbrev xmlns:xlink="http://www.w3.org/1999/xlink" xlink:title="Palestine" id="ABBRID0EVUBI" xlink:type="simple">PAL</abbrev>, <abbrev xmlns:xlink="http://www.w3.org/1999/xlink" xlink:title="Kyrgyzstan" id="ABBRID0EZUBI" xlink:type="simple">KI</abbrev>, <abbrev xmlns:xlink="http://www.w3.org/1999/xlink" xlink:title="Kazakhstan" id="ABBRID0E4UBI" xlink:type="simple">KZ</abbrev>, LE, <abbrev xmlns:xlink="http://www.w3.org/1999/xlink" xlink:title="Pakistan" id="ABBRID0EBVBI" xlink:type="simple">PA</abbrev>, <abbrev xmlns:xlink="http://www.w3.org/1999/xlink" xlink:title="Syria" id="ABBRID0EFVBI" xlink:type="simple">SY</abbrev>, <abbrev xmlns:xlink="http://www.w3.org/1999/xlink" xlink:title="Tajikistan" id="ABBRID0EJVBI" xlink:type="simple">TD</abbrev>, <abbrev xmlns:xlink="http://www.w3.org/1999/xlink" xlink:title="Turkey" id="ABBRID0ENVBI" xlink:type="simple">TR</abbrev>, <abbrev xmlns:xlink="http://www.w3.org/1999/xlink" xlink:title="Uzbekistan" id="ABBRID0ERVBI" xlink:type="simple">UZ</abbrev>, WS, and XIN; <bold>Europe</bold>: <abbrev xmlns:xlink="http://www.w3.org/1999/xlink" xlink:title="Azerbaijan" id="ABBRID0EXVBI" xlink:type="simple">AB</abbrev>, <abbrev xmlns:xlink="http://www.w3.org/1999/xlink" xlink:title="Albania" id="ABBRID0E2VBI" xlink:type="simple">AL</abbrev>, <abbrev xmlns:xlink="http://www.w3.org/1999/xlink" xlink:title="Armenia" id="ABBRID0E6VBI" xlink:type="simple">AR</abbrev>, AU, <abbrev xmlns:xlink="http://www.w3.org/1999/xlink" xlink:title="Belgium" id="ABBRID0EDWBI" xlink:type="simple">BE</abbrev>, <abbrev xmlns:xlink="http://www.w3.org/1999/xlink" xlink:title="Bosnia Herzegovina" id="ABBRID0EHWBI" xlink:type="simple">BH</abbrev>, <abbrev xmlns:xlink="http://www.w3.org/1999/xlink" xlink:title="Bulgaria" id="ABBRID0ELWBI" xlink:type="simple">BU</abbrev>, <abbrev xmlns:xlink="http://www.w3.org/1999/xlink" xlink:title="Croatia" id="ABBRID0EPWBI" xlink:type="simple">CR</abbrev>, <abbrev xmlns:xlink="http://www.w3.org/1999/xlink" xlink:title="Czech Republic" id="ABBRID0ETWBI" xlink:type="simple">CZ</abbrev>, <abbrev xmlns:xlink="http://www.w3.org/1999/xlink" xlink:title="Denmark" id="ABBRID0EXWBI" xlink:type="simple">DE</abbrev>, <abbrev xmlns:xlink="http://www.w3.org/1999/xlink" xlink:title="Estonia" id="ABBRID0E2WBI" xlink:type="simple">EN</abbrev>, FN, <abbrev xmlns:xlink="http://www.w3.org/1999/xlink" xlink:title="Finland" id="ABBRID0E6WBI" xlink:type="simple">FI</abbrev>, <abbrev xmlns:xlink="http://www.w3.org/1999/xlink" xlink:title="France" id="ABBRID0EDXBI" xlink:type="simple">FR</abbrev>, <abbrev xmlns:xlink="http://www.w3.org/1999/xlink" xlink:title="Great Britain" id="ABBRID0EHXBI" xlink:type="simple">GB</abbrev>, <abbrev xmlns:xlink="http://www.w3.org/1999/xlink" xlink:title="Germany" id="ABBRID0ELXBI" xlink:type="simple">GE</abbrev>, <abbrev xmlns:xlink="http://www.w3.org/1999/xlink" xlink:title="Georgia" id="ABBRID0EPXBI" xlink:type="simple">GG</abbrev>, <abbrev xmlns:xlink="http://www.w3.org/1999/xlink" xlink:title="Greece" id="ABBRID0ETXBI" xlink:type="simple">GR</abbrev>, <abbrev xmlns:xlink="http://www.w3.org/1999/xlink" xlink:title="Hungary" id="ABBRID0EXXBI" xlink:type="simple">HU</abbrev>, <abbrev xmlns:xlink="http://www.w3.org/1999/xlink" xlink:title="Italy (Sardinia, Sicily, San Marino)" id="ABBRID0E2XBI" xlink:type="simple">IT</abbrev>, <abbrev xmlns:xlink="http://www.w3.org/1999/xlink" xlink:title="Kyrgyzstan" id="ABBRID0E6XBI" xlink:type="simple">KI</abbrev>, <abbrev xmlns:xlink="http://www.w3.org/1999/xlink" xlink:title="Kazakhstan" id="ABBRID0EDYBI" xlink:type="simple">KZ</abbrev>, <abbrev xmlns:xlink="http://www.w3.org/1999/xlink" xlink:title="Macedonia" id="ABBRID0EHYBI" xlink:type="simple">MC</abbrev>, <abbrev xmlns:xlink="http://www.w3.org/1999/xlink" xlink:title="The Netherlands" id="ABBRID0ELYBI" xlink:type="simple">NL</abbrev>, <abbrev xmlns:xlink="http://www.w3.org/1999/xlink" xlink:title="Russia (North European Territory)" id="ABBRID0EPYBI" xlink:type="simple">NT</abbrev>, <abbrev xmlns:xlink="http://www.w3.org/1999/xlink" xlink:title="Romania" id="ABBRID0ETYBI" xlink:type="simple">RO</abbrev>, <abbrev xmlns:xlink="http://www.w3.org/1999/xlink" xlink:title="Slovakia" id="ABBRID0EXYBI" xlink:type="simple">SK</abbrev>, <abbrev xmlns:xlink="http://www.w3.org/1999/xlink" xlink:title="Slovenia" id="ABBRID0E2YBI" xlink:type="simple">SL</abbrev>, <abbrev xmlns:xlink="http://www.w3.org/1999/xlink" xlink:title="Spain (Gibraltar)" id="ABBRID0E6YBI" xlink:type="simple">SP</abbrev>, <abbrev xmlns:xlink="http://www.w3.org/1999/xlink" xlink:title="sticky traps" id="ABBRID0EDZBI" xlink:type="simple">ST</abbrev>, <abbrev xmlns:xlink="http://www.w3.org/1999/xlink" xlink:title="Sweden" id="ABBRID0EHZBI" xlink:type="simple">SV</abbrev>, <abbrev xmlns:xlink="http://www.w3.org/1999/xlink" xlink:title="Turkey" id="ABBRID0ELZBI" xlink:type="simple">TR</abbrev>, <abbrev xmlns:xlink="http://www.w3.org/1999/xlink" xlink:title="Ukraine" id="ABBRID0EPZBI" xlink:type="simple">UK</abbrev>, and <abbrev xmlns:xlink="http://www.w3.org/1999/xlink" xlink:title="Yugoslavia (Serbia, Montenegro)" id="ABBRID0ETZBI" xlink:type="simple">YU</abbrev> (<xref ref-type="bibr" rid="B26">Kovář 2007</xref>); <abbrev xmlns:xlink="http://www.w3.org/1999/xlink" xlink:title="Yemen including Socotra" id="ABBRID0E2ZBI" xlink:type="simple">YE</abbrev> (<xref ref-type="bibr" rid="B34">Raimundo and van Harten 2000</xref>).</p></tp:treatment-sec><ref-list><ref id="B13"><mixed-citation xmlns:xlink="http://www.w3.org/1999/xlink" xlink:type="simple"><person-group><name name-style="western"><surname>Fürsch</surname><given-names>H</given-names></name></person-group> (<year>1979</year>) <article-title>Insect of Saudi Arabia <tp:taxon-name><tp:taxon-name-part taxon-name-part-type="order">Coleoptera</tp:taxon-name-part></tp:taxon-name>: Fam. <tp:taxon-name><tp:taxon-name-part taxon-name-part-type="family">Coccinellidae</tp:taxon-name-part></tp:taxon-name>.</article-title><source>Fauna of Saudi Arabia</source><volume>1</volume>: <fpage>235</fpage>–<lpage>248</lpage>.</mixed-citation></ref><ref id="B26"><mixed-citation xmlns:xlink="http://www.w3.org/1999/xlink" xlink:type="simple"><person-group><name name-style="western"><surname>Kovář</surname><given-names>I</given-names></name></person-group> (<year>2007</year>) <tp:taxon-name><tp:taxon-name-part taxon-name-part-type="family">Coccinellidae</tp:taxon-name-part></tp:taxon-name>. In Löbl I, Smetana A (Eds) <italic>Catalogue of Palaearctic <tp:taxon-name><tp:taxon-name-part taxon-name-part-type="order">Coleoptera</tp:taxon-name-part></tp:taxon-name></italic> (Vol. 4). Apollo Books, Stenstrup, Denmark, 568–631.</mixed-citation></ref><ref id="B34"><mixed-citation xmlns:xlink="http://www.w3.org/1999/xlink" xlink:type="simple"><person-group><name name-style="western"><surname>Raimundo</surname><given-names>AC</given-names></name><name name-style="western"><surname>van Harten</surname><given-names>A</given-names></name></person-group> (<year>2000</year>) <article-title>An annotated checklist of the <tp:taxon-name><tp:taxon-name-part taxon-name-part-type="family">Coccinellidae</tp:taxon-name-part></tp:taxon-name> (Insect: <tp:taxon-name><tp:taxon-name-part taxon-name-part-type="order">Coleoptera</tp:taxon-name-part></tp:taxon-name>) of Yemen.</article-title><source>Fauna of Saudi Arabia</source><volume>18</volume>: <fpage>211</fpage>–<lpage>243</lpage>.</mixed-citation></ref></ref-list></tp:taxon-treatment>
