# Supplementary material for: An annotated checklist of Coccinellidae (Insecta, Coleoptera) with eight new records from the Kingdom of Saudi Arabia
Source: Zookeys. 2020 Dec 21;1006:35–89. doi: 10.3897/zookeys.1006.59123 (PMC7769896; doi:10.3897/zookeys.1006.59123)
Supplement: XML Treatment for Cheilomenes lunata lunata [file zookeys.1006.59123-treatment13.xml]

<!DOCTYPE tp:taxon-treatment
  PUBLIC "-//TaxonX//DTD Taxonomic Treatment Publishing DTD v0 20100105//EN" "tax-treatment-NSO.dtd">
<tp:taxon-treatment xmlns:tp="http://www.plazi.org/taxpub"><tp:treatment-meta><kwd-group><label>Taxon classification</label><kwd><named-content xmlns:xlink="http://www.w3.org/1999/xlink" content-type="kingdom">Animalia</named-content></kwd><kwd><named-content xmlns:xlink="http://www.w3.org/1999/xlink" content-type="order">Coleoptera</named-content></kwd><kwd><named-content xmlns:xlink="http://www.w3.org/1999/xlink" content-type="family">Coccinellidae</named-content></kwd></kwd-group><mixed-citation publication-type="journal"><person-group><name><surname>Ansi</surname><given-names>Amin Al</given-names></name><name><surname>Alkhalaf</surname><given-names>Areej A.</given-names></name><name><surname>Fadl</surname><given-names>Hassan</given-names></name><name><surname>Rasool</surname><given-names>Iftekhar</given-names></name><name><surname>Dhafer</surname><given-names>Hathal Al</given-names></name></person-group><article-title>An annotated checklist of <tp:taxon-name><tp:taxon-name-part taxon-name-part-type="family">Coccinellidae</tp:taxon-name-part></tp:taxon-name> (<tp:taxon-name><tp:taxon-name-part taxon-name-part-type="class">Insecta</tp:taxon-name-part></tp:taxon-name>, <tp:taxon-name><tp:taxon-name-part taxon-name-part-type="order">Coleoptera</tp:taxon-name-part></tp:taxon-name>) with eight new records from the Kingdom of Saudi Arabia</article-title><source>Zookeys</source><day>21</day><month>12</month><year>2020</year><volume>1006</volume><fpage>35</fpage><lpage>89</lpage><pub-id pub-id-type="doi">10.3897/zookeys.1006.59123</pub-id></mixed-citation></tp:treatment-meta><tp:nomenclature><tp:taxon-name><object-id xmlns:xlink="http://www.w3.org/1999/xlink" content-type="arpha" xlink:type="simple">4BB164A5-23E1-559F-B75C-4702AE9EB08D</object-id>
                <tp:taxon-name-part taxon-name-part-type="genus" reg="Cheilomenes">Cheilomenes</tp:taxon-name-part>
                <tp:taxon-name-part taxon-name-part-type="species" reg="lunata">lunata</tp:taxon-name-part>
                <tp:taxon-name-part taxon-name-part-type="subspecies" reg="lunata">lunata</tp:taxon-name-part>
              </tp:taxon-name><tp:taxon-authority>(Fabricius, 1775) *</tp:taxon-authority><xref ref-type="fig" rid="F2">Figure 2</xref><tp:nomenclature-citation-list><tp:nomenclature-citation><tp:taxon-name>
                    <tp:taxon-name-part taxon-name-part-type="genus" reg="Coccinella">Coccinella</tp:taxon-name-part> <tp:taxon-name-part taxon-name-part-type="species" reg="lunata">lunata</tp:taxon-name-part> <tp:taxon-name-part taxon-name-part-type="subspecies" reg="lunata">lunata</tp:taxon-name-part></tp:taxon-name><comment>Fabricius, 1775: 86.</comment></tp:nomenclature-citation></tp:nomenclature-citation-list></tp:nomenclature><tp:treatment-sec sec-type="diagnosis" id="SECID0ETLDI"><title>Diagnosis.</title><p>Pronotum is black with white anterolateral angles and anterior margin; elytra are black with large and rounded yellow-reddish spots. Pattern of spots on each elytron: separated spots on the shoulder, but mostly shoulder spot united with scutellar spot to a semi-circular spot outside the humeral callus; two rounded spots in the elytral centre: one near the suture and one in a more marginal position; two spots on the posterior half of elytron: one forming an inverted horizontal C and the other one stretching along the posterolateral elytral margin.</p><fig id="F2" position="float" orientation="portrait"><object-id xmlns:xlink="http://www.w3.org/1999/xlink" content-type="doi" xlink:type="simple">10.3897/zookeys.1006.59123.figure2</object-id><object-id xmlns:xlink="http://www.w3.org/1999/xlink" content-type="arpha" xlink:type="simple">550700F4-87D4-5573-82A0-CD418F50CDD6</object-id><label>Figure 2.</label><caption><p>Dorsal view of <italic><tp:taxon-name><tp:taxon-name-part taxon-name-part-type="genus" reg="Cheilomenes">Cheilomenes</tp:taxon-name-part> <tp:taxon-name-part taxon-name-part-type="species" reg="lunata">lunata</tp:taxon-name-part> <tp:taxon-name-part taxon-name-part-type="subspecies" reg="lunata">lunata</tp:taxon-name-part></tp:taxon-name></italic>. Scale bar: 1 mm.</p></caption><graphic xmlns:xlink="http://www.w3.org/1999/xlink" xlink:href="zookeys-1006-035-g002.jpg" position="float" orientation="portrait" xlink:type="simple" id="oo_489501.jpg"><uri content-type="original_file" xlink:type="simple">https://binary.pensoft.net/fig/489501</uri></graphic></fig></tp:treatment-sec><tp:treatment-sec sec-type="material" id="SECID0EUMDI"><title>Material examined.</title><p><bold>Asir</bold>: Abha, Raydah, <named-content xmlns:xlink="http://www.w3.org/1999/xlink" content-type="dwc:verbatimCoordinates" xlink:type="simple"><named-content content-type="geo-json" specific-use="{&#34;type&#34;:&#34;Point&#34;,&#34;coordinates&#34;:[42.409000,18.201667]}" id="NCID0E6MDI" xlink:type="simple">18°12.10'N, 42°24.54'E</named-content></named-content>, 2578 m, 16.IV.2016, <abbrev xmlns:xlink="http://www.w3.org/1999/xlink" xlink:title="sweeping net" id="ABBRID0EENDI" xlink:type="simple">SN</abbrev>, Soliman, A., 1♀; Rijal Alma, Wadi Sabin, <named-content xmlns:xlink="http://www.w3.org/1999/xlink" content-type="dwc:verbatimCoordinates" xlink:type="simple"><named-content content-type="geo-json" specific-use="{&#34;type&#34;:&#34;Point&#34;,&#34;coordinates&#34;:[42.360667,17.804167]}" id="NCID0ELNDI" xlink:type="simple">17°48.25'N, 42°21.64'E</named-content></named-content>, 194 m, 10.II.2016, <abbrev xmlns:xlink="http://www.w3.org/1999/xlink" xlink:title="sucking" id="ABBRID0EQNDI" xlink:type="simple">SU</abbrev>, Al Ansi, A., 1♂1♀; <bold>Baha</bold>: Wadi Turubah, <named-content xmlns:xlink="http://www.w3.org/1999/xlink" content-type="dwc:verbatimCoordinates" xlink:type="simple"><named-content content-type="geo-json" specific-use="{&#34;type&#34;:&#34;Point&#34;,&#34;coordinates&#34;:[41.253833,20.239500]}" id="NCID0EZNDI" xlink:type="simple">20°14.37'N, 41°15.23'E</named-content></named-content>, 10.V.2011, <abbrev xmlns:xlink="http://www.w3.org/1999/xlink" xlink:title="sweeping net" id="ABBRID0E5NDI" xlink:type="simple">SN</abbrev>, Fadl et al., 1♂.</p></tp:treatment-sec><tp:treatment-sec sec-type="distribution" id="SECID0ECODI"><title>Local distribution.</title><p>This species was previously recorded from Yemen by <xref ref-type="bibr" rid="B35">Raimundo et al. (2006)</xref> and collected from Asir and Baha provinces during the present study.</p></tp:treatment-sec><tp:treatment-sec sec-type="distribution" id="SECID0EMODI"><title>World distribution.</title><p><bold>North Africa</bold>: <abbrev xmlns:xlink="http://www.w3.org/1999/xlink" xlink:title="Egypt" id="ABBRID0EUODI" xlink:type="simple">EG</abbrev>; <bold><abbrev xmlns:xlink="http://www.w3.org/1999/xlink" xlink:title="Afrotropical region" id="ABBRID0EZODI" xlink:type="simple">AFR</abbrev></bold> (<xref ref-type="bibr" rid="B26">Kovář 2007</xref>); <bold>Asia</bold>: <abbrev xmlns:xlink="http://www.w3.org/1999/xlink" xlink:title="Yemen including Socotra" id="ABBRID0EDPDI" xlink:type="simple">YE</abbrev> (<xref ref-type="bibr" rid="B35">Raimundo et al. 2006</xref>) and a new country record for the <abbrev xmlns:xlink="http://www.w3.org/1999/xlink" xlink:title="Kingdom of Saudi Arabia" id="ABBRID0ELPDI" xlink:type="simple">KSA</abbrev>.</p></tp:treatment-sec><ref-list><ref id="B35"><mixed-citation xmlns:xlink="http://www.w3.org/1999/xlink" xlink:type="simple"><person-group><name name-style="western"><surname>Raimundo</surname><given-names>AC</given-names></name><name name-style="western"><surname>Fürsch</surname><given-names>H</given-names></name><name name-style="western"><surname>van Harten</surname><given-names>A</given-names></name></person-group> (<year>2006</year>) <article-title>Notes on the ladybird beetles (<tp:taxon-name><tp:taxon-name-part taxon-name-part-type="order">Coleoptera</tp:taxon-name-part></tp:taxon-name>: <tp:taxon-name><tp:taxon-name-part taxon-name-part-type="family">Coccinellidae</tp:taxon-name-part></tp:taxon-name>) of Yemen, with the description of two new species.</article-title><source>Fauna of Arabia</source><volume>21</volume>: <fpage>217</fpage>–<lpage>245</lpage>.</mixed-citation></ref><ref id="B26"><mixed-citation xmlns:xlink="http://www.w3.org/1999/xlink" xlink:type="simple"><person-group><name name-style="western"><surname>Kovář</surname><given-names>I</given-names></name></person-group> (<year>2007</year>) <tp:taxon-name><tp:taxon-name-part taxon-name-part-type="family">Coccinellidae</tp:taxon-name-part></tp:taxon-name>. In Löbl I, Smetana A (Eds) <italic>Catalogue of Palaearctic <tp:taxon-name><tp:taxon-name-part taxon-name-part-type="order">Coleoptera</tp:taxon-name-part></tp:taxon-name></italic> (Vol. 4). Apollo Books, Stenstrup, Denmark, 568–631.</mixed-citation></ref></ref-list></tp:taxon-treatment>
