# Supplementary material for: An annotated checklist of Coccinellidae (Insecta, Coleoptera) with eight new records from the Kingdom of Saudi Arabia
Source: Zookeys. 2020 Dec 21;1006:35–89. doi: 10.3897/zookeys.1006.59123 (PMC7769896; doi:10.3897/zookeys.1006.59123)
Supplement: XML Treatment for Cheilomenes lunata yemenensis [file zookeys.1006.59123-treatment14.xml]

<!DOCTYPE tp:taxon-treatment
  PUBLIC "-//TaxonX//DTD Taxonomic Treatment Publishing DTD v0 20100105//EN" "tax-treatment-NSO.dtd">
<tp:taxon-treatment xmlns:tp="http://www.plazi.org/taxpub"><tp:treatment-meta><kwd-group><label>Taxon classification</label><kwd><named-content xmlns:xlink="http://www.w3.org/1999/xlink" content-type="kingdom">Animalia</named-content></kwd><kwd><named-content xmlns:xlink="http://www.w3.org/1999/xlink" content-type="order">Coleoptera</named-content></kwd><kwd><named-content xmlns:xlink="http://www.w3.org/1999/xlink" content-type="family">Coccinellidae</named-content></kwd></kwd-group><mixed-citation publication-type="journal"><person-group><name><surname>Ansi</surname><given-names>Amin Al</given-names></name><name><surname>Alkhalaf</surname><given-names>Areej A.</given-names></name><name><surname>Fadl</surname><given-names>Hassan</given-names></name><name><surname>Rasool</surname><given-names>Iftekhar</given-names></name><name><surname>Dhafer</surname><given-names>Hathal Al</given-names></name></person-group><article-title>An annotated checklist of <tp:taxon-name><tp:taxon-name-part taxon-name-part-type="family">Coccinellidae</tp:taxon-name-part></tp:taxon-name> (<tp:taxon-name><tp:taxon-name-part taxon-name-part-type="class">Insecta</tp:taxon-name-part></tp:taxon-name>, <tp:taxon-name><tp:taxon-name-part taxon-name-part-type="order">Coleoptera</tp:taxon-name-part></tp:taxon-name>) with eight new records from the Kingdom of Saudi Arabia</article-title><source>Zookeys</source><day>21</day><month>12</month><year>2020</year><volume>1006</volume><fpage>35</fpage><lpage>89</lpage><pub-id pub-id-type="doi">10.3897/zookeys.1006.59123</pub-id></mixed-citation></tp:treatment-meta><tp:nomenclature><tp:taxon-name><object-id xmlns:xlink="http://www.w3.org/1999/xlink" content-type="arpha" xlink:type="simple">B1C5C6F6-4E1F-537F-81D3-5C353342B247</object-id>
                <tp:taxon-name-part taxon-name-part-type="genus" reg="Cheilomenes">Cheilomenes</tp:taxon-name-part>
                <tp:taxon-name-part taxon-name-part-type="species" reg="lunata">lunata</tp:taxon-name-part>
                <tp:taxon-name-part taxon-name-part-type="subspecies" reg="yemenensis">yemenensis</tp:taxon-name-part>
              </tp:taxon-name><tp:taxon-authority>Fürsch, 1989</tp:taxon-authority><tp:nomenclature-citation-list><tp:nomenclature-citation><tp:taxon-name>
                    <tp:taxon-name-part taxon-name-part-type="genus" reg="Cheilomenes">Cheilomenes</tp:taxon-name-part> <tp:taxon-name-part taxon-name-part-type="species" reg="lunata">lunata</tp:taxon-name-part> <tp:taxon-name-part taxon-name-part-type="subspecies" reg="yemenensis">yemenensis</tp:taxon-name-part></tp:taxon-name><comment>Fürsch, 1989 (2): 37–38.</comment></tp:nomenclature-citation></tp:nomenclature-citation-list></tp:nomenclature><tp:treatment-sec sec-type="remarks" id="SECID0EHRDI"><title>Remark.</title><p>A rare subspecies that is confined only to the Arabian Peninsula and was described from Yemen. In Saudi Arabia, it is widely distributed in both natural habitats and agroecosystems.</p></tp:treatment-sec><tp:treatment-sec sec-type="material" id="SECID0EMRDI"><title>Materials examined.</title><p><bold>Asir</bold>: Abha, Sodah, <named-content xmlns:xlink="http://www.w3.org/1999/xlink" content-type="dwc:verbatimCoordinates" xlink:type="simple"><named-content content-type="geo-json" specific-use="{&#34;type&#34;:&#34;Point&#34;,&#34;coordinates&#34;:[42.358667,18.271167]}" id="NCID0EXRDI" xlink:type="simple">18°16.27'N, 42°21.52'E</named-content></named-content>, 24.IV.2011, <abbrev xmlns:xlink="http://www.w3.org/1999/xlink" xlink:title="sweeping net" id="ABBRID0E3RDI" xlink:type="simple">SN</abbrev>, Al Ansi et al., 1ex; Al Majardah, Wadi Yabah, <named-content xmlns:xlink="http://www.w3.org/1999/xlink" content-type="dwc:verbatimCoordinates" xlink:type="simple"><named-content content-type="geo-json" specific-use="{&#34;type&#34;:&#34;Point&#34;,&#34;coordinates&#34;:[41.807667,19.271167]}" id="NCID0EDSDI" xlink:type="simple">19°16.27'N, 41°48.46'E</named-content></named-content>, 411, 2.VI.2012, <abbrev xmlns:xlink="http://www.w3.org/1999/xlink" xlink:title="beating sheet" id="ABBRID0EISDI" xlink:type="simple">BS</abbrev>, Al Ansi, A., 1♂; 12.III.2012, <abbrev xmlns:xlink="http://www.w3.org/1999/xlink" xlink:title="sweeping net" id="ABBRID0EMSDI" xlink:type="simple">SN</abbrev>, Al Dhafer et al., 1ex; Wadi Turubah, <named-content xmlns:xlink="http://www.w3.org/1999/xlink" content-type="dwc:verbatimCoordinates" xlink:type="simple"><named-content content-type="geo-json" specific-use="{&#34;type&#34;:&#34;Point&#34;,&#34;coordinates&#34;:[41.253833,20.239500]}" id="NCID0ETSDI" xlink:type="simple">20°14.37'N, 41°15.23'E</named-content></named-content>, 14.V.2011, <abbrev xmlns:xlink="http://www.w3.org/1999/xlink" xlink:title="sweeping net" id="ABBRID0EYSDI" xlink:type="simple">SN</abbrev>, Fadl et al., 1♂; 14.X.2010, <abbrev xmlns:xlink="http://www.w3.org/1999/xlink" xlink:title="sweeping net" id="ABBRID0E3SDI" xlink:type="simple">SN</abbrev>, Al Dhafer et al., 1♀; Abha, Raydah, <named-content xmlns:xlink="http://www.w3.org/1999/xlink" content-type="dwc:verbatimCoordinates" xlink:type="simple"><named-content content-type="geo-json" specific-use="{&#34;type&#34;:&#34;Point&#34;,&#34;coordinates&#34;:[42.409000,18.201667]}" id="NCID0EDTDI" xlink:type="simple">18°12.10'N, 42°24.54'E</named-content></named-content>, 2578 m, 8.II.2016, <abbrev xmlns:xlink="http://www.w3.org/1999/xlink" xlink:title="sucking" id="ABBRID0EITDI" xlink:type="simple">SU</abbrev>, Al Ansi, A., 1ex; 16.IV.2016, <abbrev xmlns:xlink="http://www.w3.org/1999/xlink" xlink:title="sweeping net" id="ABBRID0EMTDI" xlink:type="simple">SN</abbrev>, Soliman, A., 2exs; Al Ansi et al., <abbrev xmlns:xlink="http://www.w3.org/1999/xlink" xlink:title="sucking" id="ABBRID0EQTDI" xlink:type="simple">SU</abbrev>, 1ex; Rijal Alma, Wadi Sabin, <named-content xmlns:xlink="http://www.w3.org/1999/xlink" content-type="dwc:verbatimCoordinates" xlink:type="simple"><named-content content-type="geo-json" specific-use="{&#34;type&#34;:&#34;Point&#34;,&#34;coordinates&#34;:[42.360667,17.804167]}" id="NCID0EXTDI" xlink:type="simple">17°48.25'N, 42°21.64'E</named-content></named-content>, 194 m, 10.II.2016, <abbrev xmlns:xlink="http://www.w3.org/1999/xlink" xlink:title="sweeping net" id="ABBRID0E3TDI" xlink:type="simple">SN</abbrev>, Fadl, H., 1ex; <bold>Baha</bold>: Wadi Dhahyan Dam, <named-content xmlns:xlink="http://www.w3.org/1999/xlink" content-type="dwc:verbatimCoordinates" xlink:type="simple"><named-content content-type="geo-json" specific-use="{&#34;type&#34;:&#34;Point&#34;,&#34;coordinates&#34;:[41.401833,20.091833]}" id="NCID0EFUDI" xlink:type="simple">20°05.51'N, 41°24.11'E</named-content></named-content>, 883 m, 9.V.2011, <abbrev xmlns:xlink="http://www.w3.org/1999/xlink" xlink:title="sweeping net" id="ABBRID0EKUDI" xlink:type="simple">SN</abbrev>, Fadl et al., 1ex; Ghabat Amdhan, <named-content xmlns:xlink="http://www.w3.org/1999/xlink" content-type="dwc:verbatimCoordinates" xlink:type="simple"><named-content content-type="geo-json" specific-use="{&#34;type&#34;:&#34;Point&#34;,&#34;coordinates&#34;:[41.285833,20.105333]}" id="NCID0ERUDI" xlink:type="simple">20°06.32'N, 41°17.15'E</named-content></named-content>, 19.V.2010, <abbrev xmlns:xlink="http://www.w3.org/1999/xlink" xlink:title="sweeping net" id="ABBRID0EWUDI" xlink:type="simple">SN</abbrev>, El Torkey, A., 1ex; Shada Al Aala, <named-content xmlns:xlink="http://www.w3.org/1999/xlink" content-type="dwc:verbatimCoordinates" xlink:type="simple"><named-content content-type="geo-json" specific-use="{&#34;type&#34;:&#34;Point&#34;,&#34;coordinates&#34;:[41.311500,19.843000]}" id="NCID0E4UDI" xlink:type="simple">19°50.58'N, 41°18.69'E</named-content></named-content>, 1666 m,14.IV.2016, <abbrev xmlns:xlink="http://www.w3.org/1999/xlink" xlink:title="handpicking" id="ABBRID0ECVDI" xlink:type="simple">HP</abbrev>, Abdel-Dayem, M., 1ex; Thee Ain, <named-content xmlns:xlink="http://www.w3.org/1999/xlink" content-type="dwc:verbatimCoordinates" xlink:type="simple"><named-content content-type="geo-json" specific-use="{&#34;type&#34;:&#34;Point&#34;,&#34;coordinates&#34;:[41.443333,19.929667]}" id="NCID0EJVDI" xlink:type="simple">19°55.78'N, 41°26.60'E</named-content></named-content>, 741 m, 12.IV.2016, <abbrev xmlns:xlink="http://www.w3.org/1999/xlink" xlink:title="sweeping net" id="ABBRID0EOVDI" xlink:type="simple">SN</abbrev>, Al Ansi, A., 1ex; Raghdan, <named-content xmlns:xlink="http://www.w3.org/1999/xlink" content-type="dwc:verbatimCoordinates" xlink:type="simple"><named-content content-type="geo-json" specific-use="{&#34;type&#34;:&#34;Point&#34;,&#34;coordinates&#34;:[41.751833,20.570833]}" id="NCID0EVVDI" xlink:type="simple">20°34.25'N, 41°45.11'E</named-content></named-content>, 10.IV.2016, <abbrev xmlns:xlink="http://www.w3.org/1999/xlink" xlink:title="sucking" id="ABBRID0E1VDI" xlink:type="simple">SU</abbrev>, Al Ansi, A., 1ex; <bold>Jizan</bold>: Fifa, <named-content xmlns:xlink="http://www.w3.org/1999/xlink" content-type="dwc:verbatimCoordinates" xlink:type="simple"><named-content content-type="geo-json" specific-use="{&#34;type&#34;:&#34;Point&#34;,&#34;coordinates&#34;:[43.083333,17.266667]}" id="NCID0EDWDI" xlink:type="simple">17°16'N, 43°05'E</named-content></named-content>, 1.II.1983, <abbrev xmlns:xlink="http://www.w3.org/1999/xlink" xlink:title="sweeping net" id="ABBRID0EIWDI" xlink:type="simple">SN</abbrev>, Talhouk et al., <abbrev xmlns:xlink="http://www.w3.org/1999/xlink" content-type="institution" xlink:title="Arabian National Museum of Arthropods, Ministry of Agriculture" id="ABBRID0EMWDI" xlink:type="simple">ANMA</abbrev>, 15exs; 25.I.1983, <abbrev xmlns:xlink="http://www.w3.org/1999/xlink" xlink:title="sweeping net" id="ABBRID0ERWDI" xlink:type="simple">SN</abbrev>, <abbrev xmlns:xlink="http://www.w3.org/1999/xlink" content-type="institution" xlink:title="Arabian National Museum of Arthropods, Ministry of Agriculture" id="ABBRID0EVWDI" xlink:type="simple">ANMA</abbrev>, 38exs; <bold>Makkah</bold>: Taif Rd., 12.X.2010, <abbrev xmlns:xlink="http://www.w3.org/1999/xlink" xlink:title="sweeping net" id="ABBRID0E3WDI" xlink:type="simple">SN</abbrev>, Al Dhafer et al., 2exs.</p></tp:treatment-sec><tp:treatment-sec sec-type="distribution" id="SECID0EAXDI"><title>Local distribution.</title><p>Specimens of this species were collected from Asir, Baha, Jizan, and Makkah provinces. It was previously reported from the <abbrev xmlns:xlink="http://www.w3.org/1999/xlink" xlink:title="Kingdom of Saudi Arabia" id="ABBRID0EGXDI" xlink:type="simple">KSA</abbrev> by <xref ref-type="bibr" rid="B26">Kovář (2007)</xref> but with no distributional range.</p></tp:treatment-sec><tp:treatment-sec sec-type="distribution" id="SECID0EOXDI"><title>World distribution.</title><p><bold>Asia</bold>: This species is confined to the Arabian Peninsula and was recorded only from <abbrev xmlns:xlink="http://www.w3.org/1999/xlink" xlink:title="Saudi Arabia" id="ABBRID0EWXDI" xlink:type="simple">SA</abbrev> and <abbrev xmlns:xlink="http://www.w3.org/1999/xlink" xlink:title="Yemen including Socotra" id="ABBRID0E1XDI" xlink:type="simple">YE</abbrev> (<xref ref-type="bibr" rid="B26">Kovář 2007</xref>).</p></tp:treatment-sec><ref-list><ref id="B26"><mixed-citation xmlns:xlink="http://www.w3.org/1999/xlink" xlink:type="simple"><person-group><name name-style="western"><surname>Kovář</surname><given-names>I</given-names></name></person-group> (<year>2007</year>) <tp:taxon-name><tp:taxon-name-part taxon-name-part-type="family">Coccinellidae</tp:taxon-name-part></tp:taxon-name>. In Löbl I, Smetana A (Eds) <italic>Catalogue of Palaearctic <tp:taxon-name><tp:taxon-name-part taxon-name-part-type="order">Coleoptera</tp:taxon-name-part></tp:taxon-name></italic> (Vol. 4). Apollo Books, Stenstrup, Denmark, 568–631.</mixed-citation></ref></ref-list></tp:taxon-treatment>
