# Supplementary material for: An annotated checklist of Coccinellidae (Insecta, Coleoptera) with eight new records from the Kingdom of Saudi Arabia
Source: Zookeys. 2020 Dec 21;1006:35–89. doi: 10.3897/zookeys.1006.59123 (PMC7769896; doi:10.3897/zookeys.1006.59123)
Supplement: XML Treatment for Cheilomenes propinqua vicina [file zookeys.1006.59123-treatment15.xml]

<!DOCTYPE tp:taxon-treatment
  PUBLIC "-//TaxonX//DTD Taxonomic Treatment Publishing DTD v0 20100105//EN" "tax-treatment-NSO.dtd">
<tp:taxon-treatment xmlns:tp="http://www.plazi.org/taxpub"><tp:treatment-meta><kwd-group><label>Taxon classification</label><kwd><named-content xmlns:xlink="http://www.w3.org/1999/xlink" content-type="kingdom">Animalia</named-content></kwd><kwd><named-content xmlns:xlink="http://www.w3.org/1999/xlink" content-type="order">Coleoptera</named-content></kwd><kwd><named-content xmlns:xlink="http://www.w3.org/1999/xlink" content-type="family">Coccinellidae</named-content></kwd></kwd-group><mixed-citation publication-type="journal"><person-group><name><surname>Ansi</surname><given-names>Amin Al</given-names></name><name><surname>Alkhalaf</surname><given-names>Areej A.</given-names></name><name><surname>Fadl</surname><given-names>Hassan</given-names></name><name><surname>Rasool</surname><given-names>Iftekhar</given-names></name><name><surname>Dhafer</surname><given-names>Hathal Al</given-names></name></person-group><article-title>An annotated checklist of <tp:taxon-name><tp:taxon-name-part taxon-name-part-type="family">Coccinellidae</tp:taxon-name-part></tp:taxon-name> (<tp:taxon-name><tp:taxon-name-part taxon-name-part-type="class">Insecta</tp:taxon-name-part></tp:taxon-name>, <tp:taxon-name><tp:taxon-name-part taxon-name-part-type="order">Coleoptera</tp:taxon-name-part></tp:taxon-name>) with eight new records from the Kingdom of Saudi Arabia</article-title><source>Zookeys</source><day>21</day><month>12</month><year>2020</year><volume>1006</volume><fpage>35</fpage><lpage>89</lpage><pub-id pub-id-type="doi">10.3897/zookeys.1006.59123</pub-id></mixed-citation></tp:treatment-meta><tp:nomenclature><tp:taxon-name><object-id xmlns:xlink="http://www.w3.org/1999/xlink" content-type="arpha" xlink:type="simple">84723CFA-500A-5687-9390-BCA2294833B6</object-id>
                <tp:taxon-name-part taxon-name-part-type="genus" reg="Cheilomenes">Cheilomenes</tp:taxon-name-part>
                <tp:taxon-name-part taxon-name-part-type="species" reg="propinqua">propinqua</tp:taxon-name-part>
                <tp:taxon-name-part taxon-name-part-type="subspecies" reg="vicina">vicina</tp:taxon-name-part>
              </tp:taxon-name><tp:taxon-authority>(Mulsant, 1850)</tp:taxon-authority><tp:nomenclature-citation-list><tp:nomenclature-citation><tp:taxon-name>
                    <tp:taxon-name-part taxon-name-part-type="genus" reg="Cydonia">Cydonia</tp:taxon-name-part> <tp:taxon-name-part taxon-name-part-type="species" reg="propinqua">propinqua</tp:taxon-name-part> <tp:taxon-name-part taxon-name-part-type="subspecies" reg="vicina">vicina</tp:taxon-name-part></tp:taxon-name><comment>Mulsant, 1850: 411.</comment></tp:nomenclature-citation></tp:nomenclature-citation-list></tp:nomenclature><tp:treatment-sec sec-type="remarks" id="SECID0E1ZDI"><title>Remark.</title><p>This species is associated with a wide range of both natural habitats and agroecosystems, predating on other arthropods. It was known to predate particularly on aphids such as <italic><tp:taxon-name><tp:taxon-name-part taxon-name-part-type="genus" reg="Rhopalosiphum">Rhopalosiphum</tp:taxon-name-part> <tp:taxon-name-part taxon-name-part-type="species" reg="maidis">maidis</tp:taxon-name-part></tp:taxon-name></italic> (Fitch, 1856), a pest of <italic><tp:taxon-name><tp:taxon-name-part taxon-name-part-type="genus" reg="Setaria">Setaria</tp:taxon-name-part> <tp:taxon-name-part taxon-name-part-type="species" reg="italica">italica</tp:taxon-name-part></tp:taxon-name></italic> (L.) (<xref ref-type="bibr" rid="B29">Martin 1972</xref>; <xref ref-type="bibr" rid="B34">Raimundo and van Harten 2000</xref>).</p></tp:treatment-sec><tp:treatment-sec sec-type="material" id="SECID0E51DI"><title>Materials examined.</title><p><bold>Asir</bold>: Khamis Mushait, Wadi Bisha, <named-content xmlns:xlink="http://www.w3.org/1999/xlink" content-type="dwc:verbatimCoordinates" xlink:type="simple"><named-content content-type="geo-json" specific-use="{&#34;type&#34;:&#34;Point&#34;,&#34;coordinates&#34;:[42.702167,18.333500]}" id="NCID0EJ2DI" xlink:type="simple">18°20.01'N, 42°42.13'E</named-content></named-content>, 1990 m 27.IV.2011, <abbrev xmlns:xlink="http://www.w3.org/1999/xlink" xlink:title="sweeping net" id="ABBRID0EO2DI" xlink:type="simple">SN</abbrev>, Al Ansi, A., 1ex; Al Majardah Wadi Yabah, <named-content xmlns:xlink="http://www.w3.org/1999/xlink" content-type="dwc:verbatimCoordinates" xlink:type="simple"><named-content content-type="geo-json" specific-use="{&#34;type&#34;:&#34;Point&#34;,&#34;coordinates&#34;:[41.807667,19.271167]}" id="NCID0EV2DI" xlink:type="simple">19°16.27'N, 41°48.46'E</named-content></named-content>, 411, 12.V.2012, Al Ansi, A., <abbrev xmlns:xlink="http://www.w3.org/1999/xlink" xlink:title="light trap" id="ABBRID0E12DI" xlink:type="simple">LT</abbrev> 2exs, <abbrev xmlns:xlink="http://www.w3.org/1999/xlink" xlink:title="sweeping net" id="ABBRID0E52DI" xlink:type="simple">SN</abbrev> 5exs; Al Majardah, Wadi Al Talalie, <named-content xmlns:xlink="http://www.w3.org/1999/xlink" content-type="dwc:verbatimCoordinates" xlink:type="simple"><named-content content-type="geo-json" specific-use="{&#34;type&#34;:&#34;Point&#34;,&#34;coordinates&#34;:[41.796333,19.086500]}" id="NCID0EF3DI" xlink:type="simple">19°05.19'N, 41°47.78'E</named-content></named-content>, 286 m, 12.III.2012, <abbrev xmlns:xlink="http://www.w3.org/1999/xlink" xlink:title="sweeping net" id="ABBRID0EK3DI" xlink:type="simple">SN</abbrev>, Al Ansi, A., 2exs; Al Majardah, Wadi Khat, <named-content xmlns:xlink="http://www.w3.org/1999/xlink" content-type="dwc:verbatimCoordinates" xlink:type="simple"><named-content content-type="geo-json" specific-use="{&#34;type&#34;:&#34;Point&#34;,&#34;coordinates&#34;:[41.972833,19.089500]}" id="NCID0ER3DI" xlink:type="simple">19°05.37'N, 41°58.37'E</named-content></named-content>, 13.III.2012, <abbrev xmlns:xlink="http://www.w3.org/1999/xlink" xlink:title="beating sheet" id="ABBRID0EW3DI" xlink:type="simple">BS</abbrev>, Al Dhafer et al., 2exs; Khamis Mushait, <named-content xmlns:xlink="http://www.w3.org/1999/xlink" content-type="dwc:verbatimCoordinates" xlink:type="simple"><named-content content-type="geo-json" specific-use="{&#34;type&#34;:&#34;Point&#34;,&#34;coordinates&#34;:[42.750000,18.300000]}" id="NCID0E43DI" xlink:type="simple">18°18'N, 42°45'E</named-content></named-content>, 4.X.2005, <abbrev xmlns:xlink="http://www.w3.org/1999/xlink" xlink:title="sweeping net" id="ABBRID0EC4DI" xlink:type="simple">SN</abbrev>, 1ex; Wadi Abha, <named-content xmlns:xlink="http://www.w3.org/1999/xlink" content-type="dwc:verbatimCoordinates" xlink:type="simple"><named-content content-type="geo-json" specific-use="{&#34;type&#34;:&#34;Point&#34;,&#34;coordinates&#34;:[42.847000,18.367167]}" id="NCID0EJ4DI" xlink:type="simple">18°22.03'N, 42°50.82'E</named-content></named-content>, 1990 m, 28.IV.2011, <abbrev xmlns:xlink="http://www.w3.org/1999/xlink" xlink:title="sweeping net" id="ABBRID0EO4DI" xlink:type="simple">SN</abbrev>, Al Ansi, A., 2exs; Habalah, <named-content xmlns:xlink="http://www.w3.org/1999/xlink" content-type="dwc:verbatimCoordinates" xlink:type="simple"><named-content content-type="geo-json" specific-use="{&#34;type&#34;:&#34;Point&#34;,&#34;coordinates&#34;:[42.858167,18.034167]}" id="NCID0EV4DI" xlink:type="simple">18°02.05'N, 42°51.49'E</named-content></named-content>, 25.IV.2011, <abbrev xmlns:xlink="http://www.w3.org/1999/xlink" xlink:title="sweeping net" id="ABBRID0E14DI" xlink:type="simple">SN</abbrev>, Al Ansi, A., 1ex; Al Majardah Wadi Qanunah, <named-content xmlns:xlink="http://www.w3.org/1999/xlink" content-type="dwc:verbatimCoordinates" xlink:type="simple"><named-content content-type="geo-json" specific-use="{&#34;type&#34;:&#34;Point&#34;,&#34;coordinates&#34;:[41.606500,19.411167]}" id="NCID0EB5DI" xlink:type="simple">19°24.67'N, 41°36.39'E</named-content></named-content>, 348 m, 11.III.2012, <abbrev xmlns:xlink="http://www.w3.org/1999/xlink" xlink:title="sweeping net" id="ABBRID0EG5DI" xlink:type="simple">SN</abbrev>, Al Dhafer et al., 4exs; 11.V.2011, <abbrev xmlns:xlink="http://www.w3.org/1999/xlink" xlink:title="sweeping net" id="ABBRID0EK5DI" xlink:type="simple">SN</abbrev>, Fadl, H., 1♂6exs; Ahd Rifidh, <named-content xmlns:xlink="http://www.w3.org/1999/xlink" content-type="dwc:verbatimCoordinates" xlink:type="simple"><named-content content-type="geo-json" specific-use="{&#34;type&#34;:&#34;Point&#34;,&#34;coordinates&#34;:[42.897000,18.105500]}" id="NCID0ER5DI" xlink:type="simple">18°06.33'N, 42°53.82'E</named-content></named-content>, 16.I.2013, <abbrev xmlns:xlink="http://www.w3.org/1999/xlink" xlink:title="sweeping net" id="ABBRID0EW5DI" xlink:type="simple">SN</abbrev>, Al Ansi et al., 1ex; Muhail, Wadi Hali, <named-content xmlns:xlink="http://www.w3.org/1999/xlink" content-type="dwc:verbatimCoordinates" xlink:type="simple"><named-content content-type="geo-json" specific-use="{&#34;type&#34;:&#34;Point&#34;,&#34;coordinates&#34;:[42.036833,18.502000]}" id="NCID0E45DI" xlink:type="simple">18°30.12'N, 42°02.21'E</named-content></named-content>, 440 m, 11.II.2016, <abbrev xmlns:xlink="http://www.w3.org/1999/xlink" xlink:title="sucking" id="ABBRID0EC6DI" xlink:type="simple">SU</abbrev>, Al Ansi, A., 4exs; Rijal Alma, Wadi Sabin, <named-content xmlns:xlink="http://www.w3.org/1999/xlink" content-type="dwc:verbatimCoordinates" xlink:type="simple"><named-content content-type="geo-json" specific-use="{&#34;type&#34;:&#34;Point&#34;,&#34;coordinates&#34;:[42.360667,17.804167]}" id="NCID0EJ6DI" xlink:type="simple">17°48.25'N, 42°21.64'E</named-content></named-content>, 194 m, 10.II.2016, <abbrev xmlns:xlink="http://www.w3.org/1999/xlink" xlink:title="sweeping net" id="ABBRID0EO6DI" xlink:type="simple">SN</abbrev>, Fadl, H., 1ex; Maraha, Wadi Reem, <named-content xmlns:xlink="http://www.w3.org/1999/xlink" content-type="dwc:verbatimCoordinates" xlink:type="simple"><named-content content-type="geo-json" specific-use="{&#34;type&#34;:&#34;Point&#34;,&#34;coordinates&#34;:[42.277667,17.875833]}" id="NCID0EV6DI" xlink:type="simple">17°52.55'N, 42°16.66'E</named-content></named-content>, 136 m, 9.II.2016, <abbrev xmlns:xlink="http://www.w3.org/1999/xlink" xlink:title="sucking" id="ABBRID0E16DI" xlink:type="simple">SU</abbrev>, Al Ansi, A., 5exs; Maraha, Wadi Ramlan, <named-content xmlns:xlink="http://www.w3.org/1999/xlink" content-type="dwc:verbatimCoordinates" xlink:type="simple"><named-content content-type="geo-json" specific-use="{&#34;type&#34;:&#34;Point&#34;,&#34;coordinates&#34;:[42.382500,17.786333]}" id="NCID0ECAAK" xlink:type="simple">17°47.18'N, 42°22.95'E</named-content></named-content>, 180 m, 10.II.2016, <abbrev xmlns:xlink="http://www.w3.org/1999/xlink" xlink:title="sucking" id="ABBRID0EHAAK" xlink:type="simple">SU</abbrev>, Al Ansi et al., 2exs; Maraha, Wadi Itwad, <named-content xmlns:xlink="http://www.w3.org/1999/xlink" content-type="dwc:verbatimCoordinates" xlink:type="simple"><named-content content-type="geo-json" specific-use="{&#34;type&#34;:&#34;Point&#34;,&#34;coordinates&#34;:[42.360667,17.804167]}" id="NCID0EOAAK" xlink:type="simple">17°48.25'N, 42°21.64'E</named-content></named-content>, 149 m, 8.II.2016, <abbrev xmlns:xlink="http://www.w3.org/1999/xlink" xlink:title="sucking" id="ABBRID0ETAAK" xlink:type="simple">SU</abbrev>, Al Ansi, A., 2exs; <bold>Baha</bold>: Wadi Turubah, <named-content xmlns:xlink="http://www.w3.org/1999/xlink" content-type="dwc:verbatimCoordinates" xlink:type="simple"><named-content content-type="geo-json" specific-use="{&#34;type&#34;:&#34;Point&#34;,&#34;coordinates&#34;:[41.253833,20.239500]}" id="NCID0E3AAK" xlink:type="simple">20°14.37'N, 41°15.23'E</named-content></named-content>, 14.V.2011, <abbrev xmlns:xlink="http://www.w3.org/1999/xlink" xlink:title="sweeping net" id="ABBRID0EBBAK" xlink:type="simple">SN</abbrev>, Fadl, H., 2exs; 14.III.2012, <abbrev xmlns:xlink="http://www.w3.org/1999/xlink" xlink:title="sweeping net" id="ABBRID0EFBAK" xlink:type="simple">SN</abbrev>, Fadl, H., 1ex; Thee Ain, <named-content xmlns:xlink="http://www.w3.org/1999/xlink" content-type="dwc:verbatimCoordinates" xlink:type="simple"><named-content content-type="geo-json" specific-use="{&#34;type&#34;:&#34;Point&#34;,&#34;coordinates&#34;:[41.443333,19.929667]}" id="NCID0EMBAK" xlink:type="simple">19°55.78'N, 41°26.60'E</named-content></named-content>, 741 m, 11.V.2011, <abbrev xmlns:xlink="http://www.w3.org/1999/xlink" xlink:title="sweeping net" id="ABBRID0ERBAK" xlink:type="simple">SN</abbrev>, Fadl, H., 8exs; 14.IV.2016, <abbrev xmlns:xlink="http://www.w3.org/1999/xlink" xlink:title="sweeping net" id="ABBRID0EVBAK" xlink:type="simple">SN</abbrev>, Soliman, A., 1ex; 12.IV.2016, <abbrev xmlns:xlink="http://www.w3.org/1999/xlink" xlink:title="sucking" id="ABBRID0EZBAK" xlink:type="simple">SU</abbrev>, Al Ansi, A., 3exs; <abbrev xmlns:xlink="http://www.w3.org/1999/xlink" xlink:title="sweeping net" id="ABBRID0E4BAK" xlink:type="simple">SN</abbrev>, 1ex; 15.V.2011, <abbrev xmlns:xlink="http://www.w3.org/1999/xlink" xlink:title="sweeping net" id="ABBRID0EBCAK" xlink:type="simple">SN</abbrev>, Fadl, H., 2♂8exs; 3.VI.2012, <abbrev xmlns:xlink="http://www.w3.org/1999/xlink" xlink:title="handpicking" id="ABBRID0EFCAK" xlink:type="simple">HP</abbrev>, Abdel-Dayem, M., 1ex; Wadi Milan, <named-content xmlns:xlink="http://www.w3.org/1999/xlink" content-type="dwc:verbatimCoordinates" xlink:type="simple"><named-content content-type="geo-json" specific-use="{&#34;type&#34;:&#34;Point&#34;,&#34;coordinates&#34;:[41.350167,19.846500]}" id="NCID0EMCAK" xlink:type="simple">19°50.79'N, 41°21.01'E</named-content></named-content>, 481 m, 7.III.2013, <abbrev xmlns:xlink="http://www.w3.org/1999/xlink" xlink:title="sweeping net" id="ABBRID0ERCAK" xlink:type="simple">SN</abbrev>, Al Harbi et al., 2exs; Al Mikhwah-Muhail Rd. Hadba Hamra, <named-content xmlns:xlink="http://www.w3.org/1999/xlink" content-type="dwc:verbatimCoordinates" xlink:type="simple"><named-content content-type="geo-json" specific-use="{&#34;type&#34;:&#34;Point&#34;,&#34;coordinates&#34;:[41.777833,19.219833]}" id="NCID0EYCAK" xlink:type="simple">19°13.19'N, 41°46.67'E</named-content></named-content>, 374 m,15.IV.2016, <abbrev xmlns:xlink="http://www.w3.org/1999/xlink" xlink:title="sweeping net" id="ABBRID0E4CAK" xlink:type="simple">SN</abbrev>, Al Ansi, A., 1ex; Bani Hassan, <named-content xmlns:xlink="http://www.w3.org/1999/xlink" content-type="dwc:verbatimCoordinates" xlink:type="simple"><named-content content-type="geo-json" specific-use="{&#34;type&#34;:&#34;Point&#34;,&#34;coordinates&#34;:[41.364167,20.349833]}" id="NCID0EEDAK" xlink:type="simple">20°20.99'N, 41°21.85'E</named-content></named-content>, 2214 m,12.IV.2016, <abbrev xmlns:xlink="http://www.w3.org/1999/xlink" xlink:title="sweeping net" id="ABBRID0EJDAK" xlink:type="simple">SN</abbrev>, Soliman, A., 1ex; <bold>Jizan</bold>: Jizan-Ahd Al Masareha Rd., <named-content xmlns:xlink="http://www.w3.org/1999/xlink" content-type="dwc:verbatimCoordinates" xlink:type="simple"><named-content content-type="geo-json" specific-use="{&#34;type&#34;:&#34;Point&#34;,&#34;coordinates&#34;:[42.873000,17.038000]}" id="NCID0ESDAK" xlink:type="simple">17°02.28'N, 42°52.38'E</named-content></named-content>, 12.III.2010, <abbrev xmlns:xlink="http://www.w3.org/1999/xlink" xlink:title="sweeping net" id="ABBRID0EXDAK" xlink:type="simple">SN</abbrev>, Al Dhafer et al., 1ex; 11.III.2010, <abbrev xmlns:xlink="http://www.w3.org/1999/xlink" xlink:title="light trap" id="ABBRID0E2DAK" xlink:type="simple">LT</abbrev>, Al Dhafer et al., 1♂; Hurub-Al Sahaleel Rd., <named-content xmlns:xlink="http://www.w3.org/1999/xlink" content-type="dwc:verbatimCoordinates" xlink:type="simple"><named-content content-type="geo-json" specific-use="{&#34;type&#34;:&#34;Point&#34;,&#34;coordinates&#34;:[43.427500,17.789000]}" id="NCID0ECEAK" xlink:type="simple">17°47.34'N, 42°85.65'E</named-content></named-content>, 456 m, 24.V.2012, <abbrev xmlns:xlink="http://www.w3.org/1999/xlink" xlink:title="beating sheet" id="ABBRID0EHEAK" xlink:type="simple">BS</abbrev>, Al Ansi, A., 2exs; Jizan city, <named-content xmlns:xlink="http://www.w3.org/1999/xlink" content-type="dwc:verbatimCoordinates" xlink:type="simple"><named-content content-type="geo-json" specific-use="{&#34;type&#34;:&#34;Point&#34;,&#34;coordinates&#34;:[42.483333,16.900000]}" id="NCID0EOEAK" xlink:type="simple">16°54'N, 42°29'E</named-content></named-content>, 10.II.1982, <abbrev xmlns:xlink="http://www.w3.org/1999/xlink" xlink:title="sweeping net" id="ABBRID0ETEAK" xlink:type="simple">SN</abbrev>, Talhouk et al., <abbrev xmlns:xlink="http://www.w3.org/1999/xlink" content-type="institution" xlink:title="Arabian National Museum of Arthropods, Ministry of Agriculture" id="ABBRID0EXEAK" xlink:type="simple">ANMA</abbrev>, 34exs; same data except 10.II.1981, <abbrev xmlns:xlink="http://www.w3.org/1999/xlink" xlink:title="sweeping net" id="ABBRID0E3EAK" xlink:type="simple">SN</abbrev>, <abbrev xmlns:xlink="http://www.w3.org/1999/xlink" content-type="institution" xlink:title="Arabian National Museum of Arthropods, Ministry of Agriculture" id="ABBRID0EAFAK" xlink:type="simple">ANMA</abbrev>, 11exs; same data except 1.II.1983, <abbrev xmlns:xlink="http://www.w3.org/1999/xlink" xlink:title="sweeping net" id="ABBRID0EFFAK" xlink:type="simple">SN</abbrev>, <abbrev xmlns:xlink="http://www.w3.org/1999/xlink" content-type="institution" xlink:title="Arabian National Museum of Arthropods, Ministry of Agriculture" id="ABBRID0EJFAK" xlink:type="simple">ANMA</abbrev>, 1ex; same data except 20.I.1979, <abbrev xmlns:xlink="http://www.w3.org/1999/xlink" xlink:title="sweeping net" id="ABBRID0EOFAK" xlink:type="simple">SN</abbrev>, <abbrev xmlns:xlink="http://www.w3.org/1999/xlink" content-type="institution" xlink:title="Arabian National Museum of Arthropods, Ministry of Agriculture" id="ABBRID0ESFAK" xlink:type="simple">ANMA</abbrev>, 3exs; same data except 16.VIII.1977, <abbrev xmlns:xlink="http://www.w3.org/1999/xlink" xlink:title="sweeping net" id="ABBRID0EXFAK" xlink:type="simple">SN</abbrev>, Fathy S., <abbrev xmlns:xlink="http://www.w3.org/1999/xlink" content-type="institution" xlink:title="Arabian National Museum of Arthropods, Ministry of Agriculture" id="ABBRID0E2FAK" xlink:type="simple">ANMA</abbrev>, 1ex.; <bold>Makkah</bold>: Jedah-Makkah Rd., <named-content xmlns:xlink="http://www.w3.org/1999/xlink" content-type="dwc:verbatimCoordinates" xlink:type="simple"><named-content content-type="geo-json" specific-use="{&#34;type&#34;:&#34;Point&#34;,&#34;coordinates&#34;:[39.324833,21.419000]}" id="NCID0EFGAK" xlink:type="simple">21°25.14'N, 39°19.49'E</named-content></named-content>, 15.XII.2006, <abbrev xmlns:xlink="http://www.w3.org/1999/xlink" xlink:title="sweeping net" id="ABBRID0EKGAK" xlink:type="simple">SN</abbrev>, 2exs; Baha-Taif Rd. Bani Malik, Wadi Rakhmat, <named-content xmlns:xlink="http://www.w3.org/1999/xlink" content-type="dwc:verbatimCoordinates" xlink:type="simple"><named-content content-type="geo-json" specific-use="{&#34;type&#34;:&#34;Point&#34;,&#34;coordinates&#34;:[40.991000,20.702500]}" id="NCID0ERGAK" xlink:type="simple">20°42.15'N, 40°59.46'E</named-content></named-content>, 1616 m, <named-content xmlns:xlink="http://www.w3.org/1999/xlink" content-type="dwc:verbatimCoordinates" xlink:type="simple"><named-content content-type="geo-json" specific-use="{&#34;type&#34;:&#34;Point&#34;,&#34;coordinates&#34;:[40.991000,20.702500]}" id="NCID0EZGAK" xlink:type="simple">20°42.15'N, 40°59.46'E</named-content></named-content>, 1616 m, 4.VI.2012, <abbrev xmlns:xlink="http://www.w3.org/1999/xlink" xlink:title="sweeping net" id="ABBRID0E5GAK" xlink:type="simple">SN</abbrev>, Al Ansi, A., 1♂2exs; <bold>Najran</bold>: Rijla Wadi Najran, <named-content xmlns:xlink="http://www.w3.org/1999/xlink" content-type="dwc:verbatimCoordinates" xlink:type="simple"><named-content content-type="geo-json" specific-use="{&#34;type&#34;:&#34;Point&#34;,&#34;coordinates&#34;:[44.227500,17.526000]}" id="NCID0EHHAK" xlink:type="simple">17°31.56'N, 44°13.65'E</named-content></named-content>, 1257 m, 15.I.2013, <abbrev xmlns:xlink="http://www.w3.org/1999/xlink" xlink:title="beating sheet" id="ABBRID0EMHAK" xlink:type="simple">BS</abbrev>, Al Ansi et al., 3exs; Wadi Shuaib Barran, <named-content xmlns:xlink="http://www.w3.org/1999/xlink" content-type="dwc:verbatimCoordinates" xlink:type="simple"><named-content content-type="geo-json" specific-use="{&#34;type&#34;:&#34;Point&#34;,&#34;coordinates&#34;:[44.092000,17.482333]}" id="NCID0ETHAK" xlink:type="simple">17°28.94'N, 44°05.52'E</named-content></named-content>, 1325 m, 16.I.2013, <abbrev xmlns:xlink="http://www.w3.org/1999/xlink" xlink:title="beating sheet" id="ABBRID0EYHAK" xlink:type="simple">BS</abbrev>, Al Ansi et al., 3♂2exs; <bold>Riyadh</bold>: Riyadh, <abbrev xmlns:xlink="http://www.w3.org/1999/xlink" xlink:title="sweeping net" id="ABBRID0E5HAK" xlink:type="simple">SN</abbrev>, Abu Yaman, 1ex; Education Farm, <named-content xmlns:xlink="http://www.w3.org/1999/xlink" content-type="dwc:verbatimCoordinates" xlink:type="simple"><named-content content-type="geo-json" specific-use="{&#34;type&#34;:&#34;Point&#34;,&#34;coordinates&#34;:[46.583333,24.666667]}" id="NCID0EFIAK" xlink:type="simple">24°40'N, 46°35'E</named-content></named-content>, 26.III.1975, <abbrev xmlns:xlink="http://www.w3.org/1999/xlink" xlink:title="sweeping net" id="ABBRID0EKIAK" xlink:type="simple">SN</abbrev>, 1ex; Ad Diriyah, <named-content xmlns:xlink="http://www.w3.org/1999/xlink" content-type="dwc:verbatimCoordinates" xlink:type="simple"><named-content content-type="geo-json" specific-use="{&#34;type&#34;:&#34;Point&#34;,&#34;coordinates&#34;:[46.583333,24.666667]}" id="NCID0ERIAK" xlink:type="simple">24°40'N, 46°35'E</named-content></named-content>, 15.XII.2005, <abbrev xmlns:xlink="http://www.w3.org/1999/xlink" xlink:title="sweeping net" id="ABBRID0EWIAK" xlink:type="simple">SN</abbrev>, 1ex; Dirab <named-content xmlns:xlink="http://www.w3.org/1999/xlink" content-type="dwc:verbatimCoordinates" xlink:type="simple"><named-content content-type="geo-json" specific-use="{&#34;type&#34;:&#34;Point&#34;,&#34;coordinates&#34;:[46.850000,23.500000]}" id="NCID0E4IAK" xlink:type="simple">23°30'N, 46°51'E</named-content></named-content>, 13.III.2003, <abbrev xmlns:xlink="http://www.w3.org/1999/xlink" xlink:title="sweeping net" id="ABBRID0ECJAK" xlink:type="simple">SN</abbrev>, 1ex.</p></tp:treatment-sec><tp:treatment-sec sec-type="distribution" id="SECID0EGJAK"><title>Local distribution.</title><p>Specimens of this species were collected from Asir, Baha, Jizan, Makkah, Najran, and Riyadh and previously reported by <xref ref-type="bibr" rid="B22">Kapur (1959)</xref> from Asir and Al Hajaz, by <xref ref-type="bibr" rid="B7">Beccari (1971)</xref> from Jizan and Madinah, by <xref ref-type="bibr" rid="B13">Fürsch (1979)</xref> from Asir, and by <xref ref-type="bibr" rid="B42">Talhouk (1982)</xref> from Jizan, and listed by <xref ref-type="bibr" rid="B29">Martin (1972)</xref>.</p></tp:treatment-sec><tp:treatment-sec sec-type="distribution" id="SECID0EAKAK"><title>World distribution.</title><p><bold>Asia</bold>: <abbrev xmlns:xlink="http://www.w3.org/1999/xlink" xlink:title="Iraq" id="ABBRID0EIKAK" xlink:type="simple">IQ</abbrev>, <abbrev xmlns:xlink="http://www.w3.org/1999/xlink" xlink:title="Palestine" id="ABBRID0EMKAK" xlink:type="simple">PAL</abbrev>, LE, <abbrev xmlns:xlink="http://www.w3.org/1999/xlink" xlink:title="Saudi Arabia" id="ABBRID0EQKAK" xlink:type="simple">SA</abbrev>, and <abbrev xmlns:xlink="http://www.w3.org/1999/xlink" xlink:title="Yemen including Socotra" id="ABBRID0EUKAK" xlink:type="simple">YE</abbrev>; <bold>North Africa</bold>: <abbrev xmlns:xlink="http://www.w3.org/1999/xlink" xlink:title="Algeria" id="ABBRID0E1KAK" xlink:type="simple">AG</abbrev>, <abbrev xmlns:xlink="http://www.w3.org/1999/xlink" xlink:title="Egypt" id="ABBRID0E5KAK" xlink:type="simple">EG</abbrev>, and <abbrev xmlns:xlink="http://www.w3.org/1999/xlink" xlink:title="Libya" id="ABBRID0ECLAK" xlink:type="simple">LB</abbrev>; <bold><abbrev xmlns:xlink="http://www.w3.org/1999/xlink" xlink:title="Afrotropical region" id="ABBRID0EHLAK" xlink:type="simple">AFR</abbrev></bold> (<xref ref-type="bibr" rid="B26">Kovář 2007</xref>).</p></tp:treatment-sec><ref-list><ref id="B29"><mixed-citation xmlns:xlink="http://www.w3.org/1999/xlink" xlink:type="simple"><person-group><name name-style="western"><surname>Martin</surname><given-names>HE</given-names></name></person-group> (<year>1972</year>) Report to the government of Saudi Arabia on research in plant protection FAO. Entomologist FAO/SAO/IF/63 (AGP.TA) 207, 38.</mixed-citation></ref><ref id="B34"><mixed-citation xmlns:xlink="http://www.w3.org/1999/xlink" xlink:type="simple"><person-group><name name-style="western"><surname>Raimundo</surname><given-names>AC</given-names></name><name name-style="western"><surname>van Harten</surname><given-names>A</given-names></name></person-group> (<year>2000</year>) <article-title>An annotated checklist of the <tp:taxon-name><tp:taxon-name-part taxon-name-part-type="family">Coccinellidae</tp:taxon-name-part></tp:taxon-name> (Insect: <tp:taxon-name><tp:taxon-name-part taxon-name-part-type="order">Coleoptera</tp:taxon-name-part></tp:taxon-name>) of Yemen.</article-title><source>Fauna of Saudi Arabia</source><volume>18</volume>: <fpage>211</fpage>–<lpage>243</lpage>.</mixed-citation></ref><ref id="B22"><mixed-citation xmlns:xlink="http://www.w3.org/1999/xlink" xlink:type="simple"><person-group><name name-style="western"><surname>Kapur</surname><given-names>AP</given-names></name></person-group> (<year>1959</year>) Expedition to South-West Arabia 1937–1938, No.18. <tp:taxon-name><tp:taxon-name-part taxon-name-part-type="order">Coleoptera</tp:taxon-name-part></tp:taxon-name>: <tp:taxon-name><tp:taxon-name-part taxon-name-part-type="family">Coccinellidae</tp:taxon-name-part></tp:taxon-name>. British Museum Natural History, London, 275–297.</mixed-citation></ref><ref id="B7"><mixed-citation xmlns:xlink="http://www.w3.org/1999/xlink" xlink:type="simple"><person-group><name name-style="western"><surname>Beccari</surname><given-names>F</given-names></name></person-group> (<year>1971</year>) Contribution to knowledge of the entomofauna of Saudi Arabia. First list of insects, mites and nematodes. Rivista di Agricoltura Subtropicale e Tropicale 65(4/6): 178–211.</mixed-citation></ref><ref id="B13"><mixed-citation xmlns:xlink="http://www.w3.org/1999/xlink" xlink:type="simple"><person-group><name name-style="western"><surname>Fürsch</surname><given-names>H</given-names></name></person-group> (<year>1979</year>) <article-title>Insect of Saudi Arabia <tp:taxon-name><tp:taxon-name-part taxon-name-part-type="order">Coleoptera</tp:taxon-name-part></tp:taxon-name>: Fam. <tp:taxon-name><tp:taxon-name-part taxon-name-part-type="family">Coccinellidae</tp:taxon-name-part></tp:taxon-name>.</article-title><source>Fauna of Saudi Arabia</source><volume>1</volume>: <fpage>235</fpage>–<lpage>248</lpage>.</mixed-citation></ref><ref id="B42"><mixed-citation xmlns:xlink="http://www.w3.org/1999/xlink" xlink:type="simple"><person-group><name name-style="western"><surname>Talhouk</surname><given-names>AS</given-names></name></person-group> (<year>1982</year>) <article-title>Applied zoology in Saudi Arabia a note on the entomophagous fauna of Saudi Arabia.</article-title><source>Fauna of Saudi Arabia</source><volume>4</volume>: <fpage>529</fpage>–<lpage>531</lpage>.</mixed-citation></ref><ref id="B26"><mixed-citation xmlns:xlink="http://www.w3.org/1999/xlink" xlink:type="simple"><person-group><name name-style="western"><surname>Kovář</surname><given-names>I</given-names></name></person-group> (<year>2007</year>) <tp:taxon-name><tp:taxon-name-part taxon-name-part-type="family">Coccinellidae</tp:taxon-name-part></tp:taxon-name>. In Löbl I, Smetana A (Eds) <italic>Catalogue of Palaearctic <tp:taxon-name><tp:taxon-name-part taxon-name-part-type="order">Coleoptera</tp:taxon-name-part></tp:taxon-name></italic> (Vol. 4). Apollo Books, Stenstrup, Denmark, 568–631.</mixed-citation></ref></ref-list></tp:taxon-treatment>
