# Supplementary material for: An annotated checklist of Coccinellidae (Insecta, Coleoptera) with eight new records from the Kingdom of Saudi Arabia
Source: Zookeys. 2020 Dec 21;1006:35–89. doi: 10.3897/zookeys.1006.59123 (PMC7769896; doi:10.3897/zookeys.1006.59123)
Supplement: XML Treatment for Coccinella septempunctata [file zookeys.1006.59123-treatment16.xml]

<!DOCTYPE tp:taxon-treatment
  PUBLIC "-//TaxonX//DTD Taxonomic Treatment Publishing DTD v0 20100105//EN" "tax-treatment-NSO.dtd">
<tp:taxon-treatment xmlns:tp="http://www.plazi.org/taxpub"><tp:treatment-meta><kwd-group><label>Taxon classification</label><kwd><named-content xmlns:xlink="http://www.w3.org/1999/xlink" content-type="kingdom">Animalia</named-content></kwd><kwd><named-content xmlns:xlink="http://www.w3.org/1999/xlink" content-type="order">Coleoptera</named-content></kwd><kwd><named-content xmlns:xlink="http://www.w3.org/1999/xlink" content-type="family">Coccinellidae</named-content></kwd></kwd-group><mixed-citation publication-type="journal"><person-group><name><surname>Ansi</surname><given-names>Amin Al</given-names></name><name><surname>Alkhalaf</surname><given-names>Areej A.</given-names></name><name><surname>Fadl</surname><given-names>Hassan</given-names></name><name><surname>Rasool</surname><given-names>Iftekhar</given-names></name><name><surname>Dhafer</surname><given-names>Hathal Al</given-names></name></person-group><article-title>An annotated checklist of <tp:taxon-name><tp:taxon-name-part taxon-name-part-type="family">Coccinellidae</tp:taxon-name-part></tp:taxon-name> (<tp:taxon-name><tp:taxon-name-part taxon-name-part-type="class">Insecta</tp:taxon-name-part></tp:taxon-name>, <tp:taxon-name><tp:taxon-name-part taxon-name-part-type="order">Coleoptera</tp:taxon-name-part></tp:taxon-name>) with eight new records from the Kingdom of Saudi Arabia</article-title><source>Zookeys</source><day>21</day><month>12</month><year>2020</year><volume>1006</volume><fpage>35</fpage><lpage>89</lpage><pub-id pub-id-type="doi">10.3897/zookeys.1006.59123</pub-id></mixed-citation></tp:treatment-meta><tp:nomenclature><tp:taxon-name><object-id xmlns:xlink="http://www.w3.org/1999/xlink" content-type="arpha" xlink:type="simple">301DD973-6B70-5F6C-92E3-9A6FC281E528</object-id>
                <tp:taxon-name-part taxon-name-part-type="genus" reg="Coccinella">Coccinella</tp:taxon-name-part>
                <tp:taxon-name-part taxon-name-part-type="species" reg="septempunctata">septempunctata</tp:taxon-name-part>
              </tp:taxon-name><tp:taxon-authority>L., 1758</tp:taxon-authority><tp:nomenclature-citation-list><tp:nomenclature-citation><tp:taxon-name>
                    <tp:taxon-name-part taxon-name-part-type="genus" reg="Coccinella">Coccinella</tp:taxon-name-part> <tp:taxon-name-part taxon-name-part-type="species" reg="septempunctata">septempunctata</tp:taxon-name-part></tp:taxon-name><comment>L., 1758: 365.</comment></tp:nomenclature-citation></tp:nomenclature-citation-list></tp:nomenclature><tp:treatment-sec sec-type="remarks" id="SECID0ELNAK"><title>Remark.</title><p>This species is widely distributed around the world and found in a wide range of habitats. Both adults and larvae are voracious predators of aphids (<xref ref-type="bibr" rid="B40">Sattar et al. 2008</xref>). It is a biocontrol agent of <italic><tp:taxon-name><tp:taxon-name-part taxon-name-part-type="genus" reg="Aphis">Aphis</tp:taxon-name-part> <tp:taxon-name-part taxon-name-part-type="species" reg="craccivora">craccivora</tp:taxon-name-part></tp:taxon-name></italic> C.L. Koch, 1854, and <italic><tp:taxon-name><tp:taxon-name-part taxon-name-part-type="genus" reg="Therioaphis">Therioaphis</tp:taxon-name-part> <tp:taxon-name-part taxon-name-part-type="species" reg="trifolii">trifolii</tp:taxon-name-part></tp:taxon-name></italic> (Monell, 1882), pests of alfalfa, <italic><tp:taxon-name><tp:taxon-name-part taxon-name-part-type="genus" reg="Medicago">Medicago</tp:taxon-name-part> <tp:taxon-name-part taxon-name-part-type="species" reg="sativa">sativa</tp:taxon-name-part></tp:taxon-name></italic> L. (<xref ref-type="bibr" rid="B29">Martin 1972</xref>).</p></tp:treatment-sec><tp:treatment-sec sec-type="material" id="SECID0E1OAK"><title>Material examined.</title><p><bold>Eastern Province</bold>: Al Ahsa, <named-content xmlns:xlink="http://www.w3.org/1999/xlink" content-type="dwc:verbatimCoordinates" xlink:type="simple"><named-content content-type="geo-json" specific-use="{&#34;type&#34;:&#34;Point&#34;,&#34;coordinates&#34;:[50.674333,22.292167]}" id="NCID0EFPAK" xlink:type="simple">22°17.53'N, 50°40.46'E</named-content></named-content>, 4.III.2011, <abbrev xmlns:xlink="http://www.w3.org/1999/xlink" xlink:title="sweeping net" id="ABBRID0EKPAK" xlink:type="simple">SN</abbrev>, Al Ansi, A. 1ex, on alfalfa; 4.III.2011, <abbrev xmlns:xlink="http://www.w3.org/1999/xlink" xlink:title="sweeping net" id="ABBRID0EOPAK" xlink:type="simple">SN</abbrev>, Al Ansi, A., 1ex; <bold>Riyadh</bold>: Al Ammariah, <named-content xmlns:xlink="http://www.w3.org/1999/xlink" content-type="dwc:verbatimCoordinates" xlink:type="simple"><named-content content-type="geo-json" specific-use="{&#34;type&#34;:&#34;Point&#34;,&#34;coordinates&#34;:[46.433333,24.816667]}" id="NCID0EXPAK" xlink:type="simple">24°49'N, 46°26'E</named-content></named-content>, 28.I.2009, <abbrev xmlns:xlink="http://www.w3.org/1999/xlink" xlink:title="sweeping net" id="ABBRID0E3PAK" xlink:type="simple">SN</abbrev>, Widman, A., 1ex, on alfalfa; 28.I.2008, <abbrev xmlns:xlink="http://www.w3.org/1999/xlink" xlink:title="sweeping net" id="ABBRID0EAQAK" xlink:type="simple">SN</abbrev>, Valenza, B., 2exs, on alfalfa; 28.I.2009, <abbrev xmlns:xlink="http://www.w3.org/1999/xlink" xlink:title="sweeping net" id="ABBRID0EEQAK" xlink:type="simple">SN</abbrev>, Setyaningrum, H., 1♀1ex; Ad Diriyah, <named-content xmlns:xlink="http://www.w3.org/1999/xlink" content-type="dwc:verbatimCoordinates" xlink:type="simple"><named-content content-type="geo-json" specific-use="{&#34;type&#34;:&#34;Point&#34;,&#34;coordinates&#34;:[46.583333,24.666667]}" id="NCID0ELQAK" xlink:type="simple">24°40'N, 46°35'E</named-content></named-content>, 29.X.2008, <abbrev xmlns:xlink="http://www.w3.org/1999/xlink" xlink:title="sweeping net" id="ABBRID0EQQAK" xlink:type="simple">SN</abbrev>, Al Ahmari, A., 1♀, on alfalfa; 29.X.2008, <abbrev xmlns:xlink="http://www.w3.org/1999/xlink" xlink:title="sweeping net" id="ABBRID0EUQAK" xlink:type="simple">SN</abbrev>, Bel Hareth, H., 2exs, on alfalfa; 16.I.2009, <abbrev xmlns:xlink="http://www.w3.org/1999/xlink" xlink:title="sweeping net" id="ABBRID0EYQAK" xlink:type="simple">SN</abbrev>, Setyaningrum, H., 1ex; 29.X.2008, <abbrev xmlns:xlink="http://www.w3.org/1999/xlink" xlink:title="sweeping net" id="ABBRID0E3QAK" xlink:type="simple">SN</abbrev>, Al Sebaiei, M., 4exs, on alfalfa; 29.X.2008, <abbrev xmlns:xlink="http://www.w3.org/1999/xlink" xlink:title="sweeping net" id="ABBRID0EARAK" xlink:type="simple">SN</abbrev>, Al Qahtani, M., 1ex, on alfalfa; 17.IV.2003, <abbrev xmlns:xlink="http://www.w3.org/1999/xlink" xlink:title="sweeping net" id="ABBRID0EERAK" xlink:type="simple">SN</abbrev>, Al Habeeb, A., 1ex, on alfalfa; 17.X.2003, <abbrev xmlns:xlink="http://www.w3.org/1999/xlink" xlink:title="sweeping net" id="ABBRID0EIRAK" xlink:type="simple">SN</abbrev>, Al Saiari, M., 1ex; 30.XII.1989, <abbrev xmlns:xlink="http://www.w3.org/1999/xlink" xlink:title="sweeping net" id="ABBRID0EMRAK" xlink:type="simple">SN</abbrev>, Amro, 1ex, on pepper; 21.II, <abbrev xmlns:xlink="http://www.w3.org/1999/xlink" xlink:title="sweeping net" id="ABBRID0EQRAK" xlink:type="simple">SN</abbrev>, Al Essa, M., 1ex; Al Kharj, <named-content xmlns:xlink="http://www.w3.org/1999/xlink" content-type="dwc:verbatimCoordinates" xlink:type="simple"><named-content content-type="geo-json" specific-use="{&#34;type&#34;:&#34;Point&#34;,&#34;coordinates&#34;:[46.483333,20.400000]}" id="NCID0EXRAK" xlink:type="simple">20°24'N, 46°29'E</named-content></named-content>, 24.III.2010, <abbrev xmlns:xlink="http://www.w3.org/1999/xlink" xlink:title="sweeping net" id="ABBRID0E3RAK" xlink:type="simple">SN</abbrev>, Al Othman, A., 1ex; 26.XI.2008, <abbrev xmlns:xlink="http://www.w3.org/1999/xlink" xlink:title="sweeping net" id="ABBRID0EASAK" xlink:type="simple">SN</abbrev>, Sofan, A., 3exs, on water melon; 26.XI.2008, <abbrev xmlns:xlink="http://www.w3.org/1999/xlink" xlink:title="sweeping net" id="ABBRID0EESAK" xlink:type="simple">SN</abbrev>, Widman, A., 1♂, on alfalfa; 14.XI.2007, <abbrev xmlns:xlink="http://www.w3.org/1999/xlink" xlink:title="sweeping net" id="ABBRID0EISAK" xlink:type="simple">SN</abbrev>, 1ex; 26.X.1991, <abbrev xmlns:xlink="http://www.w3.org/1999/xlink" xlink:title="sweeping net" id="ABBRID0EMSAK" xlink:type="simple">SN</abbrev>, Al Ahmadi, F., 1ex, on alfalfa; 9.III.2001, <abbrev xmlns:xlink="http://www.w3.org/1999/xlink" xlink:title="sweeping net" id="ABBRID0EQSAK" xlink:type="simple">SN</abbrev>, Al Baqami, A., 1ex; Al 16.X, <abbrev xmlns:xlink="http://www.w3.org/1999/xlink" xlink:title="sweeping net" id="ABBRID0EUSAK" xlink:type="simple">SN</abbrev>, Al Sharaf, M., 1ex; Al Uyaynah, <named-content xmlns:xlink="http://www.w3.org/1999/xlink" content-type="dwc:verbatimCoordinates" xlink:type="simple"><named-content content-type="geo-json" specific-use="{&#34;type&#34;:&#34;Point&#34;,&#34;coordinates&#34;:[46.366667,24.883333]}" id="NCID0E2SAK" xlink:type="simple">24°53'N, 46°22'E</named-content></named-content>, 10.III.2010, <abbrev xmlns:xlink="http://www.w3.org/1999/xlink" xlink:title="sweeping net" id="ABBRID0EATAK" xlink:type="simple">SN</abbrev>, Al Hashel, A., 1ex; 30.XI.2010, <abbrev xmlns:xlink="http://www.w3.org/1999/xlink" xlink:title="sweeping net" id="ABBRID0EETAK" xlink:type="simple">SN</abbrev>, Al Ansi, A., 1ex, on corn; 11.XI.2008, <abbrev xmlns:xlink="http://www.w3.org/1999/xlink" xlink:title="sweeping net" id="ABBRID0EITAK" xlink:type="simple">SN</abbrev>, Setyaningrum, H., 3exs; 11.XI.2008, <abbrev xmlns:xlink="http://www.w3.org/1999/xlink" xlink:title="sweeping net" id="ABBRID0EMTAK" xlink:type="simple">SN</abbrev>, Setyaningrum, H., 1ex; 26.II.2004, <abbrev xmlns:xlink="http://www.w3.org/1999/xlink" xlink:title="sweeping net" id="ABBRID0EQTAK" xlink:type="simple">SN</abbrev>, Droshy, R., 1ex, on alfalfa; 7.III.2004, <abbrev xmlns:xlink="http://www.w3.org/1999/xlink" xlink:title="sweeping net" id="ABBRID0EUTAK" xlink:type="simple">SN</abbrev>, Jasim, D., 1♂; 4.V.2005, <abbrev xmlns:xlink="http://www.w3.org/1999/xlink" xlink:title="sweeping net" id="ABBRID0EYTAK" xlink:type="simple">SN</abbrev>, Turkestani, S., 1ex; 2.X.2003, <abbrev xmlns:xlink="http://www.w3.org/1999/xlink" xlink:title="sweeping net" id="ABBRID0E3TAK" xlink:type="simple">SN</abbrev>, Al Haj, M., 1ex; 9.IV.2008, <abbrev xmlns:xlink="http://www.w3.org/1999/xlink" xlink:title="sweeping net" id="ABBRID0EAUAK" xlink:type="simple">SN</abbrev>, Al Tork, 1ex, on alfalfa; Al Waseel, <named-content xmlns:xlink="http://www.w3.org/1999/xlink" content-type="dwc:verbatimCoordinates" xlink:type="simple"><named-content content-type="geo-json" specific-use="{&#34;type&#34;:&#34;Point&#34;,&#34;coordinates&#34;:[46.507000,24.806667]}" id="NCID0EHUAK" xlink:type="simple">24°48.40'N, 46°30.42'E</named-content></named-content>, 12.XI.2008, <abbrev xmlns:xlink="http://www.w3.org/1999/xlink" xlink:title="sweeping net" id="ABBRID0EMUAK" xlink:type="simple">SN</abbrev>, Al Qahtani, M., 1ex, on alfalfa; 1.XII.2010, <abbrev xmlns:xlink="http://www.w3.org/1999/xlink" xlink:title="sweeping net" id="ABBRID0EQUAK" xlink:type="simple">SN</abbrev>, Al Abdul Muhsen, M., 1ex; 12.XI.2008, <abbrev xmlns:xlink="http://www.w3.org/1999/xlink" xlink:title="sweeping net" id="ABBRID0EUUAK" xlink:type="simple">SN</abbrev>, Namoosy, S., 2exs, on alfalfa; 20.XI.2011, <abbrev xmlns:xlink="http://www.w3.org/1999/xlink" xlink:title="sweeping net" id="ABBRID0EYUAK" xlink:type="simple">SN</abbrev>, Al Mater, A., 1ex; 11.X, <abbrev xmlns:xlink="http://www.w3.org/1999/xlink" xlink:title="sweeping net" id="ABBRID0E3UAK" xlink:type="simple">SN</abbrev>, Al Farhan, 1ex, on alfalfa; 20.XI.2011, <abbrev xmlns:xlink="http://www.w3.org/1999/xlink" xlink:title="sweeping net" id="ABBRID0EAVAK" xlink:type="simple">SN</abbrev>, Al Sahwan, K., 1ex; 12.XI.2008, <abbrev xmlns:xlink="http://www.w3.org/1999/xlink" xlink:title="sweeping net" id="ABBRID0EEVAK" xlink:type="simple">SN</abbrev>, Baziyad, A., 3exs, on alfalfa; Riyadh, <abbrev xmlns:xlink="http://www.w3.org/1999/xlink" xlink:title="sweeping net" id="ABBRID0EIVAK" xlink:type="simple">SN</abbrev>, Abu Yaman, 1ex; Dirab, <named-content xmlns:xlink="http://www.w3.org/1999/xlink" content-type="dwc:verbatimCoordinates" xlink:type="simple"><named-content content-type="geo-json" specific-use="{&#34;type&#34;:&#34;Point&#34;,&#34;coordinates&#34;:[46.850000,23.500000]}" id="NCID0EPVAK" xlink:type="simple">23°30'N, 46°51'E</named-content></named-content>, 30.XII.2009, <abbrev xmlns:xlink="http://www.w3.org/1999/xlink" xlink:title="sweeping net" id="ABBRID0EUVAK" xlink:type="simple">SN</abbrev>, Setyaningrum, H., 1ex, on grass; 7.III.2011, <abbrev xmlns:xlink="http://www.w3.org/1999/xlink" xlink:title="sweeping net" id="ABBRID0EYVAK" xlink:type="simple">SN</abbrev>, Salah, A., 1ex, on fig plant; 25.I.1990, <abbrev xmlns:xlink="http://www.w3.org/1999/xlink" xlink:title="sweeping net" id="ABBRID0E3VAK" xlink:type="simple">SN</abbrev>, 1ex, on alfalfa; 10.X.2011, <abbrev xmlns:xlink="http://www.w3.org/1999/xlink" xlink:title="sweeping net" id="ABBRID0EAWAK" xlink:type="simple">SN</abbrev>, Al Amro, S., 1ex; Hautet Bani Tamim, <named-content xmlns:xlink="http://www.w3.org/1999/xlink" content-type="dwc:verbatimCoordinates" xlink:type="simple"><named-content content-type="geo-json" specific-use="{&#34;type&#34;:&#34;Point&#34;,&#34;coordinates&#34;:[46.685500,23.454333]}" id="NCID0EHWAK" xlink:type="simple">23°27.26'N, 46°41.13'E</named-content></named-content>, 4.IV.2008, <abbrev xmlns:xlink="http://www.w3.org/1999/xlink" xlink:title="sweeping net" id="ABBRID0EMWAK" xlink:type="simple">SN</abbrev>, Al Dhafer et al., 2exs; Otaiqah, <named-content xmlns:xlink="http://www.w3.org/1999/xlink" content-type="dwc:verbatimCoordinates" xlink:type="simple"><named-content content-type="geo-json" specific-use="{&#34;type&#34;:&#34;Point&#34;,&#34;coordinates&#34;:[46.704000,24.591000]}" id="NCID0ETWAK" xlink:type="simple">24°35.46'N, 46°42.24'E</named-content></named-content>, 16.XI.1989, <abbrev xmlns:xlink="http://www.w3.org/1999/xlink" xlink:title="sweeping net" id="ABBRID0EYWAK" xlink:type="simple">SN</abbrev>, 1ex, on Squash; Rawdhet Khoraim, <named-content xmlns:xlink="http://www.w3.org/1999/xlink" content-type="dwc:verbatimCoordinates" xlink:type="simple"><named-content content-type="geo-json" specific-use="{&#34;type&#34;:&#34;Point&#34;,&#34;coordinates&#34;:[47.278500,25.383000]}" id="NCID0E6WAK" xlink:type="simple">25°22.98'N, 47°16.71'E</named-content></named-content>, 559 m, 11.IV.2011, <abbrev xmlns:xlink="http://www.w3.org/1999/xlink" xlink:title="sweeping net" id="ABBRID0EEXAK" xlink:type="simple">SN</abbrev>, 1ex; Al Uayainnah, 25.II.2015, <abbrev xmlns:xlink="http://www.w3.org/1999/xlink" xlink:title="sweeping net" id="ABBRID0EIXAK" xlink:type="simple">SN</abbrev>, Al Sofayan, M., 1ex; Riyadh, 15.III.1978, <abbrev xmlns:xlink="http://www.w3.org/1999/xlink" xlink:title="sweeping net" id="ABBRID0EMXAK" xlink:type="simple">SN</abbrev>, Talhouk et al., <abbrev xmlns:xlink="http://www.w3.org/1999/xlink" content-type="institution" xlink:title="Arabian National Museum of Arthropods, Ministry of Agriculture" id="ABBRID0EQXAK" xlink:type="simple">ANMA</abbrev>, 5exs;<bold>Tabuk</bold>: Tabuk-Dhuba Rd., <named-content xmlns:xlink="http://www.w3.org/1999/xlink" content-type="dwc:verbatimCoordinates" xlink:type="simple"><named-content content-type="geo-json" specific-use="{&#34;type&#34;:&#34;Point&#34;,&#34;coordinates&#34;:[36.047833,28.306500]}" id="NCID0E1XAK" xlink:type="simple">28°18.39'N, 36°02.87'E</named-content></named-content>, 824 m, 15.IX.2011, <abbrev xmlns:xlink="http://www.w3.org/1999/xlink" xlink:title="sweeping net" id="ABBRID0E6XAK" xlink:type="simple">SN</abbrev>, Al Ansi, A., 1ex; Tabuk-Madinah Rd., <named-content xmlns:xlink="http://www.w3.org/1999/xlink" content-type="dwc:verbatimCoordinates" xlink:type="simple"><named-content content-type="geo-json" specific-use="{&#34;type&#34;:&#34;Point&#34;,&#34;coordinates&#34;:[36.866000,28.391167]}" id="NCID0EGYAK" xlink:type="simple">28°23.47'N, 36°51.96'E</named-content></named-content>, 808 m, 14.IX.2011, <abbrev xmlns:xlink="http://www.w3.org/1999/xlink" xlink:title="sweeping net" id="ABBRID0ELYAK" xlink:type="simple">SN</abbrev>, Al Ansi, A., 1ex.</p></tp:treatment-sec><tp:treatment-sec sec-type="distribution" id="SECID0EPYAK"><title>Local distribution.</title><p>Its specimens were collected from Eastern Province, Riyadh and Tabouk; this species was previously listed by <xref ref-type="bibr" rid="B29">Martin (1972)</xref>, <xref ref-type="bibr" rid="B42">Talhouk (1982)</xref>, and <xref ref-type="bibr" rid="B45">Walker and Pittaway (1987)</xref> and reported by <xref ref-type="bibr" rid="B7">Beccari (1971)</xref> from Riyadh, by <xref ref-type="bibr" rid="B13">Fürsch (1979)</xref> from Riyadh, and by <xref ref-type="bibr" rid="B6">Abdel-Dayem et al. (2017)</xref> from Riyadh.</p></tp:treatment-sec><tp:treatment-sec sec-type="distribution" id="SECID0ENZAK"><title>World distribution.</title><p><bold>Asia</bold>: <abbrev xmlns:xlink="http://www.w3.org/1999/xlink" xlink:title="Afghanistan" id="ABBRID0EVZAK" xlink:type="simple">AF</abbrev>, ANH, BEI, BT, <abbrev xmlns:xlink="http://www.w3.org/1999/xlink" xlink:title="Cyprus" id="ABBRID0EZZAK" xlink:type="simple">CY</abbrev>, FE, FUG, GAN, GUA, GUI, GUX, HEB, HEI, HEN, HUB, HUN, <abbrev xmlns:xlink="http://www.w3.org/1999/xlink" xlink:title="Iran" id="ABBRID0E4ZAK" xlink:type="simple">IN</abbrev>, <abbrev xmlns:xlink="http://www.w3.org/1999/xlink" xlink:title="Iraq" id="ABBRID0EB1AK" xlink:type="simple">IQ</abbrev>, <abbrev xmlns:xlink="http://www.w3.org/1999/xlink" xlink:title="Palestine" id="ABBRID0EF1AK" xlink:type="simple">PAL</abbrev>, <abbrev xmlns:xlink="http://www.w3.org/1999/xlink" xlink:title="Japan" id="ABBRID0EJ1AK" xlink:type="simple">JA</abbrev>, JIA, JIL, JIX, <abbrev xmlns:xlink="http://www.w3.org/1999/xlink" xlink:title="Jordan" id="ABBRID0EN1AK" xlink:type="simple">JO</abbrev>, KA, <abbrev xmlns:xlink="http://www.w3.org/1999/xlink" xlink:title="Kyrgyzstan" id="ABBRID0ER1AK" xlink:type="simple">KI</abbrev>, <abbrev xmlns:xlink="http://www.w3.org/1999/xlink" xlink:title="Kuwait" id="ABBRID0EV1AK" xlink:type="simple">KU</abbrev>, <abbrev xmlns:xlink="http://www.w3.org/1999/xlink" xlink:title="Kazakhstan" id="ABBRID0EZ1AK" xlink:type="simple">KZ</abbrev>, LE, LIA, NIN, NMO, <abbrev xmlns:xlink="http://www.w3.org/1999/xlink" xlink:title="Mongolia" id="ABBRID0E41AK" xlink:type="simple">MG</abbrev>, <abbrev xmlns:xlink="http://www.w3.org/1999/xlink" xlink:title="North Korea" id="ABBRID0EB2AK" xlink:type="simple">NC</abbrev>, <abbrev xmlns:xlink="http://www.w3.org/1999/xlink" xlink:title="Nepal" id="ABBRID0EF2AK" xlink:type="simple">NP</abbrev>, <abbrev xmlns:xlink="http://www.w3.org/1999/xlink" xlink:title="Pakistan" id="ABBRID0EJ2AK" xlink:type="simple">PA</abbrev>, QIN, <abbrev xmlns:xlink="http://www.w3.org/1999/xlink" xlink:title="Saudi Arabia" id="ABBRID0EN2AK" xlink:type="simple">SA</abbrev>, SCH, <abbrev xmlns:xlink="http://www.w3.org/1999/xlink" xlink:title="South Korea" id="ABBRID0ER2AK" xlink:type="simple">SC</abbrev>, <abbrev xmlns:xlink="http://www.w3.org/1999/xlink" xlink:title="India (Sikkim, Darjeeling District)" id="ABBRID0EV2AK" xlink:type="simple">SD</abbrev>, SHA, SHG, SHN, SHX, <abbrev xmlns:xlink="http://www.w3.org/1999/xlink" xlink:title="Egypt (Sinai)" id="ABBRID0EZ2AK" xlink:type="simple">SI</abbrev>, <abbrev xmlns:xlink="http://www.w3.org/1999/xlink" xlink:title="Syria" id="ABBRID0E42AK" xlink:type="simple">SY</abbrev>, TAI, <abbrev xmlns:xlink="http://www.w3.org/1999/xlink" xlink:title="Tajikistan" id="ABBRID0EB3AK" xlink:type="simple">TD</abbrev>, TIA, <abbrev xmlns:xlink="http://www.w3.org/1999/xlink" xlink:title="Turkmenistan" id="ABBRID0EF3AK" xlink:type="simple">TM</abbrev>, <abbrev xmlns:xlink="http://www.w3.org/1999/xlink" xlink:title="Turkey" id="ABBRID0EJ3AK" xlink:type="simple">TR</abbrev>, UP, <abbrev xmlns:xlink="http://www.w3.org/1999/xlink" xlink:title="Uzbekistan" id="ABBRID0EN3AK" xlink:type="simple">UZ</abbrev>, XIN, XIZ, YUN, and ZHE; <bold>Europe</bold>: <abbrev xmlns:xlink="http://www.w3.org/1999/xlink" xlink:title="Azerbaijan" id="ABBRID0ET3AK" xlink:type="simple">AB</abbrev>, <abbrev xmlns:xlink="http://www.w3.org/1999/xlink" xlink:title="Albania" id="ABBRID0EX3AK" xlink:type="simple">AL</abbrev>, <abbrev xmlns:xlink="http://www.w3.org/1999/xlink" xlink:title="Andorra" id="ABBRID0E23AK" xlink:type="simple">AN</abbrev>, <abbrev xmlns:xlink="http://www.w3.org/1999/xlink" xlink:title="Armenia" id="ABBRID0E63AK" xlink:type="simple">AR</abbrev>, AU, <abbrev xmlns:xlink="http://www.w3.org/1999/xlink" xlink:title="Belgium" id="ABBRID0ED4AK" xlink:type="simple">BE</abbrev>, <abbrev xmlns:xlink="http://www.w3.org/1999/xlink" xlink:title="Bosnia Herzegovina" id="ABBRID0EH4AK" xlink:type="simple">BH</abbrev>, <abbrev xmlns:xlink="http://www.w3.org/1999/xlink" xlink:title="Bulgaria" id="ABBRID0EL4AK" xlink:type="simple">BU</abbrev>, <abbrev xmlns:xlink="http://www.w3.org/1999/xlink" xlink:title="Belarus" id="ABBRID0EP4AK" xlink:type="simple">BY</abbrev>, <abbrev xmlns:xlink="http://www.w3.org/1999/xlink" xlink:title="Croatia" id="ABBRID0ET4AK" xlink:type="simple">CR</abbrev>, <abbrev xmlns:xlink="http://www.w3.org/1999/xlink" xlink:title="Russia (Central European Territory)" id="ABBRID0EX4AK" xlink:type="simple">CT</abbrev>, <abbrev xmlns:xlink="http://www.w3.org/1999/xlink" xlink:title="Czech Republic" id="ABBRID0E24AK" xlink:type="simple">CZ</abbrev>, <abbrev xmlns:xlink="http://www.w3.org/1999/xlink" xlink:title="Denmark" id="ABBRID0E64AK" xlink:type="simple">DE</abbrev>, <abbrev xmlns:xlink="http://www.w3.org/1999/xlink" xlink:title="Estonia" id="ABBRID0ED5AK" xlink:type="simple">EN</abbrev>, <abbrev xmlns:xlink="http://www.w3.org/1999/xlink" xlink:title="Finland" id="ABBRID0EH5AK" xlink:type="simple">FI</abbrev>, <abbrev xmlns:xlink="http://www.w3.org/1999/xlink" xlink:title="France" id="ABBRID0EL5AK" xlink:type="simple">FR</abbrev>, <abbrev xmlns:xlink="http://www.w3.org/1999/xlink" xlink:title="Great Britain" id="ABBRID0EP5AK" xlink:type="simple">GB</abbrev>, <abbrev xmlns:xlink="http://www.w3.org/1999/xlink" xlink:title="Germany" id="ABBRID0ET5AK" xlink:type="simple">GE</abbrev>, <abbrev xmlns:xlink="http://www.w3.org/1999/xlink" xlink:title="Georgia" id="ABBRID0EX5AK" xlink:type="simple">GG</abbrev>, <abbrev xmlns:xlink="http://www.w3.org/1999/xlink" xlink:title="Greece" id="ABBRID0E25AK" xlink:type="simple">GR</abbrev>, <abbrev xmlns:xlink="http://www.w3.org/1999/xlink" xlink:title="Hungary" id="ABBRID0E65AK" xlink:type="simple">HU</abbrev>, <abbrev xmlns:xlink="http://www.w3.org/1999/xlink" xlink:title="Ireland" id="ABBRID0ED6AK" xlink:type="simple">IR</abbrev>, <abbrev xmlns:xlink="http://www.w3.org/1999/xlink" xlink:title="Italy (Sardinia, Sicily, San Marino)" id="ABBRID0EH6AK" xlink:type="simple">IT</abbrev>, LA, <abbrev xmlns:xlink="http://www.w3.org/1999/xlink" xlink:title="Liechtenstein" id="ABBRID0EL6AK" xlink:type="simple">LS</abbrev>, <abbrev xmlns:xlink="http://www.w3.org/1999/xlink" xlink:title="light trap" id="ABBRID0EP6AK" xlink:type="simple">LT</abbrev>, <abbrev xmlns:xlink="http://www.w3.org/1999/xlink" xlink:title="Luxembourg" id="ABBRID0ET6AK" xlink:type="simple">LU</abbrev>, <abbrev xmlns:xlink="http://www.w3.org/1999/xlink" xlink:title="Macedonia" id="ABBRID0EX6AK" xlink:type="simple">MC</abbrev>, <abbrev xmlns:xlink="http://www.w3.org/1999/xlink" xlink:title="Moldavia" id="ABBRID0E26AK" xlink:type="simple">MD</abbrev>, <abbrev xmlns:xlink="http://www.w3.org/1999/xlink" xlink:title="The Netherlands" id="ABBRID0E66AK" xlink:type="simple">NL</abbrev>, <abbrev xmlns:xlink="http://www.w3.org/1999/xlink" xlink:title="Norway" id="ABBRID0EDABK" xlink:type="simple">NR</abbrev>, <abbrev xmlns:xlink="http://www.w3.org/1999/xlink" xlink:title="Russia (North European Territory)" id="ABBRID0EHABK" xlink:type="simple">NT</abbrev>, <abbrev xmlns:xlink="http://www.w3.org/1999/xlink" xlink:title="Poland" id="ABBRID0ELABK" xlink:type="simple">PL</abbrev>, <abbrev xmlns:xlink="http://www.w3.org/1999/xlink" xlink:title="Romania" id="ABBRID0EPABK" xlink:type="simple">RO</abbrev>, <abbrev xmlns:xlink="http://www.w3.org/1999/xlink" xlink:title="Slovakia" id="ABBRID0ETABK" xlink:type="simple">SK</abbrev>, <abbrev xmlns:xlink="http://www.w3.org/1999/xlink" xlink:title="Slovenia" id="ABBRID0EXABK" xlink:type="simple">SL</abbrev>, <abbrev xmlns:xlink="http://www.w3.org/1999/xlink" xlink:title="Spain (Gibraltar)" id="ABBRID0E2ABK" xlink:type="simple">SP</abbrev>, <abbrev xmlns:xlink="http://www.w3.org/1999/xlink" xlink:title="sticky traps" id="ABBRID0E6ABK" xlink:type="simple">ST</abbrev>, <abbrev xmlns:xlink="http://www.w3.org/1999/xlink" xlink:title="Sweden" id="ABBRID0EDBBK" xlink:type="simple">SV</abbrev>, <abbrev xmlns:xlink="http://www.w3.org/1999/xlink" xlink:title="Switzerland" id="ABBRID0EHBBK" xlink:type="simple">SZ</abbrev>, <abbrev xmlns:xlink="http://www.w3.org/1999/xlink" xlink:title="Turkey" id="ABBRID0ELBBK" xlink:type="simple">TR</abbrev>, <abbrev xmlns:xlink="http://www.w3.org/1999/xlink" xlink:title="Ukraine" id="ABBRID0EPBBK" xlink:type="simple">UK</abbrev>, and <abbrev xmlns:xlink="http://www.w3.org/1999/xlink" xlink:title="Yugoslavia (Serbia, Montenegro)" id="ABBRID0ETBBK" xlink:type="simple">YU</abbrev>; <bold>North Africa</bold>: <abbrev xmlns:xlink="http://www.w3.org/1999/xlink" xlink:title="Madeira Archipelago" id="ABBRID0EZBBK" xlink:type="simple">MR</abbrev>; <abbrev xmlns:xlink="http://www.w3.org/1999/xlink" xlink:title="Afrotropical region" id="ABBRID0E4BBK" xlink:type="simple">AFR</abbrev>, <abbrev xmlns:xlink="http://www.w3.org/1999/xlink" xlink:title="Nearctic region" id="ABBRID0EBCBK" xlink:type="simple">NAR</abbrev>, and <abbrev xmlns:xlink="http://www.w3.org/1999/xlink" xlink:title="Oriental region" id="ABBRID0EFCBK" xlink:type="simple">ORR</abbrev> (<xref ref-type="bibr" rid="B26">Kovář 2007</xref>).</p></tp:treatment-sec><ref-list><ref id="B40"><mixed-citation xmlns:xlink="http://www.w3.org/1999/xlink" xlink:type="simple"><person-group><name name-style="western"><surname>Sattar</surname><given-names>M</given-names></name><name name-style="western"><surname>Hamed</surname><given-names>M</given-names></name><name name-style="western"><surname>Nadeem</surname><given-names>S</given-names></name></person-group> (<year>2008</year>) <article-title>Biology of <italic><tp:taxon-name><tp:taxon-name-part taxon-name-part-type="genus">Coccinella</tp:taxon-name-part> <tp:taxon-name-part taxon-name-part-type="species">septempunctata</tp:taxon-name-part></tp:taxon-name></italic> L. (<tp:taxon-name><tp:taxon-name-part taxon-name-part-type="order">Coleoptera</tp:taxon-name-part></tp:taxon-name>: <tp:taxon-name><tp:taxon-name-part taxon-name-part-type="family">Coccinellidae</tp:taxon-name-part></tp:taxon-name>) and its Predatory Potential on Cotton Aphids, <italic><tp:taxon-name><tp:taxon-name-part taxon-name-part-type="genus">Aphis</tp:taxon-name-part> <tp:taxon-name-part taxon-name-part-type="species">gossypii</tp:taxon-name-part></tp:taxon-name></italic> Glover (<tp:taxon-name><tp:taxon-name-part taxon-name-part-type="order">Hemiptera</tp:taxon-name-part></tp:taxon-name>: <tp:taxon-name><tp:taxon-name-part taxon-name-part-type="family">Aphididae</tp:taxon-name-part></tp:taxon-name>).</article-title><source>Pakistan Journal Zoology</source><volume>40</volume>(<issue>4</issue>): <fpage>239</fpage>–<lpage>242</lpage>.</mixed-citation></ref><ref id="B29"><mixed-citation xmlns:xlink="http://www.w3.org/1999/xlink" xlink:type="simple"><person-group><name name-style="western"><surname>Martin</surname><given-names>HE</given-names></name></person-group> (<year>1972</year>) Report to the government of Saudi Arabia on research in plant protection FAO. Entomologist FAO/SAO/IF/63 (AGP.TA) 207, 38.</mixed-citation></ref><ref id="B42"><mixed-citation xmlns:xlink="http://www.w3.org/1999/xlink" xlink:type="simple"><person-group><name name-style="western"><surname>Talhouk</surname><given-names>AS</given-names></name></person-group> (<year>1982</year>) <article-title>Applied zoology in Saudi Arabia a note on the entomophagous fauna of Saudi Arabia.</article-title><source>Fauna of Saudi Arabia</source><volume>4</volume>: <fpage>529</fpage>–<lpage>531</lpage>.</mixed-citation></ref><ref id="B45"><mixed-citation xmlns:xlink="http://www.w3.org/1999/xlink" xlink:type="simple"><person-group><name name-style="western"><surname>Walker</surname><given-names>DH</given-names></name><name name-style="western"><surname>Pittaway</surname><given-names>AR</given-names></name></person-group> (<year>1987</year>) Insect of Eastern Arabia. Macmillan Nature, 175 pp.</mixed-citation></ref><ref id="B7"><mixed-citation xmlns:xlink="http://www.w3.org/1999/xlink" xlink:type="simple"><person-group><name name-style="western"><surname>Beccari</surname><given-names>F</given-names></name></person-group> (<year>1971</year>) Contribution to knowledge of the entomofauna of Saudi Arabia. First list of insects, mites and nematodes. Rivista di Agricoltura Subtropicale e Tropicale 65(4/6): 178–211.</mixed-citation></ref><ref id="B13"><mixed-citation xmlns:xlink="http://www.w3.org/1999/xlink" xlink:type="simple"><person-group><name name-style="western"><surname>Fürsch</surname><given-names>H</given-names></name></person-group> (<year>1979</year>) <article-title>Insect of Saudi Arabia <tp:taxon-name><tp:taxon-name-part taxon-name-part-type="order">Coleoptera</tp:taxon-name-part></tp:taxon-name>: Fam. <tp:taxon-name><tp:taxon-name-part taxon-name-part-type="family">Coccinellidae</tp:taxon-name-part></tp:taxon-name>.</article-title><source>Fauna of Saudi Arabia</source><volume>1</volume>: <fpage>235</fpage>–<lpage>248</lpage>.</mixed-citation></ref><ref id="B6"><mixed-citation xmlns:xlink="http://www.w3.org/1999/xlink" xlink:type="simple"><person-group><name name-style="western"><surname>Abdel-Dayem</surname><given-names>MS</given-names></name><name name-style="western"><surname>Fadl</surname><given-names>HH</given-names></name><name name-style="western"><surname>El-Torkey</surname><given-names>AM</given-names></name><name name-style="western"><surname>Elgharbawy</surname><given-names>AA</given-names></name><name name-style="western"><surname>Aldryhim</surname><given-names>YN</given-names></name><name name-style="western"><surname>Kondratieff</surname><given-names>BC</given-names></name><name name-style="western"><surname>Al</surname><given-names>Ansi AN</given-names></name><name name-style="western"><surname>Aldhafer</surname><given-names>HM</given-names></name></person-group> (<year>2017</year>) <article-title>The beetle fauna (<tp:taxon-name><tp:taxon-name-part taxon-name-part-type="class">Insecta</tp:taxon-name-part></tp:taxon-name>, <tp:taxon-name><tp:taxon-name-part taxon-name-part-type="order">Coleoptera</tp:taxon-name-part></tp:taxon-name>) of the Rawdhat Khorim National Park, Central Saudi Arabia.</article-title><source>ZooKeys</source><volume>653</volume>: <fpage>1</fpage>–<lpage>78</lpage>. <ext-link xlink:type="simple" ext-link-type="doi" xlink:href="10.3897/zookeys.653.10252">https://doi.org/10.3897/zookeys.653.10252</ext-link></mixed-citation></ref><ref id="B26"><mixed-citation xmlns:xlink="http://www.w3.org/1999/xlink" xlink:type="simple"><person-group><name name-style="western"><surname>Kovář</surname><given-names>I</given-names></name></person-group> (<year>2007</year>) <tp:taxon-name><tp:taxon-name-part taxon-name-part-type="family">Coccinellidae</tp:taxon-name-part></tp:taxon-name>. In Löbl I, Smetana A (Eds) <italic>Catalogue of Palaearctic <tp:taxon-name><tp:taxon-name-part taxon-name-part-type="order">Coleoptera</tp:taxon-name-part></tp:taxon-name></italic> (Vol. 4). Apollo Books, Stenstrup, Denmark, 568–631.</mixed-citation></ref></ref-list></tp:taxon-treatment>
