# Supplementary material for: An annotated checklist of Coccinellidae (Insecta, Coleoptera) with eight new records from the Kingdom of Saudi Arabia
Source: Zookeys. 2020 Dec 21;1006:35–89. doi: 10.3897/zookeys.1006.59123 (PMC7769896; doi:10.3897/zookeys.1006.59123)
Supplement: XML Treatment for Coccinella undecimpunctata menetriesi [file zookeys.1006.59123-treatment17.xml]

<!DOCTYPE tp:taxon-treatment
  PUBLIC "-//TaxonX//DTD Taxonomic Treatment Publishing DTD v0 20100105//EN" "tax-treatment-NSO.dtd">
<tp:taxon-treatment xmlns:tp="http://www.plazi.org/taxpub"><tp:treatment-meta><kwd-group><label>Taxon classification</label><kwd><named-content xmlns:xlink="http://www.w3.org/1999/xlink" content-type="kingdom">Animalia</named-content></kwd><kwd><named-content xmlns:xlink="http://www.w3.org/1999/xlink" content-type="order">Coleoptera</named-content></kwd><kwd><named-content xmlns:xlink="http://www.w3.org/1999/xlink" content-type="family">Coccinellidae</named-content></kwd></kwd-group><mixed-citation publication-type="journal"><person-group><name><surname>Ansi</surname><given-names>Amin Al</given-names></name><name><surname>Alkhalaf</surname><given-names>Areej A.</given-names></name><name><surname>Fadl</surname><given-names>Hassan</given-names></name><name><surname>Rasool</surname><given-names>Iftekhar</given-names></name><name><surname>Dhafer</surname><given-names>Hathal Al</given-names></name></person-group><article-title>An annotated checklist of <tp:taxon-name><tp:taxon-name-part taxon-name-part-type="family">Coccinellidae</tp:taxon-name-part></tp:taxon-name> (<tp:taxon-name><tp:taxon-name-part taxon-name-part-type="class">Insecta</tp:taxon-name-part></tp:taxon-name>, <tp:taxon-name><tp:taxon-name-part taxon-name-part-type="order">Coleoptera</tp:taxon-name-part></tp:taxon-name>) with eight new records from the Kingdom of Saudi Arabia</article-title><source>Zookeys</source><day>21</day><month>12</month><year>2020</year><volume>1006</volume><fpage>35</fpage><lpage>89</lpage><pub-id pub-id-type="doi">10.3897/zookeys.1006.59123</pub-id></mixed-citation></tp:treatment-meta><tp:nomenclature><tp:taxon-name><object-id xmlns:xlink="http://www.w3.org/1999/xlink" content-type="arpha" xlink:type="simple">52406F8E-5A15-522D-90D6-D805759E6399</object-id>
                <tp:taxon-name-part taxon-name-part-type="genus" reg="Coccinella">Coccinella</tp:taxon-name-part>
                <tp:taxon-name-part taxon-name-part-type="species" reg="undecimpunctata">undecimpunctata</tp:taxon-name-part>
                <tp:taxon-name-part taxon-name-part-type="subspecies" reg="menetriesi">menetriesi</tp:taxon-name-part>
              </tp:taxon-name><tp:taxon-authority>Mulsant, 1850</tp:taxon-authority><tp:nomenclature-citation-list><tp:nomenclature-citation><tp:taxon-name>
                    <tp:taxon-name-part taxon-name-part-type="genus" reg="Coccinella">Coccinella</tp:taxon-name-part> <tp:taxon-name-part taxon-name-part-type="species" reg="undecimpunctata">undecimpunctata</tp:taxon-name-part> <tp:taxon-name-part taxon-name-part-type="subspecies" reg="menetriesi">menetriesi</tp:taxon-name-part></tp:taxon-name><comment>Mulsant, 1850: 104.</comment></tp:nomenclature-citation></tp:nomenclature-citation-list></tp:nomenclature><tp:treatment-sec sec-type="remarks" id="SECID0EFEBK"><title>Remark.</title><p>This species with several subspecies is widely distributed throughout the world. Both adults and larvae are known as predators of aphids. It is commonly found in the <abbrev xmlns:xlink="http://www.w3.org/1999/xlink" xlink:title="Kingdom of Saudi Arabia" id="ABBRID0ELEBK" xlink:type="simple">KSA</abbrev> throughout the year. It is known as a good biocontrol agent of <italic><tp:taxon-name><tp:taxon-name-part taxon-name-part-type="genus" reg="Aphis">Aphis</tp:taxon-name-part> <tp:taxon-name-part taxon-name-part-type="species" reg="craccivora">craccivora</tp:taxon-name-part></tp:taxon-name></italic> C.L. Koch, 1854, and <italic><tp:taxon-name><tp:taxon-name-part taxon-name-part-type="genus" reg="Therioaphis">Therioaphis</tp:taxon-name-part> <tp:taxon-name-part taxon-name-part-type="species" reg="trifolii">trifolii</tp:taxon-name-part></tp:taxon-name></italic> (Monell, 1882), pests of alfalfa, <italic><tp:taxon-name><tp:taxon-name-part taxon-name-part-type="genus" reg="Medicago">Medicago</tp:taxon-name-part> <tp:taxon-name-part taxon-name-part-type="species" reg="sativa">sativa</tp:taxon-name-part></tp:taxon-name></italic> L. (<xref ref-type="bibr" rid="B29">Martin 1972</xref>).</p></tp:treatment-sec><tp:treatment-sec sec-type="material" id="SECID0EUFBK"><title>Material examined.</title><p><bold>Asir</bold>: Wadi Abha, <named-content xmlns:xlink="http://www.w3.org/1999/xlink" content-type="dwc:verbatimCoordinates" xlink:type="simple"><named-content content-type="geo-json" specific-use="{&#34;type&#34;:&#34;Point&#34;,&#34;coordinates&#34;:[42.847000,18.367167]}" id="NCID0E6FBK" xlink:type="simple">18°22.03'N, 42°50.82'E</named-content></named-content>, 1990 m, 28.IV.2011, <abbrev xmlns:xlink="http://www.w3.org/1999/xlink" xlink:title="sweeping net" id="ABBRID0EEGBK" xlink:type="simple">SN</abbrev>, Al Ansi et al., 1ex; Al Majardah, Wadi Yabah, <named-content xmlns:xlink="http://www.w3.org/1999/xlink" content-type="dwc:verbatimCoordinates" xlink:type="simple"><named-content content-type="geo-json" specific-use="{&#34;type&#34;:&#34;Point&#34;,&#34;coordinates&#34;:[41.807667,19.271167]}" id="NCID0ELGBK" xlink:type="simple">19°16.27'N, 41°48.46'E</named-content></named-content>, 411, 2.VI.2012, <abbrev xmlns:xlink="http://www.w3.org/1999/xlink" xlink:title="sweeping net" id="ABBRID0EQGBK" xlink:type="simple">SN</abbrev>, Al Ansi, A.M 1ex; 12.III.2012, <abbrev xmlns:xlink="http://www.w3.org/1999/xlink" xlink:title="sweeping net" id="ABBRID0EUGBK" xlink:type="simple">SN</abbrev>, Al Dhafer et al., 1ex; Wadi Targ, <named-content xmlns:xlink="http://www.w3.org/1999/xlink" content-type="dwc:verbatimCoordinates" xlink:type="simple"><named-content content-type="geo-json" specific-use="{&#34;type&#34;:&#34;Point&#34;,&#34;coordinates&#34;:[42.300333,19.622833]}" id="NCID0E2GBK" xlink:type="simple">19°37.37'N, 42°18.02'E</named-content></named-content>, 1370 m, 14.III.2012, <abbrev xmlns:xlink="http://www.w3.org/1999/xlink" xlink:title="handpicking" id="ABBRID0EAHBK" xlink:type="simple">HP</abbrev>, Abdel-Dayem, M., 1ex; <bold>Baha</bold>: Wadi Bawah, <named-content xmlns:xlink="http://www.w3.org/1999/xlink" content-type="dwc:verbatimCoordinates" xlink:type="simple"><named-content content-type="geo-json" specific-use="{&#34;type&#34;:&#34;Point&#34;,&#34;coordinates&#34;:[41.280333,20.732167]}" id="NCID0EJHBK" xlink:type="simple">20°43.93'N, 41°16.82'E</named-content></named-content>, 1347 m, <named-content xmlns:xlink="http://www.w3.org/1999/xlink" content-type="dwc:verbatimCoordinates" xlink:type="simple"><named-content content-type="geo-json" specific-use="{&#34;type&#34;:&#34;Point&#34;,&#34;coordinates&#34;:[41.247500,20.749667]}" id="NCID0ERHBK" xlink:type="simple">20°44.98'N, 41°14.85'E</named-content></named-content>, 1310 m, 8.XI.2012, <abbrev xmlns:xlink="http://www.w3.org/1999/xlink" xlink:title="sweeping net" id="ABBRID0EWHBK" xlink:type="simple">SN</abbrev>, Fadl, H., 1ex; 8.XI.2012, <abbrev xmlns:xlink="http://www.w3.org/1999/xlink" xlink:title="sweeping net" id="ABBRID0E1HBK" xlink:type="simple">SN</abbrev>, Abdel-Dayem, M., 1ex; Wadi Turubah, <named-content xmlns:xlink="http://www.w3.org/1999/xlink" content-type="dwc:verbatimCoordinates" xlink:type="simple"><named-content content-type="geo-json" specific-use="{&#34;type&#34;:&#34;Point&#34;,&#34;coordinates&#34;:[41.253833,20.239500]}" id="NCID0EBIBK" xlink:type="simple">20°14.37'N, 41°15.23'E</named-content></named-content>, 14X.2010, <abbrev xmlns:xlink="http://www.w3.org/1999/xlink" xlink:title="sweeping net" id="ABBRID0EGIBK" xlink:type="simple">SN</abbrev>, Al Dhafer et al., 1ex; Taif, <named-content xmlns:xlink="http://www.w3.org/1999/xlink" content-type="dwc:verbatimCoordinates" xlink:type="simple"><named-content content-type="geo-json" specific-use="{&#34;type&#34;:&#34;Point&#34;,&#34;coordinates&#34;:[40.966667,21.133333]}" id="NCID0ENIBK" xlink:type="simple">21°08'N, 40°58'E</named-content></named-content>, 20.I.1993, <abbrev xmlns:xlink="http://www.w3.org/1999/xlink" xlink:title="sweeping net" id="ABBRID0ESIBK" xlink:type="simple">SN</abbrev>, Al Saad, B., 1ex; Baha-Taif Rd. Bani Malik Wadi Rakhmat, <named-content xmlns:xlink="http://www.w3.org/1999/xlink" content-type="dwc:verbatimCoordinates" xlink:type="simple"><named-content content-type="geo-json" specific-use="{&#34;type&#34;:&#34;Point&#34;,&#34;coordinates&#34;:[40.991000,20.702500]}" id="NCID0EZIBK" xlink:type="simple">20°42.15'N, 40°59.46'E</named-content></named-content>, 1616 m, <named-content xmlns:xlink="http://www.w3.org/1999/xlink" content-type="dwc:verbatimCoordinates" xlink:type="simple"><named-content content-type="geo-json" specific-use="{&#34;type&#34;:&#34;Point&#34;,&#34;coordinates&#34;:[40.991000,20.702500]}" id="NCID0EBJBK" xlink:type="simple">20°42.15'N, 40°59.46'E</named-content></named-content>, 1616 m, 4.VI.2012, <abbrev xmlns:xlink="http://www.w3.org/1999/xlink" xlink:title="sweeping net" id="ABBRID0EGJBK" xlink:type="simple">SN</abbrev>, Al Ansi, A., 1ex; <bold>Eastern Province</bold>: Abu Hadriyah-Dammam Rd. North Rawabi Farm, <named-content xmlns:xlink="http://www.w3.org/1999/xlink" content-type="dwc:verbatimCoordinates" xlink:type="simple"><named-content content-type="geo-json" specific-use="{&#34;type&#34;:&#34;Point&#34;,&#34;coordinates&#34;:[48.842167,27.570167]}" id="NCID0EPJBK" xlink:type="simple">27°34.21'N, 48°50.53'E</named-content></named-content>, 15 m, 3.III.2011, <abbrev xmlns:xlink="http://www.w3.org/1999/xlink" xlink:title="sweeping net" id="ABBRID0EUJBK" xlink:type="simple">SN</abbrev>, 1ex; Hafuf, <named-content xmlns:xlink="http://www.w3.org/1999/xlink" content-type="dwc:verbatimCoordinates" xlink:type="simple"><named-content content-type="geo-json" specific-use="{&#34;type&#34;:&#34;Point&#34;,&#34;coordinates&#34;:[49.533333,25.250000]}" id="NCID0E2JBK" xlink:type="simple">25°15'N, 49°32'E</named-content></named-content>, 19.II.1980, <abbrev xmlns:xlink="http://www.w3.org/1999/xlink" xlink:title="sweeping net" id="ABBRID0EAKBK" xlink:type="simple">SN</abbrev>, 2exs; Dammam-Riyadh Rd., 250 km before Riyadh, <named-content xmlns:xlink="http://www.w3.org/1999/xlink" content-type="dwc:verbatimCoordinates" xlink:type="simple"><named-content content-type="geo-json" specific-use="{&#34;type&#34;:&#34;Point&#34;,&#34;coordinates&#34;:[49.837167,25.833333]}" id="NCID0EHKBK" xlink:type="simple">25°50.00'N, 49°50.23'E</named-content></named-content>, 174 m, <named-content xmlns:xlink="http://www.w3.org/1999/xlink" content-type="dwc:verbatimCoordinates" xlink:type="simple"><named-content content-type="geo-json" specific-use="{&#34;type&#34;:&#34;Point&#34;,&#34;coordinates&#34;:[49.837167,25.833333]}" id="NCID0EPKBK" xlink:type="simple">25°50.00'N, 49°50.23'E</named-content></named-content>, 174 m, 5.III.2011, <abbrev xmlns:xlink="http://www.w3.org/1999/xlink" xlink:title="sweeping net" id="ABBRID0EUKBK" xlink:type="simple">SN</abbrev>, 21exs; An Nuayriyah, <named-content xmlns:xlink="http://www.w3.org/1999/xlink" content-type="dwc:verbatimCoordinates" xlink:type="simple"><named-content content-type="geo-json" specific-use="{&#34;type&#34;:&#34;Point&#34;,&#34;coordinates&#34;:[48.453333,27.421000]}" id="NCID0E2KBK" xlink:type="simple">27°25.26'N, 48°27.20'E</named-content></named-content>, 67 m, 2.III.2011, <abbrev xmlns:xlink="http://www.w3.org/1999/xlink" xlink:title="sweeping net" id="ABBRID0EALBK" xlink:type="simple">SN</abbrev>, 3exs; 2.III.2011, <abbrev xmlns:xlink="http://www.w3.org/1999/xlink" xlink:title="sweeping net" id="ABBRID0EELBK" xlink:type="simple">SN</abbrev>, 20exs; Abu Hadriyah-Dammam Rd., <named-content xmlns:xlink="http://www.w3.org/1999/xlink" content-type="dwc:verbatimCoordinates" xlink:type="simple"><named-content content-type="geo-json" specific-use="{&#34;type&#34;:&#34;Point&#34;,&#34;coordinates&#34;:[48.842167,27.570167]}" id="NCID0ELLBK" xlink:type="simple">27°34.21'N, 48°50.53'E</named-content></named-content>, 15 m, 2.III.2011, <abbrev xmlns:xlink="http://www.w3.org/1999/xlink" xlink:title="sweeping net" id="ABBRID0EQLBK" xlink:type="simple">SN</abbrev>, 3exs; Al Ahsa, <named-content xmlns:xlink="http://www.w3.org/1999/xlink" content-type="dwc:verbatimCoordinates" xlink:type="simple"><named-content content-type="geo-json" specific-use="{&#34;type&#34;:&#34;Point&#34;,&#34;coordinates&#34;:[50.674333,22.292167]}" id="NCID0EXLBK" xlink:type="simple">22°17.53'N, 50°40.46'E</named-content></named-content>, 4.III.2011, <abbrev xmlns:xlink="http://www.w3.org/1999/xlink" xlink:title="sweeping net" id="ABBRID0E3LBK" xlink:type="simple">SN</abbrev>, 5exs, on alfalfa; 4.III.2011, <abbrev xmlns:xlink="http://www.w3.org/1999/xlink" xlink:title="sweeping net" id="ABBRID0EAMBK" xlink:type="simple">SN</abbrev>, 6exs, on weeds; 4.III.2011, <abbrev xmlns:xlink="http://www.w3.org/1999/xlink" xlink:title="sweeping net" id="ABBRID0EEMBK" xlink:type="simple">SN</abbrev>, 14exs, on weeds; 4.III.2011, <abbrev xmlns:xlink="http://www.w3.org/1999/xlink" xlink:title="sweeping net" id="ABBRID0EIMBK" xlink:type="simple">SN</abbrev>, 3exs, on weeds; Qatif, <named-content xmlns:xlink="http://www.w3.org/1999/xlink" content-type="dwc:verbatimCoordinates" xlink:type="simple"><named-content content-type="geo-json" specific-use="{&#34;type&#34;:&#34;Point&#34;,&#34;coordinates&#34;:[49.966667,26.750000]}" id="NCID0EPMBK" xlink:type="simple">26°45'N, 49°58'E</named-content></named-content>, 20.VIII, <abbrev xmlns:xlink="http://www.w3.org/1999/xlink" xlink:title="sweeping net" id="ABBRID0EUMBK" xlink:type="simple">SN</abbrev>, Al Salem, S., 1ex; same V.1966, <abbrev xmlns:xlink="http://www.w3.org/1999/xlink" content-type="institution" xlink:title="Arabian National Museum of Arthropods, Ministry of Agriculture" id="ABBRID0EYMBK" xlink:type="simple">ANMA</abbrev>, 1ex, predator on <italic><tp:taxon-name><tp:taxon-name-part taxon-name-part-type="genus" reg="Parlatoria">Parlatoria</tp:taxon-name-part> <tp:taxon-name-part taxon-name-part-type="species" reg="blanchardii">blanchardii</tp:taxon-name-part></tp:taxon-name></italic>; 4.III.1979, <abbrev xmlns:xlink="http://www.w3.org/1999/xlink" xlink:title="sweeping net" id="ABBRID0EINBK" xlink:type="simple">SN</abbrev>, Sarhan et al., <abbrev xmlns:xlink="http://www.w3.org/1999/xlink" content-type="institution" xlink:title="Arabian National Museum of Arthropods, Ministry of Agriculture" id="ABBRID0EMNBK" xlink:type="simple">ANMA</abbrev>, 29exs; 25.IX.1978, <abbrev xmlns:xlink="http://www.w3.org/1999/xlink" xlink:title="sweeping net" id="ABBRID0ERNBK" xlink:type="simple">SN</abbrev>, Talhouk et al., <abbrev xmlns:xlink="http://www.w3.org/1999/xlink" content-type="institution" xlink:title="Arabian National Museum of Arthropods, Ministry of Agriculture" id="ABBRID0EVNBK" xlink:type="simple">ANMA</abbrev>, 13exs; 15.IX.1978, <abbrev xmlns:xlink="http://www.w3.org/1999/xlink" xlink:title="sweeping net" id="ABBRID0E1NBK" xlink:type="simple">SN</abbrev>, Shalbay, F., <abbrev xmlns:xlink="http://www.w3.org/1999/xlink" content-type="institution" xlink:title="Arabian National Museum of Arthropods, Ministry of Agriculture" id="ABBRID0E5NBK" xlink:type="simple">ANMA</abbrev>, 1ex; <abbrev xmlns:xlink="http://www.w3.org/1999/xlink" xlink:title="sweeping net" id="ABBRID0EDOBK" xlink:type="simple">SN</abbrev>, Buttikeri, W., <abbrev xmlns:xlink="http://www.w3.org/1999/xlink" content-type="institution" xlink:title="Arabian National Museum of Arthropods, Ministry of Agriculture" id="ABBRID0EHOBK" xlink:type="simple">ANMA</abbrev>, 1ex; <bold>Najran</bold>: As Sullayil-Najran Rd., 340 km before Najran, <named-content xmlns:xlink="http://www.w3.org/1999/xlink" content-type="dwc:verbatimCoordinates" xlink:type="simple"><named-content content-type="geo-json" specific-use="{&#34;type&#34;:&#34;Point&#34;,&#34;coordinates&#34;:[42.763500,18.022500]}" id="NCID0EROBK" xlink:type="simple">18°01.35'N, 42°45.81'E</named-content></named-content>, 619 m, 13.I.2013, <abbrev xmlns:xlink="http://www.w3.org/1999/xlink" xlink:title="sweeping net" id="ABBRID0EWOBK" xlink:type="simple">SN</abbrev>, Al Ansi et al., 1ex; <bold>Riyadh</bold>: Rawdat Khoraim, <named-content xmlns:xlink="http://www.w3.org/1999/xlink" content-type="dwc:verbatimCoordinates" xlink:type="simple"><named-content content-type="geo-json" specific-use="{&#34;type&#34;:&#34;Point&#34;,&#34;coordinates&#34;:[47.231000,25.432333]}" id="NCID0E6OBK" xlink:type="simple">25°25.94'N, 47°13.86'E</named-content></named-content>, 520 m, collected through the year 2011–2013 using <abbrev xmlns:xlink="http://www.w3.org/1999/xlink" xlink:title="sweeping net" id="ABBRID0EEPBK" xlink:type="simple">SN</abbrev>, <abbrev xmlns:xlink="http://www.w3.org/1999/xlink" xlink:title="beating sheet" id="ABBRID0EIPBK" xlink:type="simple">BS</abbrev>, <abbrev xmlns:xlink="http://www.w3.org/1999/xlink" xlink:title="pitfall trap" id="ABBRID0EMPBK" xlink:type="simple">PT</abbrev>, <abbrev xmlns:xlink="http://www.w3.org/1999/xlink" xlink:title="sucking" id="ABBRID0EQPBK" xlink:type="simple">SU</abbrev> and <abbrev xmlns:xlink="http://www.w3.org/1999/xlink" xlink:title="light trap" id="ABBRID0EUPBK" xlink:type="simple">LT</abbrev> on <italic><tp:taxon-name><tp:taxon-name-part taxon-name-part-type="genus" reg="Rhazya">Rhazya</tp:taxon-name-part> <tp:taxon-name-part taxon-name-part-type="species" reg="stricta">stricta</tp:taxon-name-part></tp:taxon-name></italic>, <italic><tp:taxon-name><tp:taxon-name-part taxon-name-part-type="genus" reg="Lycium">L.</tp:taxon-name-part> <tp:taxon-name-part taxon-name-part-type="species" reg="shawii">shawii</tp:taxon-name-part></tp:taxon-name></italic>, <italic><tp:taxon-name><tp:taxon-name-part taxon-name-part-type="genus" reg="Ziziphus">Ziziphus</tp:taxon-name-part> <tp:taxon-name-part taxon-name-part-type="species" reg="nummularia">nummularia</tp:taxon-name-part></tp:taxon-name></italic>, and <italic>A. <tp:taxon-name><tp:taxon-name-part taxon-name-part-type="genus" reg="Acacia"/><tp:taxon-name-part taxon-name-part-type="species" reg="gerrardii">gerrardii</tp:taxon-name-part></tp:taxon-name></italic>, Al Dhafer et al., 66exs; Wadi Namar, <named-content xmlns:xlink="http://www.w3.org/1999/xlink" content-type="dwc:verbatimCoordinates" xlink:type="simple"><named-content content-type="geo-json" specific-use="{&#34;type&#34;:&#34;Point&#34;,&#34;coordinates&#34;:[46.576667,24.536333]}" id="NCID0EHRBK" xlink:type="simple">24°32.18'N, 46°34.60'E</named-content></named-content>, 6.IV.2012, <abbrev xmlns:xlink="http://www.w3.org/1999/xlink" xlink:title="sweeping net" id="ABBRID0EMRBK" xlink:type="simple">SN</abbrev>, Al Othman, A., 1ex; 29.II.2012, <abbrev xmlns:xlink="http://www.w3.org/1999/xlink" xlink:title="sweeping net" id="ABBRID0EQRBK" xlink:type="simple">SN</abbrev>, Al Ansi, A., 5exs; Otaiygah, 16.XI.1989, <abbrev xmlns:xlink="http://www.w3.org/1999/xlink" xlink:title="sweeping net" id="ABBRID0EURBK" xlink:type="simple">SN</abbrev>, 6exs, on alfalfa; Al-Quway’iyah, <named-content xmlns:xlink="http://www.w3.org/1999/xlink" content-type="dwc:verbatimCoordinates" xlink:type="simple"><named-content content-type="geo-json" specific-use="{&#34;type&#34;:&#34;Point&#34;,&#34;coordinates&#34;:[45.150000,24.333333]}" id="NCID0E2RBK" xlink:type="simple">24°20'N, 45°09'E</named-content></named-content>, 18.V.2012, <abbrev xmlns:xlink="http://www.w3.org/1999/xlink" xlink:title="sweeping net" id="ABBRID0EASBK" xlink:type="simple">SN</abbrev>, Al Ghamdi, R., 1ex; Al Muzahimiyah, Al Khararah, <named-content xmlns:xlink="http://www.w3.org/1999/xlink" content-type="dwc:verbatimCoordinates" xlink:type="simple"><named-content content-type="geo-json" specific-use="{&#34;type&#34;:&#34;Point&#34;,&#34;coordinates&#34;:[46.240000,24.403500]}" id="NCID0EHSBK" xlink:type="simple">24°24.21'N, 46°14.40'E</named-content></named-content>, 17.IV.2012, <abbrev xmlns:xlink="http://www.w3.org/1999/xlink" xlink:title="sweeping net" id="ABBRID0EMSBK" xlink:type="simple">SN</abbrev>, Al Dhafer et al., 4exs; 3.IV.2012, <abbrev xmlns:xlink="http://www.w3.org/1999/xlink" xlink:title="sweeping net" id="ABBRID0EQSBK" xlink:type="simple">SN</abbrev>, Al Dhafer et al., 8exs; 21.II.2012, <abbrev xmlns:xlink="http://www.w3.org/1999/xlink" xlink:title="sweeping net" id="ABBRID0EUSBK" xlink:type="simple">SN</abbrev>, Al Dhafer et al., 2exs; 17.IV.2012, <abbrev xmlns:xlink="http://www.w3.org/1999/xlink" xlink:title="light trap" id="ABBRID0EYSBK" xlink:type="simple">LT</abbrev>, Al Dhafer et al., 1♂1♀2exs; 17.IV.2012, <abbrev xmlns:xlink="http://www.w3.org/1999/xlink" xlink:title="sweeping net" id="ABBRID0E3SBK" xlink:type="simple">SN</abbrev>, Abdel-Dayem, M., 1ex; 3.X.2011, <abbrev xmlns:xlink="http://www.w3.org/1999/xlink" xlink:title="sweeping net" id="ABBRID0EATBK" xlink:type="simple">SN</abbrev>, Al Dhafer et al., 1ex; 25.VI, Jubari, 2exs; 26.IV.2011, <abbrev xmlns:xlink="http://www.w3.org/1999/xlink" xlink:title="sweeping net" id="ABBRID0EETBK" xlink:type="simple">SN</abbrev>, Al Deryhim et al., 1ex; Shuaib Huraymila, <named-content xmlns:xlink="http://www.w3.org/1999/xlink" content-type="dwc:verbatimCoordinates" xlink:type="simple"><named-content content-type="geo-json" specific-use="{&#34;type&#34;:&#34;Point&#34;,&#34;coordinates&#34;:[46.070333,25.101667]}" id="NCID0ELTBK" xlink:type="simple">25°06.10'N, 46°04.22'E</named-content></named-content>, 804 m, 22.IV.2012, <abbrev xmlns:xlink="http://www.w3.org/1999/xlink" xlink:title="sweeping net" id="ABBRID0EQTBK" xlink:type="simple">SN</abbrev>, Rasool, I., 1ex; Huraymila, <named-content xmlns:xlink="http://www.w3.org/1999/xlink" content-type="dwc:verbatimCoordinates" xlink:type="simple"><named-content content-type="geo-json" specific-use="{&#34;type&#34;:&#34;Point&#34;,&#34;coordinates&#34;:[46.133333,25.150000]}" id="NCID0EXTBK" xlink:type="simple">25°09'N, 46°08'E</named-content></named-content>, 12.X.2000, <abbrev xmlns:xlink="http://www.w3.org/1999/xlink" xlink:title="sweeping net" id="ABBRID0E3TBK" xlink:type="simple">SN</abbrev>, Al Osimi, 1ex; 13.II.1988, <abbrev xmlns:xlink="http://www.w3.org/1999/xlink" xlink:title="sweeping net" id="ABBRID0EAUBK" xlink:type="simple">SN</abbrev>, Dawood, 1ex, on weeds; Ilaisha, <named-content xmlns:xlink="http://www.w3.org/1999/xlink" content-type="dwc:verbatimCoordinates" xlink:type="simple"><named-content content-type="geo-json" specific-use="{&#34;type&#34;:&#34;Point&#34;,&#34;coordinates&#34;:[46.685667,24.626333]}" id="NCID0EHUBK" xlink:type="simple">24°37.58'N, 46°41.14'E</named-content></named-content>, 18.XII.1989, <abbrev xmlns:xlink="http://www.w3.org/1999/xlink" xlink:title="sweeping net" id="ABBRID0EMUBK" xlink:type="simple">SN</abbrev>, 1ex, on cowpea; Sajir, <named-content xmlns:xlink="http://www.w3.org/1999/xlink" content-type="dwc:verbatimCoordinates" xlink:type="simple"><named-content content-type="geo-json" specific-use="{&#34;type&#34;:&#34;Point&#34;,&#34;coordinates&#34;:[45.706500,24.853833]}" id="NCID0ETUBK" xlink:type="simple">24°51.23'N, 45°42.39'E</named-content></named-content>, 17.XI.2011, <abbrev xmlns:xlink="http://www.w3.org/1999/xlink" xlink:title="sweeping net" id="ABBRID0EYUBK" xlink:type="simple">SN</abbrev>, Setyaningrum, H., 6exs; Al Kharj, <named-content xmlns:xlink="http://www.w3.org/1999/xlink" content-type="dwc:verbatimCoordinates" xlink:type="simple"><named-content content-type="geo-json" specific-use="{&#34;type&#34;:&#34;Point&#34;,&#34;coordinates&#34;:[46.483333,20.400000]}" id="NCID0E6UBK" xlink:type="simple">20°24'N, 46°29'E</named-content></named-content>, 18.XI.2009, <abbrev xmlns:xlink="http://www.w3.org/1999/xlink" xlink:title="sweeping net" id="ABBRID0EEVBK" xlink:type="simple">SN</abbrev>, Al Dhafer et al., 5exs, on <italic><tp:taxon-name><tp:taxon-name-part taxon-name-part-type="genus" reg="Calotropis">Calotropis</tp:taxon-name-part></tp:taxon-name></italic>; 24.III.2010, <abbrev xmlns:xlink="http://www.w3.org/1999/xlink" xlink:title="sweeping net" id="ABBRID0EPVBK" xlink:type="simple">SN</abbrev>, Al Mutairi, T., 3exs; 24.III.2010, <abbrev xmlns:xlink="http://www.w3.org/1999/xlink" xlink:title="sweeping net" id="ABBRID0ETVBK" xlink:type="simple">SN</abbrev>, Al Hori, M., 1ex; 20.XI.2009, <abbrev xmlns:xlink="http://www.w3.org/1999/xlink" xlink:title="sweeping net" id="ABBRID0EXVBK" xlink:type="simple">SN</abbrev>, Sofan, A., 1ex; 26.XI.2008, <abbrev xmlns:xlink="http://www.w3.org/1999/xlink" xlink:title="sweeping net" id="ABBRID0E2VBK" xlink:type="simple">SN</abbrev>, Namosi, S., 1ex; 2.V.2007, <abbrev xmlns:xlink="http://www.w3.org/1999/xlink" xlink:title="sweeping net" id="ABBRID0E6VBK" xlink:type="simple">SN</abbrev>, 2exs;14.XI.2007, <abbrev xmlns:xlink="http://www.w3.org/1999/xlink" xlink:title="sweeping net" id="ABBRID0EDWBK" xlink:type="simple">SN</abbrev>, Ahmed, 2exs; 8.XI.1986, <abbrev xmlns:xlink="http://www.w3.org/1999/xlink" xlink:title="sweeping net" id="ABBRID0EHWBK" xlink:type="simple">SN</abbrev>, 1ex, on alfalfa; 26.XI.2008, <abbrev xmlns:xlink="http://www.w3.org/1999/xlink" xlink:title="sweeping net" id="ABBRID0ELWBK" xlink:type="simple">SN</abbrev>, Valenza, B., 1ex; 26.X.1996, <abbrev xmlns:xlink="http://www.w3.org/1999/xlink" xlink:title="sweeping net" id="ABBRID0EPWBK" xlink:type="simple">SN</abbrev>, Al Ahmed, F., 3exs on alfalfa; 17.IV.2003, <abbrev xmlns:xlink="http://www.w3.org/1999/xlink" xlink:title="sweeping net" id="ABBRID0ETWBK" xlink:type="simple">SN</abbrev>, Al Habeeb, A., 2exs, on alfalfa; 9.III.2011, <abbrev xmlns:xlink="http://www.w3.org/1999/xlink" xlink:title="sweeping net" id="ABBRID0EXWBK" xlink:type="simple">SN</abbrev>, Al Hazmi, H., 1ex, on weeds; 26.X.2008, <abbrev xmlns:xlink="http://www.w3.org/1999/xlink" xlink:title="sweeping net" id="ABBRID0E2WBK" xlink:type="simple">SN</abbrev>, Setyaningrum, H., 3exs, on vegetables; 1.IV.2009, <abbrev xmlns:xlink="http://www.w3.org/1999/xlink" xlink:title="sweeping net" id="ABBRID0E6WBK" xlink:type="simple">SN</abbrev>, Al Zahrani, M., 2exs; 1.IV.2009, <abbrev xmlns:xlink="http://www.w3.org/1999/xlink" xlink:title="sweeping net" id="ABBRID0EDXBK" xlink:type="simple">SN</abbrev>, Al Amri, A., 2exs; 2.I.2008, <abbrev xmlns:xlink="http://www.w3.org/1999/xlink" xlink:title="sweeping net" id="ABBRID0EHXBK" xlink:type="simple">SN</abbrev>, Al Bohmi, 1ex; 24.III.2010, <abbrev xmlns:xlink="http://www.w3.org/1999/xlink" xlink:title="sweeping net" id="ABBRID0ELXBK" xlink:type="simple">SN</abbrev>, Al Dawsari, M., 1ex; 16.X, <abbrev xmlns:xlink="http://www.w3.org/1999/xlink" xlink:title="sweeping net" id="ABBRID0EPXBK" xlink:type="simple">SN</abbrev>, Mostafa, 1ex; 26.X.1991, <abbrev xmlns:xlink="http://www.w3.org/1999/xlink" xlink:title="sweeping net" id="ABBRID0ETXBK" xlink:type="simple">SN</abbrev>, Al Ahmed, F., 2exs, on Alfalfa; III.1980, <abbrev xmlns:xlink="http://www.w3.org/1999/xlink" xlink:title="sweeping net" id="ABBRID0EXXBK" xlink:type="simple">SN</abbrev>, 1ex, on wheat; Al Kharj Al Rafei, <named-content xmlns:xlink="http://www.w3.org/1999/xlink" content-type="dwc:verbatimCoordinates" xlink:type="simple"><named-content content-type="geo-json" specific-use="{&#34;type&#34;:&#34;Point&#34;,&#34;coordinates&#34;:[46.483333,20.400000]}" id="NCID0E5XBK" xlink:type="simple">20°24'N, 46°29'E</named-content></named-content>, 16.X.2003, <abbrev xmlns:xlink="http://www.w3.org/1999/xlink" xlink:title="sweeping net" id="ABBRID0EDYBK" xlink:type="simple">SN</abbrev>, Al Hamad, M., 1ex; 29.XII.2002, <abbrev xmlns:xlink="http://www.w3.org/1999/xlink" xlink:title="sweeping net" id="ABBRID0EHYBK" xlink:type="simple">SN</abbrev>, Saif, A., 1ex, on sorghum; 4.IV.2007, <abbrev xmlns:xlink="http://www.w3.org/1999/xlink" xlink:title="sweeping net" id="ABBRID0ELYBK" xlink:type="simple">SN</abbrev>, Al Shehri, 1ex; 4.IV.2007, <abbrev xmlns:xlink="http://www.w3.org/1999/xlink" xlink:title="sweeping net" id="ABBRID0EPYBK" xlink:type="simple">SN</abbrev>, Al Hamzi, A., 1ex; 17.V.2007, <abbrev xmlns:xlink="http://www.w3.org/1999/xlink" xlink:title="sweeping net" id="ABBRID0ETYBK" xlink:type="simple">SN</abbrev>, Al Greed, S., 1ex; Al Haair, <named-content xmlns:xlink="http://www.w3.org/1999/xlink" content-type="dwc:verbatimCoordinates" xlink:type="simple"><named-content content-type="geo-json" specific-use="{&#34;type&#34;:&#34;Point&#34;,&#34;coordinates&#34;:[46.850000,24.450000]}" id="NCID0E1YBK" xlink:type="simple">24°27'N, 46°51'E</named-content></named-content>, 31.I.1989, <abbrev xmlns:xlink="http://www.w3.org/1999/xlink" xlink:title="sweeping net" id="ABBRID0E6YBK" xlink:type="simple">SN</abbrev>, Salem, 14exs, on barley; 25.IX.1990, <abbrev xmlns:xlink="http://www.w3.org/1999/xlink" xlink:title="sweeping net" id="ABBRID0EDZBK" xlink:type="simple">SN</abbrev>, Salem, 1ex, on weeds; 14.V.1989, <abbrev xmlns:xlink="http://www.w3.org/1999/xlink" xlink:title="sweeping net" id="ABBRID0EHZBK" xlink:type="simple">SN</abbrev>, Salem, 1ex on weeds; 13.XI, <abbrev xmlns:xlink="http://www.w3.org/1999/xlink" xlink:title="sweeping net" id="ABBRID0ELZBK" xlink:type="simple">SN</abbrev>, Al Mutlaq, 1ex, on eggplant; 13.XI.1990, <abbrev xmlns:xlink="http://www.w3.org/1999/xlink" xlink:title="sweeping net" id="ABBRID0EPZBK" xlink:type="simple">SN</abbrev>, Al Qarni, 1ex; 13.XI, <abbrev xmlns:xlink="http://www.w3.org/1999/xlink" xlink:title="sweeping net" id="ABBRID0ETZBK" xlink:type="simple">SN</abbrev>, Al Jaberi, 1ex, on vegetables; 1.II.2009, <abbrev xmlns:xlink="http://www.w3.org/1999/xlink" xlink:title="sweeping net" id="ABBRID0EXZBK" xlink:type="simple">SN</abbrev>, Setyaningrum, H., 1ex, on alfalfa; 2.XII.1988, <abbrev xmlns:xlink="http://www.w3.org/1999/xlink" xlink:title="sweeping net" id="ABBRID0E2ZBK" xlink:type="simple">SN</abbrev>, Al Fuhaid, M., 1ex; Wadi Hanifah, <named-content xmlns:xlink="http://www.w3.org/1999/xlink" content-type="dwc:verbatimCoordinates" xlink:type="simple"><named-content content-type="geo-json" specific-use="{&#34;type&#34;:&#34;Point&#34;,&#34;coordinates&#34;:[46.600000,24.750000]}" id="NCID0EC1BK" xlink:type="simple">24°45'N, 46°36'E</named-content></named-content>, 26.I.1977, <abbrev xmlns:xlink="http://www.w3.org/1999/xlink" xlink:title="sweeping net" id="ABBRID0EH1BK" xlink:type="simple">SN</abbrev>, Al Shaqaty, M., 1ex; Al Ammariah, <named-content xmlns:xlink="http://www.w3.org/1999/xlink" content-type="dwc:verbatimCoordinates" xlink:type="simple"><named-content content-type="geo-json" specific-use="{&#34;type&#34;:&#34;Point&#34;,&#34;coordinates&#34;:[46.433333,24.816667]}" id="NCID0EO1BK" xlink:type="simple">24°49'N, 46°26'E</named-content></named-content>, 13.III.2013, <abbrev xmlns:xlink="http://www.w3.org/1999/xlink" xlink:title="sweeping net" id="ABBRID0ET1BK" xlink:type="simple">SN</abbrev>, Al Qahtani, F., 1ex; 4.X.2012, <abbrev xmlns:xlink="http://www.w3.org/1999/xlink" xlink:title="sweeping net" id="ABBRID0EX1BK" xlink:type="simple">SN</abbrev>, Hussain, S., 3exs; 4.X.2012, <abbrev xmlns:xlink="http://www.w3.org/1999/xlink" xlink:title="sweeping net" id="ABBRID0E21BK" xlink:type="simple">SN</abbrev>, Rasool, I., 2exs; 22.II.2012, <abbrev xmlns:xlink="http://www.w3.org/1999/xlink" xlink:title="sweeping net" id="ABBRID0E61BK" xlink:type="simple">SN</abbrev>, Al Atwi, M., 1ex; 23.I, <abbrev xmlns:xlink="http://www.w3.org/1999/xlink" xlink:title="sweeping net" id="ABBRID0ED2BK" xlink:type="simple">SN</abbrev>, Al Awadhi, A., 4exs; 8.IV.2007, <abbrev xmlns:xlink="http://www.w3.org/1999/xlink" xlink:title="sweeping net" id="ABBRID0EH2BK" xlink:type="simple">SN</abbrev>, Bin Jaber, A., 1ex; 11.X, <abbrev xmlns:xlink="http://www.w3.org/1999/xlink" xlink:title="sweeping net" id="ABBRID0EL2BK" xlink:type="simple">SN</abbrev>, 1ex, on Weeds; 15.XII.2011, <abbrev xmlns:xlink="http://www.w3.org/1999/xlink" xlink:title="sweeping net" id="ABBRID0EP2BK" xlink:type="simple">SN</abbrev>, Al Omar, A., 1ex; 18.XI.2009, <abbrev xmlns:xlink="http://www.w3.org/1999/xlink" xlink:title="sweeping net" id="ABBRID0ET2BK" xlink:type="simple">SN</abbrev>, Sofan, A., 1ex; 18.XI.2009, <abbrev xmlns:xlink="http://www.w3.org/1999/xlink" xlink:title="sweeping net" id="ABBRID0EX2BK" xlink:type="simple">SN</abbrev>, Setyaningrum, H., 2exs; 28.I.2009, <abbrev xmlns:xlink="http://www.w3.org/1999/xlink" xlink:title="sweeping net" id="ABBRID0E22BK" xlink:type="simple">SN</abbrev>, Arya, 2exs; 28.I.2009, <abbrev xmlns:xlink="http://www.w3.org/1999/xlink" xlink:title="sweeping net" id="ABBRID0E62BK" xlink:type="simple">SN</abbrev>, Setyaningrum, H., 1ex; 21.X.2010, <abbrev xmlns:xlink="http://www.w3.org/1999/xlink" xlink:title="sweeping net" id="ABBRID0ED3BK" xlink:type="simple">SN</abbrev>, Koko, 4exs; 30.XII.2008, <abbrev xmlns:xlink="http://www.w3.org/1999/xlink" xlink:title="sweeping net" id="ABBRID0EH3BK" xlink:type="simple">SN</abbrev>, Abdel-Gayed, 2exs; 11.XI.2009, <abbrev xmlns:xlink="http://www.w3.org/1999/xlink" xlink:title="sweeping net" id="ABBRID0EL3BK" xlink:type="simple">SN</abbrev>, Al Ansi, A., 2exs; 1.I.2010, <abbrev xmlns:xlink="http://www.w3.org/1999/xlink" xlink:title="sweeping net" id="ABBRID0EP3BK" xlink:type="simple">SN</abbrev>, Koko, 1ex; 1.I.2010, <abbrev xmlns:xlink="http://www.w3.org/1999/xlink" xlink:title="sweeping net" id="ABBRID0ET3BK" xlink:type="simple">SN</abbrev>, Single, A., 1ex; 22.V.2011, <abbrev xmlns:xlink="http://www.w3.org/1999/xlink" xlink:title="sweeping net" id="ABBRID0EX3BK" xlink:type="simple">SN</abbrev>, Al Ahmari, S., 2exs; Hawtet Bani Tammem, <named-content xmlns:xlink="http://www.w3.org/1999/xlink" content-type="dwc:verbatimCoordinates" xlink:type="simple"><named-content content-type="geo-json" specific-use="{&#34;type&#34;:&#34;Point&#34;,&#34;coordinates&#34;:[46.605833,23.468333]}" id="NCID0E53BK" xlink:type="simple">23°28.10'N, 46°36.35'E</named-content></named-content>, 7.V.2012, <abbrev xmlns:xlink="http://www.w3.org/1999/xlink" xlink:title="sweeping net" id="ABBRID0ED4BK" xlink:type="simple">SN</abbrev>, Al Ansi, A., 15exs; 7.V.2012, <abbrev xmlns:xlink="http://www.w3.org/1999/xlink" xlink:title="sweeping net" id="ABBRID0EH4BK" xlink:type="simple">SN</abbrev>, Al Dhafer et al., 2exs; 10.XI.2011, <abbrev xmlns:xlink="http://www.w3.org/1999/xlink" xlink:title="sweeping net" id="ABBRID0EL4BK" xlink:type="simple">SN</abbrev>, Al Abdullah, I., 1ex; 21.III.2008, <abbrev xmlns:xlink="http://www.w3.org/1999/xlink" xlink:title="sweeping net" id="ABBRID0EP4BK" xlink:type="simple">SN</abbrev>, Al Dhafer et al., M., 2exs; 4.IV.2008, <abbrev xmlns:xlink="http://www.w3.org/1999/xlink" xlink:title="sweeping net" id="ABBRID0ET4BK" xlink:type="simple">SN</abbrev>, Al Dhafer et al., 9exs; Ad Diriyah, Education Farm, <named-content xmlns:xlink="http://www.w3.org/1999/xlink" content-type="dwc:verbatimCoordinates" xlink:type="simple"><named-content content-type="geo-json" specific-use="{&#34;type&#34;:&#34;Point&#34;,&#34;coordinates&#34;:[46.583333,24.666667]}" id="NCID0E14BK" xlink:type="simple">24°40'N, 46°35'E</named-content></named-content>, 19.XII.2002, <abbrev xmlns:xlink="http://www.w3.org/1999/xlink" xlink:title="sweeping net" id="ABBRID0E64BK" xlink:type="simple">SN</abbrev>, 1ex; 25.XII.2010, <abbrev xmlns:xlink="http://www.w3.org/1999/xlink" xlink:title="sweeping net" id="ABBRID0ED5BK" xlink:type="simple">SN</abbrev>, Al Otaibi, F., 1ex; Ad Diriyah, <named-content xmlns:xlink="http://www.w3.org/1999/xlink" content-type="dwc:verbatimCoordinates" xlink:type="simple"><named-content content-type="geo-json" specific-use="{&#34;type&#34;:&#34;Point&#34;,&#34;coordinates&#34;:[46.583333,24.666667]}" id="NCID0EK5BK" xlink:type="simple">24°40'N, 46°35'E</named-content></named-content>, 20.III.2009, Husain, M., 1ex; 20.IV.1992, <abbrev xmlns:xlink="http://www.w3.org/1999/xlink" xlink:title="sweeping net" id="ABBRID0EP5BK" xlink:type="simple">SN</abbrev>, Al Asmari, D., 1ex; 11.X.2010, <abbrev xmlns:xlink="http://www.w3.org/1999/xlink" xlink:title="sweeping net" id="ABBRID0ET5BK" xlink:type="simple">SN</abbrev>, Abdel-Gayed, 1ex; 30.XII.1989, <abbrev xmlns:xlink="http://www.w3.org/1999/xlink" xlink:title="sweeping net" id="ABBRID0EX5BK" xlink:type="simple">SN</abbrev>, Amro, 4exs, on vegetables; 21.X.1993, <abbrev xmlns:xlink="http://www.w3.org/1999/xlink" xlink:title="sweeping net" id="ABBRID0E25BK" xlink:type="simple">SN</abbrev>, Hatem, 1ex; 5.V, <abbrev xmlns:xlink="http://www.w3.org/1999/xlink" xlink:title="sweeping net" id="ABBRID0E65BK" xlink:type="simple">SN</abbrev>, Aseri, M., 1ex; 19.III.1989, <abbrev xmlns:xlink="http://www.w3.org/1999/xlink" xlink:title="sweeping net" id="ABBRID0ED6BK" xlink:type="simple">SN</abbrev>, 1ex, on alfalfa; 2.III.1989, <abbrev xmlns:xlink="http://www.w3.org/1999/xlink" xlink:title="sweeping net" id="ABBRID0EH6BK" xlink:type="simple">SN</abbrev>, 1ex, on grasses; 29.III.1989, <abbrev xmlns:xlink="http://www.w3.org/1999/xlink" xlink:title="sweeping net" id="ABBRID0EL6BK" xlink:type="simple">SN</abbrev>, 2exs, on grasses; 24.III, <abbrev xmlns:xlink="http://www.w3.org/1999/xlink" xlink:title="sweeping net" id="ABBRID0EP6BK" xlink:type="simple">SN</abbrev>, 5exs, on vegetables; 8.X.2009, <abbrev xmlns:xlink="http://www.w3.org/1999/xlink" xlink:title="sweeping net" id="ABBRID0ET6BK" xlink:type="simple">SN</abbrev>, Single, A., 1ex; 22.XII.2002, <abbrev xmlns:xlink="http://www.w3.org/1999/xlink" xlink:title="sweeping net" id="ABBRID0EX6BK" xlink:type="simple">SN</abbrev>, 1ex; 9.XII, <abbrev xmlns:xlink="http://www.w3.org/1999/xlink" xlink:title="sweeping net" id="ABBRID0E26BK" xlink:type="simple">SN</abbrev>, 1ex, on alfalfa; 7.XI.1990, <abbrev xmlns:xlink="http://www.w3.org/1999/xlink" xlink:title="sweeping net" id="ABBRID0E66BK" xlink:type="simple">SN</abbrev>, Al Saleh, 1ex, on vegetables; 16.X.1989, <abbrev xmlns:xlink="http://www.w3.org/1999/xlink" xlink:title="sweeping net" id="ABBRID0EDACK" xlink:type="simple">SN</abbrev>, 5exs, on weeds; 23.X.1989, <abbrev xmlns:xlink="http://www.w3.org/1999/xlink" xlink:title="sweeping net" id="ABBRID0EHACK" xlink:type="simple">SN</abbrev>, 1, on alfalfa; 7.XI, <abbrev xmlns:xlink="http://www.w3.org/1999/xlink" xlink:title="sweeping net" id="ABBRID0ELACK" xlink:type="simple">SN</abbrev>, Al Qarni, 1ex, on vegetables; 5.XII.2010, <abbrev xmlns:xlink="http://www.w3.org/1999/xlink" xlink:title="sweeping net" id="ABBRID0EPACK" xlink:type="simple">SN</abbrev>, Al Turkey, I., 1ex; 2.VII.2009, <abbrev xmlns:xlink="http://www.w3.org/1999/xlink" xlink:title="sweeping net" id="ABBRID0ETACK" xlink:type="simple">SN</abbrev>, Al Zahrani, M., 1ex; 24.XII.1991, <abbrev xmlns:xlink="http://www.w3.org/1999/xlink" xlink:title="sweeping net" id="ABBRID0EXACK" xlink:type="simple">SN</abbrev>, Ghazi, 2exs; 7.III.2012, <abbrev xmlns:xlink="http://www.w3.org/1999/xlink" xlink:title="sweeping net" id="ABBRID0E2ACK" xlink:type="simple">SN</abbrev>, Basahih, J., 1ex; 4.VII, <abbrev xmlns:xlink="http://www.w3.org/1999/xlink" xlink:title="sweeping net" id="ABBRID0E6ACK" xlink:type="simple">SN</abbrev>, Al Qathban, M., 1ex, on alfalfa; 5.X.2004, <abbrev xmlns:xlink="http://www.w3.org/1999/xlink" xlink:title="sweeping net" id="ABBRID0EDBCK" xlink:type="simple">SN</abbrev>, Al Otaibi, B., 1ex, on alfalfa; 8.XII, <abbrev xmlns:xlink="http://www.w3.org/1999/xlink" xlink:title="sweeping net" id="ABBRID0EHBCK" xlink:type="simple">SN</abbrev>, Al Saab, 1ex, on alfalfa; 2.XII.1988, <abbrev xmlns:xlink="http://www.w3.org/1999/xlink" xlink:title="sweeping net" id="ABBRID0ELBCK" xlink:type="simple">SN</abbrev>, Al Fuhaid, M., 1ex, feed on aphid; 16.X.2003, <abbrev xmlns:xlink="http://www.w3.org/1999/xlink" xlink:title="sweeping net" id="ABBRID0EPBCK" xlink:type="simple">SN</abbrev>, Al Dhubaib, N., 2exs; 4.V.2005, <abbrev xmlns:xlink="http://www.w3.org/1999/xlink" xlink:title="sweeping net" id="ABBRID0ETBCK" xlink:type="simple">SN</abbrev>, Turkestani, S., 1ex; III.1980, 1ex, on date palm, det. T. G. Vazirani, 1983; 15.XII.1973, <abbrev xmlns:xlink="http://www.w3.org/1999/xlink" xlink:title="sweeping net" id="ABBRID0EXBCK" xlink:type="simple">SN</abbrev>, Atiyat Allah, A., 1ex; 29.X.2008, <abbrev xmlns:xlink="http://www.w3.org/1999/xlink" xlink:title="sweeping net" id="ABBRID0E2BCK" xlink:type="simple">SN</abbrev>, Al Ahmari, A., 1ex; 30.XI.2011, <abbrev xmlns:xlink="http://www.w3.org/1999/xlink" xlink:title="sweeping net" id="ABBRID0E6BCK" xlink:type="simple">SN</abbrev>, Al Dehaaesh, N., 1ex; XI.1989, <abbrev xmlns:xlink="http://www.w3.org/1999/xlink" xlink:title="sweeping net" id="ABBRID0EDCCK" xlink:type="simple">SN</abbrev>, 2exs, on alfalfa; 16.III.1989, <abbrev xmlns:xlink="http://www.w3.org/1999/xlink" xlink:title="sweeping net" id="ABBRID0EHCCK" xlink:type="simple">SN</abbrev>, Salem, 1ex, on alfalfa; 7.VII.1991, <abbrev xmlns:xlink="http://www.w3.org/1999/xlink" xlink:title="sweeping net" id="ABBRID0ELCCK" xlink:type="simple">SN</abbrev>, Al Fudhail, M. 1ex, on alfalfa; 6.X.2003, <abbrev xmlns:xlink="http://www.w3.org/1999/xlink" xlink:title="sweeping net" id="ABBRID0EPCCK" xlink:type="simple">SN</abbrev>, Al Hammad, M., 1ex; 12.IV.1987, <abbrev xmlns:xlink="http://www.w3.org/1999/xlink" xlink:title="sweeping net" id="ABBRID0ETCCK" xlink:type="simple">SN</abbrev>, 1ex, on alfalfa; 5.VI.1993, <abbrev xmlns:xlink="http://www.w3.org/1999/xlink" xlink:title="sweeping net" id="ABBRID0EXCCK" xlink:type="simple">SN</abbrev>, Aziz, 1ex; 21.I, <abbrev xmlns:xlink="http://www.w3.org/1999/xlink" xlink:title="sweeping net" id="ABBRID0E2CCK" xlink:type="simple">SN</abbrev>, Al Harbi, S., 2exs, on alfalfa; 30.X.1989, <abbrev xmlns:xlink="http://www.w3.org/1999/xlink" xlink:title="sweeping net" id="ABBRID0E6CCK" xlink:type="simple">SN</abbrev>, 2exs, on alfalfa; 29.X.2008, <abbrev xmlns:xlink="http://www.w3.org/1999/xlink" xlink:title="sweeping net" id="ABBRID0EDDCK" xlink:type="simple">SN</abbrev>, Al Qahtani, M., 3exs, on alfalfa; 16.X.2000, <abbrev xmlns:xlink="http://www.w3.org/1999/xlink" xlink:title="sweeping net" id="ABBRID0EHDCK" xlink:type="simple">SN</abbrev>, Al Khurigi, 3exs; 7.XI.1990, <abbrev xmlns:xlink="http://www.w3.org/1999/xlink" xlink:title="sweeping net" id="ABBRID0ELDCK" xlink:type="simple">SN</abbrev>, Al Mutlaq, 1ex, on vegetables; 20.IV.1992, <abbrev xmlns:xlink="http://www.w3.org/1999/xlink" xlink:title="sweeping net" id="ABBRID0EPDCK" xlink:type="simple">SN</abbrev>, Saif, A., 1ex, on alfalfa; 15.IV.2000, <abbrev xmlns:xlink="http://www.w3.org/1999/xlink" xlink:title="sweeping net" id="ABBRID0ETDCK" xlink:type="simple">SN</abbrev>, Hatan, 1ex; 28.IX.2003, <abbrev xmlns:xlink="http://www.w3.org/1999/xlink" xlink:title="sweeping net" id="ABBRID0EXDCK" xlink:type="simple">SN</abbrev>, Al Otaibi, A., 2ex; 16.I, <abbrev xmlns:xlink="http://www.w3.org/1999/xlink" xlink:title="sweeping net" id="ABBRID0E2DCK" xlink:type="simple">SN</abbrev>, Moshal, 1ex, on alfalfa; 14.IV.1993, <abbrev xmlns:xlink="http://www.w3.org/1999/xlink" xlink:title="sweeping net" id="ABBRID0E6DCK" xlink:type="simple">SN</abbrev>, Aziz, 1ex; 12.IV.1993, <abbrev xmlns:xlink="http://www.w3.org/1999/xlink" xlink:title="sweeping net" id="ABBRID0EDECK" xlink:type="simple">SN</abbrev>, Aziz, 1ex; 15.IV.1993, <abbrev xmlns:xlink="http://www.w3.org/1999/xlink" xlink:title="sweeping net" id="ABBRID0EHECK" xlink:type="simple">SN</abbrev>, 1ex, on crops; 19.VIII, <abbrev xmlns:xlink="http://www.w3.org/1999/xlink" xlink:title="sweeping net" id="ABBRID0ELECK" xlink:type="simple">SN</abbrev>, Aiman, 2ex; 8.II.2001, <abbrev xmlns:xlink="http://www.w3.org/1999/xlink" xlink:title="sweeping net" id="ABBRID0EPECK" xlink:type="simple">SN</abbrev>, Al Qarni, M., 1ex; 23.XI.2011, <abbrev xmlns:xlink="http://www.w3.org/1999/xlink" xlink:title="sweeping net" id="ABBRID0ETECK" xlink:type="simple">SN</abbrev>, Al Kassem, A., 1ex; 24.III, 1ex, on vegetables; 16.X.1989, <abbrev xmlns:xlink="http://www.w3.org/1999/xlink" xlink:title="sweeping net" id="ABBRID0EXECK" xlink:type="simple">SN</abbrev>, 1ex, on grasses; 13.XI.1989, <abbrev xmlns:xlink="http://www.w3.org/1999/xlink" xlink:title="sweeping net" id="ABBRID0E2ECK" xlink:type="simple">SN</abbrev>, 1ex, on wheat; 29.III.1989, 1ex, on weeds; XII.1980, <abbrev xmlns:xlink="http://www.w3.org/1999/xlink" xlink:title="sweeping net" id="ABBRID0E6ECK" xlink:type="simple">SN</abbrev>, 1ex, on alfalfa; Irqah, 8.XII.2010, <abbrev xmlns:xlink="http://www.w3.org/1999/xlink" xlink:title="sweeping net" id="ABBRID0EDFCK" xlink:type="simple">SN</abbrev>, Al Dhahbani, I., 1ex; Dirab, <named-content xmlns:xlink="http://www.w3.org/1999/xlink" content-type="dwc:verbatimCoordinates" xlink:type="simple"><named-content content-type="geo-json" specific-use="{&#34;type&#34;:&#34;Point&#34;,&#34;coordinates&#34;:[46.850000,23.500000]}" id="NCID0EKFCK" xlink:type="simple">23°30'N, 46°51'E</named-content></named-content>, 5.V.1987, <abbrev xmlns:xlink="http://www.w3.org/1999/xlink" xlink:title="sweeping net" id="ABBRID0EPFCK" xlink:type="simple">SN</abbrev>, 1ex, on alfalfa; 24.II.1986, <abbrev xmlns:xlink="http://www.w3.org/1999/xlink" xlink:title="light trap" id="ABBRID0ETFCK" xlink:type="simple">LT</abbrev>, 1ex; 1.V.1997, 1ex; 25.XI.1990, Amr, 1ex, on alfalfa,; 17.XI., Al Bathi, F., 1ex, on alfalfa; 9.I, 2exs, on alfalfa; 16.V.2007, <abbrev xmlns:xlink="http://www.w3.org/1999/xlink" xlink:title="sweeping net" id="ABBRID0EXFCK" xlink:type="simple">SN</abbrev>, Sharaf Addeen, A., 2exs; 16.III.2005, <abbrev xmlns:xlink="http://www.w3.org/1999/xlink" xlink:title="sweeping net" id="ABBRID0E2FCK" xlink:type="simple">SN</abbrev>, 1ex;18.III.2004, <abbrev xmlns:xlink="http://www.w3.org/1999/xlink" xlink:title="sweeping net" id="ABBRID0E6FCK" xlink:type="simple">SN</abbrev>, Yaser, 1ex; 18.IV.1982, 1ex, on sorghum; 13.III.2003, Al Habeeb, A., 1ex, on alfalfa; 2.I.1987, <abbrev xmlns:xlink="http://www.w3.org/1999/xlink" xlink:title="sweeping net" id="ABBRID0EDGCK" xlink:type="simple">SN</abbrev>, 1ex; 4.VIII, <abbrev xmlns:xlink="http://www.w3.org/1999/xlink" xlink:title="sweeping net" id="ABBRID0EHGCK" xlink:type="simple">SN</abbrev>, Al Osimi, 1ex; 24.III.1987, 1ex, on alfalfa; 5.I.1987, 1ex, on alfalfa; 19.V.2009, <abbrev xmlns:xlink="http://www.w3.org/1999/xlink" xlink:title="sweeping net" id="ABBRID0ELGCK" xlink:type="simple">SN</abbrev>, Al Moteb, M., 1ex; IX.1989, 2exs, on alfalfa; 7.IV, 5exs, on alfalfa; 14.IV.1987, 1ex, on alfalfa; 9.V.1991, <abbrev xmlns:xlink="http://www.w3.org/1999/xlink" xlink:title="sweeping net" id="ABBRID0EPGCK" xlink:type="simple">SN</abbrev>, Al Fudhail, M., 1ex; 3.III.1987, Amro, 3exs, on alfalfa; 31.III.1987, 3exs, on alfalfa; 17.X.2011, <abbrev xmlns:xlink="http://www.w3.org/1999/xlink" xlink:title="sweeping net" id="ABBRID0ETGCK" xlink:type="simple">SN</abbrev>, Al Khudhairi, H., 3exs; 10.X.2011, <abbrev xmlns:xlink="http://www.w3.org/1999/xlink" xlink:title="sweeping net" id="ABBRID0EXGCK" xlink:type="simple">SN</abbrev>, Al Amro, S., 2exs; 30.XII.2009, Setyaningrum, H., 3exs, on grasses; 7.IV.1987, 4exs, on alfalfa; 17.X.2011, <abbrev xmlns:xlink="http://www.w3.org/1999/xlink" xlink:title="sweeping net" id="ABBRID0E2GCK" xlink:type="simple">SN</abbrev>, Jubran, R., 1ex; 21.IV, 1ex, on alfalfa; 12.IV.1993, <abbrev xmlns:xlink="http://www.w3.org/1999/xlink" xlink:title="sweeping net" id="ABBRID0E6GCK" xlink:type="simple">SN</abbrev>, Al Saleh, 1ex; 25.XII.2003, <abbrev xmlns:xlink="http://www.w3.org/1999/xlink" xlink:title="sweeping net" id="ABBRID0EDHCK" xlink:type="simple">SN</abbrev>, Al Yaaqub, A., 1ex; 13.III.2003, <abbrev xmlns:xlink="http://www.w3.org/1999/xlink" xlink:title="sweeping net" id="ABBRID0EHHCK" xlink:type="simple">SN</abbrev>, Al Shathri, B., 2exs; 9.V, <abbrev xmlns:xlink="http://www.w3.org/1999/xlink" xlink:title="sweeping net" id="ABBRID0ELHCK" xlink:type="simple">SN</abbrev>, Moshal, 2exs, on alfalfa; 10.III.1986, <abbrev xmlns:xlink="http://www.w3.org/1999/xlink" xlink:title="sweeping net" id="ABBRID0EPHCK" xlink:type="simple">SN</abbrev>, 1ex;13.X.1986, 2exs, on alfalfa; 10.XI.1986, 1ex, on weeds; 25.XI.1990, Amro, 1ex, on alfalfa; 2.III.1989, Amro, 1ex, on grasses; 7.IV.1987, Amro, 2exs, alfalfa; 24.X.1992, 1ex, on alfalfa; 15.VIII.1993, Aseri, M., 1ex, on alfalfa; 19.XII.2010, <abbrev xmlns:xlink="http://www.w3.org/1999/xlink" xlink:title="sweeping net" id="ABBRID0ETHCK" xlink:type="simple">SN</abbrev>, Setyaningrum, H. and Al Dhafer, H., 1ex; 30.XII.2009, <abbrev xmlns:xlink="http://www.w3.org/1999/xlink" xlink:title="sweeping net" id="ABBRID0EXHCK" xlink:type="simple">SN</abbrev>, Sofan, A., 6exs; 31.X.2010, <abbrev xmlns:xlink="http://www.w3.org/1999/xlink" xlink:title="sweeping net" id="ABBRID0E2HCK" xlink:type="simple">SN</abbrev>, Al Ansi, A., 9exs; 17.X.2010, <abbrev xmlns:xlink="http://www.w3.org/1999/xlink" xlink:title="sweeping net" id="ABBRID0E6HCK" xlink:type="simple">SN</abbrev>, Setyaningrum, H., 1ex; 14.III.2010, <abbrev xmlns:xlink="http://www.w3.org/1999/xlink" xlink:title="sweeping net" id="ABBRID0EDICK" xlink:type="simple">SN</abbrev>, Al Dhafer, H.; El Gharabawy, A. and El Torkey, A., 2exs; Al Waseel, <named-content xmlns:xlink="http://www.w3.org/1999/xlink" content-type="dwc:verbatimCoordinates" xlink:type="simple"><named-content content-type="geo-json" specific-use="{&#34;type&#34;:&#34;Point&#34;,&#34;coordinates&#34;:[46.507000,24.806667]}" id="NCID0EKICK" xlink:type="simple">24°48.40'N, 46°30.42'E</named-content></named-content>, 1.XII.2010, <abbrev xmlns:xlink="http://www.w3.org/1999/xlink" xlink:title="sweeping net" id="ABBRID0EPICK" xlink:type="simple">SN</abbrev>, Al Abdul Muhsen, N., 1ex; 11.X.2012, <abbrev xmlns:xlink="http://www.w3.org/1999/xlink" xlink:title="sweeping net" id="ABBRID0ETICK" xlink:type="simple">SN</abbrev>, Hussain, S., 1ex; 1.X.2012, <abbrev xmlns:xlink="http://www.w3.org/1999/xlink" xlink:title="sweeping net" id="ABBRID0EXICK" xlink:type="simple">SN</abbrev>, Sonbati, S., 1ex; 14.III.2012, <abbrev xmlns:xlink="http://www.w3.org/1999/xlink" xlink:title="sweeping net" id="ABBRID0E2ICK" xlink:type="simple">SN</abbrev>, Al Atwi, Z., 1ex; 14.III.2012, <abbrev xmlns:xlink="http://www.w3.org/1999/xlink" xlink:title="sweeping net" id="ABBRID0E6ICK" xlink:type="simple">SN</abbrev>, Al Edwani, M., 1ex; 11.X, 1ex, on weeds; 11.X, Aseri, H., 1ex, on alfalfa; 12.XI.2008, Al Qahtani, M. 2exs, on alfalfa; 25.III.2004, Al Aati, 1ex, on alfalfa; 7.XI.2007, <abbrev xmlns:xlink="http://www.w3.org/1999/xlink" xlink:title="sweeping net" id="ABBRID0EDJCK" xlink:type="simple">SN</abbrev>, Al Salman, 1ex; 20.XI.2011, <abbrev xmlns:xlink="http://www.w3.org/1999/xlink" xlink:title="sweeping net" id="ABBRID0EHJCK" xlink:type="simple">SN</abbrev>, Al Sahwan, K., 1ex; 12.XI.2008, <abbrev xmlns:xlink="http://www.w3.org/1999/xlink" xlink:title="sweeping net" id="ABBRID0ELJCK" xlink:type="simple">SN</abbrev>, Namosi, S., 2exs; 1.XII.2010, S.N.,Al Harbi, S., 1ex; 27.V.2009, <abbrev xmlns:xlink="http://www.w3.org/1999/xlink" xlink:title="sweeping net" id="ABBRID0EPJCK" xlink:type="simple">SN</abbrev>, Adyatma, 1ex; 21.XI.2009, <abbrev xmlns:xlink="http://www.w3.org/1999/xlink" xlink:title="sweeping net" id="ABBRID0ETJCK" xlink:type="simple">SN</abbrev>, Al Ansi, A., 1ex; 12.XI.2008, <abbrev xmlns:xlink="http://www.w3.org/1999/xlink" xlink:title="sweeping net" id="ABBRID0EXJCK" xlink:type="simple">SN</abbrev>, Bel Hareth, H., 1ex; Al Uyaynah, <named-content xmlns:xlink="http://www.w3.org/1999/xlink" content-type="dwc:verbatimCoordinates" xlink:type="simple"><named-content content-type="geo-json" specific-use="{&#34;type&#34;:&#34;Point&#34;,&#34;coordinates&#34;:[46.366667,24.883333]}" id="NCID0E5JCK" xlink:type="simple">24°53'N, 46°22'E</named-content></named-content>, 28.IV.2010, <abbrev xmlns:xlink="http://www.w3.org/1999/xlink" xlink:title="sweeping net" id="ABBRID0EDKCK" xlink:type="simple">SN</abbrev>, Al Yusif, A., 1ex; 10.III.2010, <abbrev xmlns:xlink="http://www.w3.org/1999/xlink" xlink:title="sweeping net" id="ABBRID0EHKCK" xlink:type="simple">SN</abbrev>, Al Salem, B., 1ex; 28.IV.2010, <abbrev xmlns:xlink="http://www.w3.org/1999/xlink" xlink:title="sweeping net" id="ABBRID0ELKCK" xlink:type="simple">SN</abbrev>, Al Hashel, A., 1ex; 10.III.2010, <abbrev xmlns:xlink="http://www.w3.org/1999/xlink" xlink:title="sweeping net" id="ABBRID0EPKCK" xlink:type="simple">SN</abbrev>, Al Hashel, A., 1ex; 1.XII.2010, <abbrev xmlns:xlink="http://www.w3.org/1999/xlink" xlink:title="sweeping net" id="ABBRID0ETKCK" xlink:type="simple">SN</abbrev>, Al Ghunaim, A., 1ex; 3.XI.2010, <abbrev xmlns:xlink="http://www.w3.org/1999/xlink" xlink:title="sweeping net" id="ABBRID0EXKCK" xlink:type="simple">SN</abbrev>, Al Ghunaim, A., 1ex; 27.IX.2003, <abbrev xmlns:xlink="http://www.w3.org/1999/xlink" xlink:title="sweeping net" id="ABBRID0E2KCK" xlink:type="simple">SN</abbrev>, Mostafa, 2exs; 3.XI.2010, <abbrev xmlns:xlink="http://www.w3.org/1999/xlink" xlink:title="sweeping net" id="ABBRID0E6KCK" xlink:type="simple">SN</abbrev>, Abdul Mohsen, 1ex; 30.XI.2010, <abbrev xmlns:xlink="http://www.w3.org/1999/xlink" xlink:title="sweeping net" id="ABBRID0EDLCK" xlink:type="simple">SN</abbrev>, Al Dhafer, H. and Al Ansi, A., 1ex; 9.IV.2008, <abbrev xmlns:xlink="http://www.w3.org/1999/xlink" xlink:title="sweeping net" id="ABBRID0EHLCK" xlink:type="simple">SN</abbrev>, Al Turk, 3exs; 26.II.2004, <abbrev xmlns:xlink="http://www.w3.org/1999/xlink" xlink:title="sweeping net" id="ABBRID0ELLCK" xlink:type="simple">SN</abbrev>, Derwish, K., 1ex; 9.IV.2008, <abbrev xmlns:xlink="http://www.w3.org/1999/xlink" xlink:title="sweeping net" id="ABBRID0EPLCK" xlink:type="simple">SN</abbrev>, Al Shahrani, 1ex; 27.II.2008, <abbrev xmlns:xlink="http://www.w3.org/1999/xlink" xlink:title="sweeping net" id="ABBRID0ETLCK" xlink:type="simple">SN</abbrev>, Al Shamrani, 1ex; 12.X.2011, Al Husani, 2exs, on alfalfa; 24.X.2007, <abbrev xmlns:xlink="http://www.w3.org/1999/xlink" xlink:title="sweeping net" id="ABBRID0EXLCK" xlink:type="simple">SN</abbrev>, Al Salman, 1ex; 18.IX.2011, <abbrev xmlns:xlink="http://www.w3.org/1999/xlink" xlink:title="sweeping net" id="ABBRID0E2LCK" xlink:type="simple">SN</abbrev>, Al Amro, S., 2exs; 18.IX.2011, <abbrev xmlns:xlink="http://www.w3.org/1999/xlink" xlink:title="sweeping net" id="ABBRID0E6LCK" xlink:type="simple">SN</abbrev>, Al Turki, I., 1ex; 12.X.2011, <abbrev xmlns:xlink="http://www.w3.org/1999/xlink" xlink:title="sweeping net" id="ABBRID0EDMCK" xlink:type="simple">SN</abbrev>, Al Omar, A., 3exs; 19.X.2011, <abbrev xmlns:xlink="http://www.w3.org/1999/xlink" xlink:title="sweeping net" id="ABBRID0EHMCK" xlink:type="simple">SN</abbrev>, Al Omar, A., 1ex; 8.VI.1993, 1ex, on alfalfa; 25.IX.1993, 1ex, on alfalfa; 6.IV.1993, 1ex, on weeds; 12.X.2011, <abbrev xmlns:xlink="http://www.w3.org/1999/xlink" xlink:title="sweeping net" id="ABBRID0ELMCK" xlink:type="simple">SN</abbrev>, Al Hamad, Y., 1ex; 15.XII.2010, <abbrev xmlns:xlink="http://www.w3.org/1999/xlink" xlink:title="sweeping net" id="ABBRID0EPMCK" xlink:type="simple">SN</abbrev>, Al Dhahbani, I., 2exs; 5.VIII, <abbrev xmlns:xlink="http://www.w3.org/1999/xlink" xlink:title="sweeping net" id="ABBRID0ETMCK" xlink:type="simple">SN</abbrev>, Aiman, 1ex; 7.II.2005, <abbrev xmlns:xlink="http://www.w3.org/1999/xlink" xlink:title="sweeping net" id="ABBRID0EXMCK" xlink:type="simple">SN</abbrev>, Al Oqail, 1ex; 8.II.2012, <abbrev xmlns:xlink="http://www.w3.org/1999/xlink" xlink:title="sweeping net" id="ABBRID0E2MCK" xlink:type="simple">SN</abbrev>, Al Ghamdi, M., 1ex; 8.II.2012, <abbrev xmlns:xlink="http://www.w3.org/1999/xlink" xlink:title="sweeping net" id="ABBRID0E6MCK" xlink:type="simple">SN</abbrev>, Al Wajaan, A., 1ex; 18.IX.2011, <abbrev xmlns:xlink="http://www.w3.org/1999/xlink" xlink:title="sweeping net" id="ABBRID0EDNCK" xlink:type="simple">SN</abbrev>, Al Amro, S., 1ex; Wadi Ad Dawasir-As Sullayil Rd., <named-content xmlns:xlink="http://www.w3.org/1999/xlink" content-type="dwc:verbatimCoordinates" xlink:type="simple"><named-content content-type="geo-json" specific-use="{&#34;type&#34;:&#34;Point&#34;,&#34;coordinates&#34;:[45.094167,20.421667]}" id="NCID0EKNCK" xlink:type="simple">20°25.30'N, 45°05.65'E</named-content></named-content>, 632 m, 17.I.2013, Al Ansi et al., 1ex; Wadi Ad Dawaser Nadec Company, 3.X.2012, <abbrev xmlns:xlink="http://www.w3.org/1999/xlink" xlink:title="sweeping net" id="ABBRID0EPNCK" xlink:type="simple">SN</abbrev>, Al Dryhim, Y., 24exs, on alfalfa; <bold>Tabuk</bold>: Tabuk-Dhuba Rd., <named-content xmlns:xlink="http://www.w3.org/1999/xlink" content-type="dwc:verbatimCoordinates" xlink:type="simple"><named-content content-type="geo-json" specific-use="{&#34;type&#34;:&#34;Point&#34;,&#34;coordinates&#34;:[36.047833,28.306500]}" id="NCID0EYNCK" xlink:type="simple">28°18.39'N, 36°02.87'E</named-content></named-content>, 824 m, 15.IX.2011, <abbrev xmlns:xlink="http://www.w3.org/1999/xlink" xlink:title="sweeping net" id="ABBRID0E4NCK" xlink:type="simple">SN</abbrev>, Al Ansi et al., 6♂40exs; Tabuk-Madinah Rd., <named-content xmlns:xlink="http://www.w3.org/1999/xlink" content-type="dwc:verbatimCoordinates" xlink:type="simple"><named-content content-type="geo-json" specific-use="{&#34;type&#34;:&#34;Point&#34;,&#34;coordinates&#34;:[36.866000,28.391167]}" id="NCID0EEOCK" xlink:type="simple">28°23.47'N, 36°51.96'E</named-content></named-content>, 808 m, 14.IX.2011, <abbrev xmlns:xlink="http://www.w3.org/1999/xlink" xlink:title="sweeping net" id="ABBRID0EJOCK" xlink:type="simple">SN</abbrev>, Al Ansi et al., 1♀1ex; 14.IX.2011, <abbrev xmlns:xlink="http://www.w3.org/1999/xlink" xlink:title="sweeping net" id="ABBRID0ENOCK" xlink:type="simple">SN</abbrev>, 11exs; <bold>Qaseem</bold>: 1.I.2001, <abbrev xmlns:xlink="http://www.w3.org/1999/xlink" xlink:title="sweeping net" id="ABBRID0ETOCK" xlink:type="simple">SN</abbrev>, Al Jamhan, 2exs; Sakaka, <named-content xmlns:xlink="http://www.w3.org/1999/xlink" content-type="dwc:verbatimCoordinates" xlink:type="simple"><named-content content-type="geo-json" specific-use="{&#34;type&#34;:&#34;Point&#34;,&#34;coordinates&#34;:[40.203000,29.969167]}" id="NCID0E1OCK" xlink:type="simple">29°58.15'N, 40°12.18'E</named-content></named-content>, 21.XI.2003, <abbrev xmlns:xlink="http://www.w3.org/1999/xlink" xlink:title="sweeping net" id="ABBRID0E6OCK" xlink:type="simple">SN</abbrev>, Al Aqal, F., 1ex.</p></tp:treatment-sec><tp:treatment-sec sec-type="distribution" id="SECID0EDPCK"><title>Local distribution.</title><p>Specimens of this species are found throughout the kingdom and were collected from Asir, Baha, Eastern province, Makkah, Riyadh, Tabouk, and Qaseem in the present study. This species was previously listed from Saudi Arabia by <xref ref-type="bibr" rid="B29">Martin (1972)</xref> and <xref ref-type="bibr" rid="B45">Walker and Pittaway (1987)</xref> and reported by <xref ref-type="bibr" rid="B7">Beccari (1971)</xref> from Riyadh, <xref ref-type="bibr" rid="B42">Talhouk (1982)</xref> from Riyadh and Makkah, and <xref ref-type="bibr" rid="B6">Abdel-Dayem et al. (2017)</xref> from Riyadh.</p></tp:treatment-sec><tp:treatment-sec sec-type="distribution" id="SECID0E4PCK"><title>World distribution.</title><p><bold>E</bold>: <abbrev xmlns:xlink="http://www.w3.org/1999/xlink" xlink:title="Greece" id="ABBRID0EFQCK" xlink:type="simple">GR</abbrev>, <abbrev xmlns:xlink="http://www.w3.org/1999/xlink" xlink:title="Italy (Sardinia, Sicily, San Marino)" id="ABBRID0EJQCK" xlink:type="simple">IT</abbrev>, and <abbrev xmlns:xlink="http://www.w3.org/1999/xlink" xlink:title="sticky traps" id="ABBRID0ENQCK" xlink:type="simple">ST</abbrev>; <bold>N</bold>: <abbrev xmlns:xlink="http://www.w3.org/1999/xlink" xlink:title="Algeria" id="ABBRID0ETQCK" xlink:type="simple">AG</abbrev>, AZ, <abbrev xmlns:xlink="http://www.w3.org/1999/xlink" xlink:title="Egypt" id="ABBRID0EXQCK" xlink:type="simple">EG</abbrev>, <abbrev xmlns:xlink="http://www.w3.org/1999/xlink" xlink:title="Libya" id="ABBRID0E2QCK" xlink:type="simple">LB</abbrev>, and <abbrev xmlns:xlink="http://www.w3.org/1999/xlink" xlink:title="Tunisia" id="ABBRID0E6QCK" xlink:type="simple">TU</abbrev>; <bold>A</bold>: <abbrev xmlns:xlink="http://www.w3.org/1999/xlink" xlink:title="Arab Emirates" id="ABBRID0EFRCK" xlink:type="simple">AE</abbrev>, <abbrev xmlns:xlink="http://www.w3.org/1999/xlink" xlink:title="Afghanistan" id="ABBRID0EJRCK" xlink:type="simple">AF</abbrev>, ES, GAN, GUI, HEB, <abbrev xmlns:xlink="http://www.w3.org/1999/xlink" xlink:title="Iran" id="ABBRID0ENRCK" xlink:type="simple">IN</abbrev>, <abbrev xmlns:xlink="http://www.w3.org/1999/xlink" xlink:title="Iraq" id="ABBRID0ERRCK" xlink:type="simple">IQ</abbrev>, <abbrev xmlns:xlink="http://www.w3.org/1999/xlink" xlink:title="Palestine" id="ABBRID0EVRCK" xlink:type="simple">PAL</abbrev>, <abbrev xmlns:xlink="http://www.w3.org/1999/xlink" xlink:title="Jordan" id="ABBRID0EZRCK" xlink:type="simple">JO</abbrev>, <abbrev xmlns:xlink="http://www.w3.org/1999/xlink" xlink:title="Kyrgyzstan" id="ABBRID0E4RCK" xlink:type="simple">KI</abbrev>, <abbrev xmlns:xlink="http://www.w3.org/1999/xlink" xlink:title="Kuwait" id="ABBRID0EBSCK" xlink:type="simple">KU</abbrev>, <abbrev xmlns:xlink="http://www.w3.org/1999/xlink" xlink:title="Kazakhstan" id="ABBRID0EFSCK" xlink:type="simple">KZ</abbrev>, <abbrev xmlns:xlink="http://www.w3.org/1999/xlink" xlink:title="Mongolia" id="ABBRID0EJSCK" xlink:type="simple">MG</abbrev>, NMO, NIN, <abbrev xmlns:xlink="http://www.w3.org/1999/xlink" xlink:title="Pakistan" id="ABBRID0ENSCK" xlink:type="simple">PA</abbrev>, <abbrev xmlns:xlink="http://www.w3.org/1999/xlink" xlink:title="Saudi Arabia" id="ABBRID0ERSCK" xlink:type="simple">SA</abbrev>, SCH, SHA, SHX, <abbrev xmlns:xlink="http://www.w3.org/1999/xlink" xlink:title="Egypt (Sinai)" id="ABBRID0EVSCK" xlink:type="simple">SI</abbrev>, <abbrev xmlns:xlink="http://www.w3.org/1999/xlink" xlink:title="Syria" id="ABBRID0EZSCK" xlink:type="simple">SY</abbrev>, <abbrev xmlns:xlink="http://www.w3.org/1999/xlink" xlink:title="Turkey" id="ABBRID0E4SCK" xlink:type="simple">TR</abbrev>, UP, WS, and XIN (<xref ref-type="bibr" rid="B26">Kovář 2007</xref>).</p></tp:treatment-sec><ref-list><ref id="B29"><mixed-citation xmlns:xlink="http://www.w3.org/1999/xlink" xlink:type="simple"><person-group><name name-style="western"><surname>Martin</surname><given-names>HE</given-names></name></person-group> (<year>1972</year>) Report to the government of Saudi Arabia on research in plant protection FAO. Entomologist FAO/SAO/IF/63 (AGP.TA) 207, 38.</mixed-citation></ref><ref id="B45"><mixed-citation xmlns:xlink="http://www.w3.org/1999/xlink" xlink:type="simple"><person-group><name name-style="western"><surname>Walker</surname><given-names>DH</given-names></name><name name-style="western"><surname>Pittaway</surname><given-names>AR</given-names></name></person-group> (<year>1987</year>) Insect of Eastern Arabia. Macmillan Nature, 175 pp.</mixed-citation></ref><ref id="B7"><mixed-citation xmlns:xlink="http://www.w3.org/1999/xlink" xlink:type="simple"><person-group><name name-style="western"><surname>Beccari</surname><given-names>F</given-names></name></person-group> (<year>1971</year>) Contribution to knowledge of the entomofauna of Saudi Arabia. First list of insects, mites and nematodes. Rivista di Agricoltura Subtropicale e Tropicale 65(4/6): 178–211.</mixed-citation></ref><ref id="B42"><mixed-citation xmlns:xlink="http://www.w3.org/1999/xlink" xlink:type="simple"><person-group><name name-style="western"><surname>Talhouk</surname><given-names>AS</given-names></name></person-group> (<year>1982</year>) <article-title>Applied zoology in Saudi Arabia a note on the entomophagous fauna of Saudi Arabia.</article-title><source>Fauna of Saudi Arabia</source><volume>4</volume>: <fpage>529</fpage>–<lpage>531</lpage>.</mixed-citation></ref><ref id="B6"><mixed-citation xmlns:xlink="http://www.w3.org/1999/xlink" xlink:type="simple"><person-group><name name-style="western"><surname>Abdel-Dayem</surname><given-names>MS</given-names></name><name name-style="western"><surname>Fadl</surname><given-names>HH</given-names></name><name name-style="western"><surname>El-Torkey</surname><given-names>AM</given-names></name><name name-style="western"><surname>Elgharbawy</surname><given-names>AA</given-names></name><name name-style="western"><surname>Aldryhim</surname><given-names>YN</given-names></name><name name-style="western"><surname>Kondratieff</surname><given-names>BC</given-names></name><name name-style="western"><surname>Al</surname><given-names>Ansi AN</given-names></name><name name-style="western"><surname>Aldhafer</surname><given-names>HM</given-names></name></person-group> (<year>2017</year>) <article-title>The beetle fauna (<tp:taxon-name><tp:taxon-name-part taxon-name-part-type="class">Insecta</tp:taxon-name-part></tp:taxon-name>, <tp:taxon-name><tp:taxon-name-part taxon-name-part-type="order">Coleoptera</tp:taxon-name-part></tp:taxon-name>) of the Rawdhat Khorim National Park, Central Saudi Arabia.</article-title><source>ZooKeys</source><volume>653</volume>: <fpage>1</fpage>–<lpage>78</lpage>. <ext-link xlink:type="simple" ext-link-type="doi" xlink:href="10.3897/zookeys.653.10252">https://doi.org/10.3897/zookeys.653.10252</ext-link></mixed-citation></ref><ref id="B26"><mixed-citation xmlns:xlink="http://www.w3.org/1999/xlink" xlink:type="simple"><person-group><name name-style="western"><surname>Kovář</surname><given-names>I</given-names></name></person-group> (<year>2007</year>) <tp:taxon-name><tp:taxon-name-part taxon-name-part-type="family">Coccinellidae</tp:taxon-name-part></tp:taxon-name>. In Löbl I, Smetana A (Eds) <italic>Catalogue of Palaearctic <tp:taxon-name><tp:taxon-name-part taxon-name-part-type="order">Coleoptera</tp:taxon-name-part></tp:taxon-name></italic> (Vol. 4). Apollo Books, Stenstrup, Denmark, 568–631.</mixed-citation></ref></ref-list></tp:taxon-treatment>
