# Supplementary material for: An annotated checklist of Coccinellidae (Insecta, Coleoptera) with eight new records from the Kingdom of Saudi Arabia
Source: Zookeys. 2020 Dec 21;1006:35–89. doi: 10.3897/zookeys.1006.59123 (PMC7769896; doi:10.3897/zookeys.1006.59123)
Supplement: XML Treatment for Harmonia axyridis [file zookeys.1006.59123-treatment18.xml]

<!DOCTYPE tp:taxon-treatment
  PUBLIC "-//TaxonX//DTD Taxonomic Treatment Publishing DTD v0 20100105//EN" "tax-treatment-NSO.dtd">
<tp:taxon-treatment xmlns:tp="http://www.plazi.org/taxpub"><tp:treatment-meta><kwd-group><label>Taxon classification</label><kwd><named-content xmlns:xlink="http://www.w3.org/1999/xlink" content-type="kingdom">Animalia</named-content></kwd><kwd><named-content xmlns:xlink="http://www.w3.org/1999/xlink" content-type="order">Coleoptera</named-content></kwd><kwd><named-content xmlns:xlink="http://www.w3.org/1999/xlink" content-type="family">Coccinellidae</named-content></kwd></kwd-group><mixed-citation publication-type="journal"><person-group><name><surname>Ansi</surname><given-names>Amin Al</given-names></name><name><surname>Alkhalaf</surname><given-names>Areej A.</given-names></name><name><surname>Fadl</surname><given-names>Hassan</given-names></name><name><surname>Rasool</surname><given-names>Iftekhar</given-names></name><name><surname>Dhafer</surname><given-names>Hathal Al</given-names></name></person-group><article-title>An annotated checklist of <tp:taxon-name><tp:taxon-name-part taxon-name-part-type="family">Coccinellidae</tp:taxon-name-part></tp:taxon-name> (<tp:taxon-name><tp:taxon-name-part taxon-name-part-type="class">Insecta</tp:taxon-name-part></tp:taxon-name>, <tp:taxon-name><tp:taxon-name-part taxon-name-part-type="order">Coleoptera</tp:taxon-name-part></tp:taxon-name>) with eight new records from the Kingdom of Saudi Arabia</article-title><source>Zookeys</source><day>21</day><month>12</month><year>2020</year><volume>1006</volume><fpage>35</fpage><lpage>89</lpage><pub-id pub-id-type="doi">10.3897/zookeys.1006.59123</pub-id></mixed-citation></tp:treatment-meta><tp:nomenclature><tp:taxon-name><object-id xmlns:xlink="http://www.w3.org/1999/xlink" content-type="arpha" xlink:type="simple">6CC06C88-5497-536D-8A60-84E003DF933B</object-id>
                <tp:taxon-name-part taxon-name-part-type="genus" reg="Harmonia">Harmonia</tp:taxon-name-part>
                <tp:taxon-name-part taxon-name-part-type="species" reg="axyridis">axyridis</tp:taxon-name-part>
              </tp:taxon-name><tp:taxon-authority>(Pallas, 1773)</tp:taxon-authority><tp:nomenclature-citation-list><tp:nomenclature-citation><tp:taxon-name>
                    <tp:taxon-name-part taxon-name-part-type="genus" reg="Coccinella">Coccinella</tp:taxon-name-part> <tp:taxon-name-part taxon-name-part-type="species" reg="axyridis">axyridis</tp:taxon-name-part></tp:taxon-name><comment>Pallas, 1773: 716.</comment></tp:nomenclature-citation></tp:nomenclature-citation-list></tp:nomenclature><tp:treatment-sec sec-type="remarks" id="SECID0EBVCK"><title>Remark.</title><p>This species is a predator of aphids (<xref ref-type="bibr" rid="B25">Koch 2003</xref>).</p></tp:treatment-sec><tp:treatment-sec sec-type="material" id="SECID0ELVCK"><title>Material examined.</title><p><bold>Riyadh</bold>: Ad Diriyah, <named-content xmlns:xlink="http://www.w3.org/1999/xlink" content-type="dwc:verbatimCoordinates" xlink:type="simple"><named-content content-type="geo-json" specific-use="{&#34;type&#34;:&#34;Point&#34;,&#34;coordinates&#34;:[46.583333,24.666667]}" id="NCID0EWVCK" xlink:type="simple">24°40'N, 46°35'E</named-content></named-content>, 4.V.2005, <abbrev xmlns:xlink="http://www.w3.org/1999/xlink" xlink:title="sweeping net" id="ABBRID0E2VCK" xlink:type="simple">SN</abbrev>, Turkestani, S., 1ex.</p></tp:treatment-sec><tp:treatment-sec sec-type="distribution" id="SECID0E6VCK"><title>Local distribution.</title><p>This species was recently recorded by <xref ref-type="bibr" rid="B8">Biranvand et al. (2019)</xref> from Riyadh as a new record to <abbrev xmlns:xlink="http://www.w3.org/1999/xlink" xlink:title="Saudi Arabia" id="ABBRID0EJWCK" xlink:type="simple">SA</abbrev>.</p></tp:treatment-sec><tp:treatment-sec sec-type="distribution" id="SECID0ENWCK"><title>World distribution.</title><p><bold>Asia</bold>: ES, FE, GAN, GUA, GUI, GUX, HKG, HEB, HEI, HEN, HKG, HUB, HUN, <abbrev xmlns:xlink="http://www.w3.org/1999/xlink" xlink:title="Japan" id="ABBRID0EVWCK" xlink:type="simple">JA</abbrev>, JIA, JIL, JIX, <abbrev xmlns:xlink="http://www.w3.org/1999/xlink" xlink:title="Kazakhstan" id="ABBRID0EZWCK" xlink:type="simple">KZ</abbrev>, LIA, <abbrev xmlns:xlink="http://www.w3.org/1999/xlink" xlink:title="Mongolia" id="ABBRID0E4WCK" xlink:type="simple">MG</abbrev>, <abbrev xmlns:xlink="http://www.w3.org/1999/xlink" xlink:title="North Korea" id="ABBRID0EBXCK" xlink:type="simple">NC</abbrev>, NIN, NMO, <abbrev xmlns:xlink="http://www.w3.org/1999/xlink" xlink:title="South Korea" id="ABBRID0EFXCK" xlink:type="simple">SC</abbrev>, SCH, <abbrev xmlns:xlink="http://www.w3.org/1999/xlink" xlink:title="India (Sikkim, Darjeeling District)" id="ABBRID0EJXCK" xlink:type="simple">SD</abbrev>, SHA, SHN, SHX, TAI, WS, XIN, YUN, and ZHE; introduced to <bold>Europe</bold>: CZi, FRi, GBi, and GEi; <bold><abbrev xmlns:xlink="http://www.w3.org/1999/xlink" xlink:title="Nearctic region" id="ABBRID0EQXCK" xlink:type="simple">NAR</abbrev></bold> and <bold><abbrev xmlns:xlink="http://www.w3.org/1999/xlink" xlink:title="Oriental region" id="ABBRID0EVXCK" xlink:type="simple">ORR</abbrev></bold> (<xref ref-type="bibr" rid="B26">Kovář 2007</xref>); <abbrev xmlns:xlink="http://www.w3.org/1999/xlink" xlink:title="Saudi Arabia" id="ABBRID0E4XCK" xlink:type="simple">SA</abbrev> (<xref ref-type="bibr" rid="B8">Biranvand et al. 2019</xref>), widely distributed as an invasive species in most continents (<xref ref-type="bibr" rid="B39">Roy et al. 2016</xref>).</p></tp:treatment-sec><ref-list><ref id="B25"><mixed-citation xmlns:xlink="http://www.w3.org/1999/xlink" xlink:type="simple"><person-group><name name-style="western"><surname>Koch</surname><given-names>RL</given-names></name></person-group> (<year>2003</year>) <article-title>The multicolored Asian lady beetle, <italic><tp:taxon-name><tp:taxon-name-part taxon-name-part-type="genus">Harmonia</tp:taxon-name-part> <tp:taxon-name-part taxon-name-part-type="species">axyridis</tp:taxon-name-part></tp:taxon-name></italic>: A review of its biology, uses in biological control, and non-target impacts.</article-title><source>Journal of Insect Science</source><volume>3</volume>(<issue>32</issue>): <fpage>1</fpage>–<lpage>16</lpage>. <ext-link xlink:type="simple" ext-link-type="doi" xlink:href="10.1093/jis/3.1.32">https://doi.org/10.1093/jis/3.1.32</ext-link></mixed-citation></ref><ref id="B8"><mixed-citation xmlns:xlink="http://www.w3.org/1999/xlink" xlink:type="simple"><person-group><name name-style="western"><surname>Biranvand</surname><given-names>A</given-names></name><name name-style="western"><surname>Nedved</surname><given-names>O</given-names></name><name name-style="western"><surname>Tomaszewska</surname><given-names>W</given-names></name><name name-style="western"><surname>Al Ansi</surname><given-names>A</given-names></name><name name-style="western"><surname>Fekrat</surname><given-names>L</given-names></name><name name-style="western"><surname>Haghghadam</surname><given-names>ZM</given-names></name><name name-style="western"><surname>Khormizi</surname><given-names>MZ</given-names></name><name name-style="western"><surname>Noorinahad</surname><given-names>S</given-names></name><name name-style="western"><surname>Senal</surname><given-names>D</given-names></name><name name-style="western"><surname>Shakarami</surname><given-names>J</given-names></name><name name-style="western"><surname>Haelewaters</surname><given-names>D</given-names></name></person-group> (<year>2019</year>) <article-title>The genus <italic><tp:taxon-name><tp:taxon-name-part taxon-name-part-type="genus">Harmonia</tp:taxon-name-part></tp:taxon-name></italic> (<tp:taxon-name><tp:taxon-name-part taxon-name-part-type="order">Coleoptera</tp:taxon-name-part></tp:taxon-name>, <tp:taxon-name><tp:taxon-name-part taxon-name-part-type="family">Coccinellidae</tp:taxon-name-part></tp:taxon-name>) in the Middle East region.</article-title><source>Acta Entomologica Musei Nationalis Pragae</source><volume>59</volume>(<issue>1</issue>): <fpage>163</fpage>–<lpage>170</lpage>. <ext-link xlink:type="simple" ext-link-type="doi" xlink:href="10.2478/aemnp-2019-0014">https://doi.org/10.2478/aemnp-2019-0014</ext-link></mixed-citation></ref><ref id="B26"><mixed-citation xmlns:xlink="http://www.w3.org/1999/xlink" xlink:type="simple"><person-group><name name-style="western"><surname>Kovář</surname><given-names>I</given-names></name></person-group> (<year>2007</year>) <tp:taxon-name><tp:taxon-name-part taxon-name-part-type="family">Coccinellidae</tp:taxon-name-part></tp:taxon-name>. In Löbl I, Smetana A (Eds) <italic>Catalogue of Palaearctic <tp:taxon-name><tp:taxon-name-part taxon-name-part-type="order">Coleoptera</tp:taxon-name-part></tp:taxon-name></italic> (Vol. 4). Apollo Books, Stenstrup, Denmark, 568–631.</mixed-citation></ref><ref id="B39"><mixed-citation xmlns:xlink="http://www.w3.org/1999/xlink" xlink:type="simple"><person-group><name name-style="western"><surname>Roy</surname><given-names>HE</given-names></name><name name-style="western"><surname>Brown</surname><given-names>PMJ</given-names></name><name name-style="western"><surname>Adriaens</surname><given-names>T</given-names></name><name name-style="western"><surname>Berkvens</surname><given-names>N</given-names></name><name name-style="western"><surname>Borges</surname><given-names>I</given-names></name><name name-style="western"><surname>Clusella-Trullas</surname><given-names>S</given-names></name><name name-style="western"><surname>Comont</surname><given-names>RF</given-names></name><name name-style="western"><surname>De Clercq</surname><given-names>P</given-names></name><name name-style="western"><surname>Eschen</surname><given-names>R</given-names></name><name name-style="western"><surname>Estoup</surname><given-names>A</given-names></name><name name-style="western"><surname>Evans</surname><given-names>EW</given-names></name><name name-style="western"><surname>Facon</surname><given-names>B</given-names></name><name name-style="western"><surname>Gardiner</surname><given-names>MM</given-names></name><name name-style="western"><surname>Gil</surname><given-names>A</given-names></name><name name-style="western"><surname>Grez</surname><given-names>AA</given-names></name><name name-style="western"><surname>Guillemaud</surname><given-names>T</given-names></name><name name-style="western"><surname>Haelewaters</surname><given-names>D</given-names></name><name name-style="western"><surname>Herz</surname><given-names>A</given-names></name><name name-style="western"><surname>Honek</surname><given-names>A</given-names></name><name name-style="western"><surname>Howe</surname><given-names>AG</given-names></name><name name-style="western"><surname>Hui</surname><given-names>C</given-names></name><name name-style="western"><surname>Hutchison</surname><given-names>WD</given-names></name><name name-style="western"><surname>Kenis</surname><given-names>M</given-names></name><name name-style="western"><surname>Koch</surname><given-names>RL</given-names></name><name name-style="western"><surname>Kulfan</surname><given-names>J</given-names></name><name name-style="western"><surname>Handley</surname><given-names>LL</given-names></name><name name-style="western"><surname>Lombaert</surname><given-names>E</given-names></name><name name-style="western"><surname>Loomans</surname><given-names>A</given-names></name><name name-style="western"><surname>Losey</surname><given-names>J</given-names></name><name name-style="western"><surname>Lukashuk</surname><given-names>AO</given-names></name><name name-style="western"><surname>Maes</surname><given-names>D</given-names></name><name name-style="western"><surname>Magro</surname><given-names>A</given-names></name><name name-style="western"><surname>Murray</surname><given-names>KM</given-names></name><name name-style="western"><surname>San Martin</surname><given-names>G</given-names></name><name name-style="western"><surname>Martinkova</surname><given-names>Z</given-names></name><name name-style="western"><surname>Minnaar</surname><given-names>IA</given-names></name><name name-style="western"><surname>Nedved</surname><given-names>O</given-names></name><name name-style="western"><surname>Orlova-Bienkowskaja</surname><given-names>MJ</given-names></name><name name-style="western"><surname>Osawa</surname><given-names>N</given-names></name><name name-style="western"><surname>Rabitsch</surname><given-names>W</given-names></name><name name-style="western"><surname>Ravn</surname><given-names>HP</given-names></name><name name-style="western"><surname>Rondoni</surname><given-names>G</given-names></name><name name-style="western"><surname>Rorke</surname><given-names>SL</given-names></name><name name-style="western"><surname>Ryndevich</surname><given-names>SK</given-names></name><name name-style="western"><surname>Saethre</surname><given-names>M-G</given-names></name><name name-style="western"><surname>Sloggett</surname><given-names>JJ</given-names></name><name name-style="western"><surname>Soares</surname><given-names>AO</given-names></name><name name-style="western"><surname>Stals</surname><given-names>R</given-names></name><name name-style="western"><surname>Tinsley</surname><given-names>MC</given-names></name><name name-style="western"><surname>Vandereycken</surname><given-names>A</given-names></name><name name-style="western"><surname>van Wielink</surname><given-names>P</given-names></name><name name-style="western"><surname>Viglášová</surname><given-names>S</given-names></name><name name-style="western"><surname>Zach</surname><given-names>P</given-names></name><name name-style="western"><surname>Zakharov</surname><given-names>IA</given-names></name><name name-style="western"><surname>Zaviezo</surname><given-names>T</given-names></name><name name-style="western"><surname>Zhao</surname><given-names>Z</given-names></name></person-group> (<year>2016</year>) <article-title>The harlequin ladybird, <italic><tp:taxon-name><tp:taxon-name-part taxon-name-part-type="genus">Harmonia</tp:taxon-name-part> <tp:taxon-name-part taxon-name-part-type="species">axyridis</tp:taxon-name-part></tp:taxon-name></italic>: global perspectives on invasion history and ecology.</article-title><source>Biological Invasions</source><volume>18</volume>(<issue>4</issue>): <fpage>997</fpage>–<lpage>1044</lpage>. <ext-link xlink:type="simple" ext-link-type="doi" xlink:href="10.1007/s10530-016-1077-6">https://doi.org/10.1007/s10530-016-1077-6</ext-link></mixed-citation></ref></ref-list></tp:taxon-treatment>
