# Supplementary material for: An annotated checklist of Coccinellidae (Insecta, Coleoptera) with eight new records from the Kingdom of Saudi Arabia
Source: Zookeys. 2020 Dec 21;1006:35–89. doi: 10.3897/zookeys.1006.59123 (PMC7769896; doi:10.3897/zookeys.1006.59123)
Supplement: XML Treatment for Hippodamia variegata [file zookeys.1006.59123-treatment19.xml]

<!DOCTYPE tp:taxon-treatment
  PUBLIC "-//TaxonX//DTD Taxonomic Treatment Publishing DTD v0 20100105//EN" "tax-treatment-NSO.dtd">
<tp:taxon-treatment xmlns:tp="http://www.plazi.org/taxpub"><tp:treatment-meta><kwd-group><label>Taxon classification</label><kwd><named-content xmlns:xlink="http://www.w3.org/1999/xlink" content-type="kingdom">Animalia</named-content></kwd><kwd><named-content xmlns:xlink="http://www.w3.org/1999/xlink" content-type="order">Coleoptera</named-content></kwd><kwd><named-content xmlns:xlink="http://www.w3.org/1999/xlink" content-type="family">Coccinellidae</named-content></kwd></kwd-group><mixed-citation publication-type="journal"><person-group><name><surname>Ansi</surname><given-names>Amin Al</given-names></name><name><surname>Alkhalaf</surname><given-names>Areej A.</given-names></name><name><surname>Fadl</surname><given-names>Hassan</given-names></name><name><surname>Rasool</surname><given-names>Iftekhar</given-names></name><name><surname>Dhafer</surname><given-names>Hathal Al</given-names></name></person-group><article-title>An annotated checklist of <tp:taxon-name><tp:taxon-name-part taxon-name-part-type="family">Coccinellidae</tp:taxon-name-part></tp:taxon-name> (<tp:taxon-name><tp:taxon-name-part taxon-name-part-type="class">Insecta</tp:taxon-name-part></tp:taxon-name>, <tp:taxon-name><tp:taxon-name-part taxon-name-part-type="order">Coleoptera</tp:taxon-name-part></tp:taxon-name>) with eight new records from the Kingdom of Saudi Arabia</article-title><source>Zookeys</source><day>21</day><month>12</month><year>2020</year><volume>1006</volume><fpage>35</fpage><lpage>89</lpage><pub-id pub-id-type="doi">10.3897/zookeys.1006.59123</pub-id></mixed-citation></tp:treatment-meta><tp:nomenclature><tp:taxon-name><object-id xmlns:xlink="http://www.w3.org/1999/xlink" content-type="arpha" xlink:type="simple">6586C2DB-46B6-55F4-B3E7-865BA28560C8</object-id>
                <tp:taxon-name-part taxon-name-part-type="genus" reg="Hippodamia">Hippodamia</tp:taxon-name-part>
                <tp:taxon-name-part taxon-name-part-type="species" reg="variegata">variegata</tp:taxon-name-part>
              </tp:taxon-name><tp:taxon-authority>(Goeze, 1777)</tp:taxon-authority><tp:nomenclature-citation-list><tp:nomenclature-citation><tp:taxon-name>
                    <tp:taxon-name-part taxon-name-part-type="genus" reg="Adonia">Adonia</tp:taxon-name-part> <tp:taxon-name-part taxon-name-part-type="species" reg="variegata">variegata</tp:taxon-name-part></tp:taxon-name><comment>Goeze, 1777: 247.</comment></tp:nomenclature-citation></tp:nomenclature-citation-list></tp:nomenclature><tp:treatment-sec sec-type="remarks" id="SECID0EF1CK"><title>Remark.</title><p>This is a common species found almost throughout Saudi Arabia in a wide range of habitats. Both larvae and adults of this species are known as predators of aphids.</p></tp:treatment-sec><tp:treatment-sec sec-type="material" id="SECID0EK1CK"><title>Material examined.</title><p><bold>Asir</bold>: Abha, Sodah, <named-content xmlns:xlink="http://www.w3.org/1999/xlink" content-type="dwc:verbatimCoordinates" xlink:type="simple"><named-content content-type="geo-json" specific-use="{&#34;type&#34;:&#34;Point&#34;,&#34;coordinates&#34;:[42.358667,18.271167]}" id="NCID0EV1CK" xlink:type="simple">18°16.27'N, 42°21.52'E</named-content></named-content>, 24.IV.2011, <abbrev xmlns:xlink="http://www.w3.org/1999/xlink" xlink:title="sweeping net" id="ABBRID0E11CK" xlink:type="simple">SN</abbrev>, Al Ansi, A., 3exs; Al Majardah, Wadi Yabah, <named-content xmlns:xlink="http://www.w3.org/1999/xlink" content-type="dwc:verbatimCoordinates" xlink:type="simple"><named-content content-type="geo-json" specific-use="{&#34;type&#34;:&#34;Point&#34;,&#34;coordinates&#34;:[41.807667,19.271167]}" id="NCID0EB2CK" xlink:type="simple">19°16.27'N, 41°48.46'E</named-content></named-content>, 411, 2.VI.2012, <abbrev xmlns:xlink="http://www.w3.org/1999/xlink" xlink:title="sweeping net" id="ABBRID0EG2CK" xlink:type="simple">SN</abbrev>, Al Dhafer et al., 1ex; 1.III.2012, <abbrev xmlns:xlink="http://www.w3.org/1999/xlink" xlink:title="light trap" id="ABBRID0EK2CK" xlink:type="simple">LT</abbrev>, 1ex; Khamis Mushait, Wadi Bisha, <named-content xmlns:xlink="http://www.w3.org/1999/xlink" content-type="dwc:verbatimCoordinates" xlink:type="simple"><named-content content-type="geo-json" specific-use="{&#34;type&#34;:&#34;Point&#34;,&#34;coordinates&#34;:[42.702167,18.333500]}" id="NCID0ER2CK" xlink:type="simple">18°20.01'N, 42°42.13'E</named-content></named-content>, 1990 m27.IV.2011, <abbrev xmlns:xlink="http://www.w3.org/1999/xlink" xlink:title="sweeping net" id="ABBRID0EW2CK" xlink:type="simple">SN</abbrev>, Al Ansi, A., 6exs; Wadi Abha, <named-content xmlns:xlink="http://www.w3.org/1999/xlink" content-type="dwc:verbatimCoordinates" xlink:type="simple"><named-content content-type="geo-json" specific-use="{&#34;type&#34;:&#34;Point&#34;,&#34;coordinates&#34;:[42.847000,18.367167]}" id="NCID0E42CK" xlink:type="simple">18°22.03'N, 42°50.82'E</named-content></named-content>, 1990 m, 28.IV.2011, <abbrev xmlns:xlink="http://www.w3.org/1999/xlink" xlink:title="sweeping net" id="ABBRID0EC3CK" xlink:type="simple">SN</abbrev>, Al Ansi, A., 15exs; Khamis Mushait, <named-content xmlns:xlink="http://www.w3.org/1999/xlink" content-type="dwc:verbatimCoordinates" xlink:type="simple"><named-content content-type="geo-json" specific-use="{&#34;type&#34;:&#34;Point&#34;,&#34;coordinates&#34;:[42.750000,18.300000]}" id="NCID0EJ3CK" xlink:type="simple">18°18'N, 42°45'E</named-content></named-content>, 4.X.2005, <abbrev xmlns:xlink="http://www.w3.org/1999/xlink" xlink:title="sweeping net" id="ABBRID0EO3CK" xlink:type="simple">SN</abbrev>, Hafedh, A., 1ex; <bold>Baha</bold>: Wadi Turubah, <named-content xmlns:xlink="http://www.w3.org/1999/xlink" content-type="dwc:verbatimCoordinates" xlink:type="simple"><named-content content-type="geo-json" specific-use="{&#34;type&#34;:&#34;Point&#34;,&#34;coordinates&#34;:[41.253833,20.239500]}" id="NCID0EX3CK" xlink:type="simple">20°14.37'N, 41°15.23'E</named-content></named-content>, 10.V.2011, <abbrev xmlns:xlink="http://www.w3.org/1999/xlink" xlink:title="sweeping net" id="ABBRID0E33CK" xlink:type="simple">SN</abbrev>, Fadl, H., 5exs; 14.V.2011, <abbrev xmlns:xlink="http://www.w3.org/1999/xlink" xlink:title="sweeping net" id="ABBRID0EA4CK" xlink:type="simple">SN</abbrev>, Fadl et al., 14exs; 1.VI.2011, <abbrev xmlns:xlink="http://www.w3.org/1999/xlink" xlink:title="sweeping net" id="ABBRID0EE4CK" xlink:type="simple">SN</abbrev>, Al Dhafer et al., 1ex; Thee Ain, <named-content xmlns:xlink="http://www.w3.org/1999/xlink" content-type="dwc:verbatimCoordinates" xlink:type="simple"><named-content content-type="geo-json" specific-use="{&#34;type&#34;:&#34;Point&#34;,&#34;coordinates&#34;:[41.443333,19.929667]}" id="NCID0EL4CK" xlink:type="simple">19°55.78'N, 41°26.60'E</named-content></named-content>, 741 m, 11.V.2011, <abbrev xmlns:xlink="http://www.w3.org/1999/xlink" xlink:title="sweeping net" id="ABBRID0EQ4CK" xlink:type="simple">SN</abbrev>, Fadl et al., 11exs; 3.VI.2012, <abbrev xmlns:xlink="http://www.w3.org/1999/xlink" xlink:title="sweeping net" id="ABBRID0EU4CK" xlink:type="simple">SN</abbrev>, Al Ansi, A., 1ex; 15.V.2011, <abbrev xmlns:xlink="http://www.w3.org/1999/xlink" xlink:title="sweeping net" id="ABBRID0EY4CK" xlink:type="simple">SN</abbrev>, Fadl et al., 4exs; Wadi Galah, <named-content xmlns:xlink="http://www.w3.org/1999/xlink" content-type="dwc:verbatimCoordinates" xlink:type="simple"><named-content content-type="geo-json" specific-use="{&#34;type&#34;:&#34;Point&#34;,&#34;coordinates&#34;:[41.342667,20.134667]}" id="NCID0E64CK" xlink:type="simple">20°08.08'N, 41°20.56'E</named-content></named-content>, 16.V.2011, <abbrev xmlns:xlink="http://www.w3.org/1999/xlink" xlink:title="sweeping net" id="ABBRID0EE5CK" xlink:type="simple">SN</abbrev>, Fadl et al., 37exs; Baha Mountain, 25.V.2011, <abbrev xmlns:xlink="http://www.w3.org/1999/xlink" xlink:title="sweeping net" id="ABBRID0EI5CK" xlink:type="simple">SN</abbrev>, El Hawagry, M., 22exs; Wadi Qanonah, <named-content xmlns:xlink="http://www.w3.org/1999/xlink" content-type="dwc:verbatimCoordinates" xlink:type="simple"><named-content content-type="geo-json" specific-use="{&#34;type&#34;:&#34;Point&#34;,&#34;coordinates&#34;:[41.606500,19.411167]}" id="NCID0EP5CK" xlink:type="simple">19°24.67'N, 41°36.39'E</named-content></named-content>, 348 m, 11.V.2011, <abbrev xmlns:xlink="http://www.w3.org/1999/xlink" xlink:title="sweeping net" id="ABBRID0EU5CK" xlink:type="simple">SN</abbrev>, Fadl et al., 15exs; Raghadan, <named-content xmlns:xlink="http://www.w3.org/1999/xlink" content-type="dwc:verbatimCoordinates" xlink:type="simple"><named-content content-type="geo-json" specific-use="{&#34;type&#34;:&#34;Point&#34;,&#34;coordinates&#34;:[41.751833,20.570833]}" id="NCID0E25CK" xlink:type="simple">20°34.25'N, 41°45.11'E</named-content></named-content>, 13.V.2011, <abbrev xmlns:xlink="http://www.w3.org/1999/xlink" xlink:title="sweeping net" id="ABBRID0EA6CK" xlink:type="simple">SN</abbrev>, Fadl et al., 1ex; <bold>Eastern Province</bold>: Al Ahsa, <named-content xmlns:xlink="http://www.w3.org/1999/xlink" content-type="dwc:verbatimCoordinates" xlink:type="simple"><named-content content-type="geo-json" specific-use="{&#34;type&#34;:&#34;Point&#34;,&#34;coordinates&#34;:[50.674333,22.292167]}" id="NCID0EJ6CK" xlink:type="simple">22°17.53'N, 50°40.46'E</named-content></named-content>, 4.III.2011, <abbrev xmlns:xlink="http://www.w3.org/1999/xlink" xlink:title="sweeping net" id="ABBRID0EO6CK" xlink:type="simple">SN</abbrev>, Al Ansi, A., 1♂50exs; 4.III.2011, <abbrev xmlns:xlink="http://www.w3.org/1999/xlink" xlink:title="malaise trap" id="ABBRID0ES6CK" xlink:type="simple">MT</abbrev>, Al Ansi, A., 4exs; 4.III.2011, <abbrev xmlns:xlink="http://www.w3.org/1999/xlink" xlink:title="sweeping net" id="ABBRID0EW6CK" xlink:type="simple">SN</abbrev>, Al Ansi, A., 22exs, on alfalfa; An Nuayriyah, <named-content xmlns:xlink="http://www.w3.org/1999/xlink" content-type="dwc:verbatimCoordinates" xlink:type="simple"><named-content content-type="geo-json" specific-use="{&#34;type&#34;:&#34;Point&#34;,&#34;coordinates&#34;:[48.453333,27.421000]}" id="NCID0E46CK" xlink:type="simple">27°25.26'N, 48°27.20'E</named-content></named-content>, 67m, 2.III.2011, <abbrev xmlns:xlink="http://www.w3.org/1999/xlink" xlink:title="sweeping net" id="ABBRID0ECADK" xlink:type="simple">SN</abbrev>, Al Ansi, A., 7exs, on weeds; Qatif, <named-content xmlns:xlink="http://www.w3.org/1999/xlink" content-type="dwc:verbatimCoordinates" xlink:type="simple"><named-content content-type="geo-json" specific-use="{&#34;type&#34;:&#34;Point&#34;,&#34;coordinates&#34;:[49.966667,26.750000]}" id="NCID0EJADK" xlink:type="simple">26°45'N, 49°58'E</named-content></named-content>, 21.II.1980, 1ex; <bold>Hail</bold>: Tayma-Hail Rd., <named-content xmlns:xlink="http://www.w3.org/1999/xlink" content-type="dwc:verbatimCoordinates" xlink:type="simple"><named-content content-type="geo-json" specific-use="{&#34;type&#34;:&#34;Point&#34;,&#34;coordinates&#34;:[38.215667,27.725167]}" id="NCID0ETADK" xlink:type="simple">27°43.51'N, 38°12.94'E</named-content></named-content>, 913 m, 16.IX.2011, <abbrev xmlns:xlink="http://www.w3.org/1999/xlink" xlink:title="sweeping net" id="ABBRID0EYADK" xlink:type="simple">SN</abbrev>, Al Ansi, A., 8exs; <bold>Makkah</bold>: Al Shefa-Taif Rd., <named-content xmlns:xlink="http://www.w3.org/1999/xlink" content-type="dwc:verbatimCoordinates" xlink:type="simple"><named-content content-type="geo-json" specific-use="{&#34;type&#34;:&#34;Point&#34;,&#34;coordinates&#34;:[40.387333,21.172167]}" id="NCID0EBBDK" xlink:type="simple">21°10.33'N, 40°23.24'E</named-content></named-content>, <named-content xmlns:xlink="http://www.w3.org/1999/xlink" content-type="dwc:verbatimCoordinates" xlink:type="simple"><named-content content-type="geo-json" specific-use="{&#34;type&#34;:&#34;Point&#34;,&#34;coordinates&#34;:[40.358333,21.136833]}" id="NCID0EJBDK" xlink:type="simple">21°08.21'N, 40°21.50'E</named-content></named-content>, 3.VI.2011, <abbrev xmlns:xlink="http://www.w3.org/1999/xlink" xlink:title="sweeping net" id="ABBRID0EOBDK" xlink:type="simple">SN</abbrev>, Al Dhafer et al., 2exs; <bold>Riyadh</bold>: Al Ammariah, <named-content xmlns:xlink="http://www.w3.org/1999/xlink" content-type="dwc:verbatimCoordinates" xlink:type="simple"><named-content content-type="geo-json" specific-use="{&#34;type&#34;:&#34;Point&#34;,&#34;coordinates&#34;:[46.433333,24.816667]}" id="NCID0EXBDK" xlink:type="simple">24°49'N, 46°26'E</named-content></named-content>, 18.IV.2007, <abbrev xmlns:xlink="http://www.w3.org/1999/xlink" xlink:title="sweeping net" id="ABBRID0E3BDK" xlink:type="simple">SN</abbrev>, Ben Jaber, A., 1ex; 14.V.2007, <abbrev xmlns:xlink="http://www.w3.org/1999/xlink" xlink:title="sweeping net" id="ABBRID0EACDK" xlink:type="simple">SN</abbrev>, 1ex; Riyadh; 23.I, <abbrev xmlns:xlink="http://www.w3.org/1999/xlink" xlink:title="sweeping net" id="ABBRID0EECDK" xlink:type="simple">SN</abbrev>, 1ex; 22.XI.2012, <abbrev xmlns:xlink="http://www.w3.org/1999/xlink" xlink:title="sweeping net" id="ABBRID0EICDK" xlink:type="simple">SN</abbrev>, Al Atwi, M., 7exs; 22.XI.2012, <abbrev xmlns:xlink="http://www.w3.org/1999/xlink" xlink:title="sweeping net" id="ABBRID0EMCDK" xlink:type="simple">SN</abbrev>, Al Agmi, B., 3exs; 29.XII.2008, <abbrev xmlns:xlink="http://www.w3.org/1999/xlink" xlink:title="sweeping net" id="ABBRID0EQCDK" xlink:type="simple">SN</abbrev>, Abdel-Gayed, A., 2exs; 1.I.2010, <abbrev xmlns:xlink="http://www.w3.org/1999/xlink" xlink:title="sweeping net" id="ABBRID0EUCDK" xlink:type="simple">SN</abbrev>, Al Ansi, A., 28exs; 11.XI.2009, <abbrev xmlns:xlink="http://www.w3.org/1999/xlink" xlink:title="sweeping net" id="ABBRID0EYCDK" xlink:type="simple">SN</abbrev>, Al Ansi, A., 6exs; 26.XI.2004, <abbrev xmlns:xlink="http://www.w3.org/1999/xlink" xlink:title="sweeping net" id="ABBRID0E3CDK" xlink:type="simple">SN</abbrev>, Al Abdulateef, 1ex; 22.XI.2012, <abbrev xmlns:xlink="http://www.w3.org/1999/xlink" xlink:title="sweeping net" id="ABBRID0EADDK" xlink:type="simple">SN</abbrev>, Al Wagaan, A., 1ex; 11.XI.2009, <abbrev xmlns:xlink="http://www.w3.org/1999/xlink" xlink:title="sweeping net" id="ABBRID0EEDDK" xlink:type="simple">SN</abbrev>, Al Shamrani, S., 2exs, on vegetables; 15.III.2011, <abbrev xmlns:xlink="http://www.w3.org/1999/xlink" xlink:title="sweeping net" id="ABBRID0EIDDK" xlink:type="simple">SN</abbrev>, Setyanengrum, H., 1ex, on weeds; 21.X.2010, <abbrev xmlns:xlink="http://www.w3.org/1999/xlink" xlink:title="sweeping net" id="ABBRID0EMDDK" xlink:type="simple">SN</abbrev>, Koko, 2exs; 3.V.2011, <abbrev xmlns:xlink="http://www.w3.org/1999/xlink" xlink:title="light trap" id="ABBRID0EQDDK" xlink:type="simple">LT</abbrev>, Koko, 2exs; 22.V.2011, <abbrev xmlns:xlink="http://www.w3.org/1999/xlink" xlink:title="sweeping net" id="ABBRID0EUDDK" xlink:type="simple">SN</abbrev>, Al Ahmari, S., 6exs; 19.V.2009, <abbrev xmlns:xlink="http://www.w3.org/1999/xlink" xlink:title="sweeping net" id="ABBRID0EYDDK" xlink:type="simple">SN</abbrev>, Ba Zeiad, A., 1♀2exs; 28.I.2009, <abbrev xmlns:xlink="http://www.w3.org/1999/xlink" xlink:title="sweeping net" id="ABBRID0E3DDK" xlink:type="simple">SN</abbrev>, 1ex; 18.XI.2009, <abbrev xmlns:xlink="http://www.w3.org/1999/xlink" xlink:title="sweeping net" id="ABBRID0EAEDK" xlink:type="simple">SN</abbrev>, Setyanengrum, H., 1♂2exs; 13.III.2013, <abbrev xmlns:xlink="http://www.w3.org/1999/xlink" xlink:title="sweeping net" id="ABBRID0EEEDK" xlink:type="simple">SN</abbrev>, Al Qahtani, F., 5exs; 17.IV.2013, <abbrev xmlns:xlink="http://www.w3.org/1999/xlink" xlink:title="sweeping net" id="ABBRID0EIEDK" xlink:type="simple">SN</abbrev>, Al Qahtani, F., 2exs; Rawdhet Khoraim, <named-content xmlns:xlink="http://www.w3.org/1999/xlink" content-type="dwc:verbatimCoordinates" xlink:type="simple"><named-content content-type="geo-json" specific-use="{&#34;type&#34;:&#34;Point&#34;,&#34;coordinates&#34;:[47.278500,25.383000]}" id="NCID0EPEDK" xlink:type="simple">25°22.98'N, 47°16.71'E</named-content></named-content>, 559 m, 201exs were collected by <abbrev xmlns:xlink="http://www.w3.org/1999/xlink" xlink:title="sweeping net" id="ABBRID0EUEDK" xlink:type="simple">SN</abbrev> and B on branches of <italic>A. <tp:taxon-name><tp:taxon-name-part taxon-name-part-type="genus" reg="Acacia"/><tp:taxon-name-part taxon-name-part-type="species" reg="ehrenbergiana">ehrenbergiana</tp:taxon-name-part></tp:taxon-name></italic>, <italic>A. <tp:taxon-name><tp:taxon-name-part taxon-name-part-type="genus" reg="Acacia"/><tp:taxon-name-part taxon-name-part-type="species" reg="gerrardii">gerrardii</tp:taxon-name-part></tp:taxon-name></italic>, <italic><tp:taxon-name><tp:taxon-name-part taxon-name-part-type="genus" reg="Calotropis">C.</tp:taxon-name-part> <tp:taxon-name-part taxon-name-part-type="species" reg="procera">procera</tp:taxon-name-part></tp:taxon-name><tp:taxon-name><tp:taxon-name-part taxon-name-part-type="genus" reg="Lycium">L.</tp:taxon-name-part> <tp:taxon-name-part taxon-name-part-type="species" reg="shawii">shawii</tp:taxon-name-part></tp:taxon-name></italic>, <italic><tp:taxon-name><tp:taxon-name-part taxon-name-part-type="genus" reg="Rhazya">R.</tp:taxon-name-part> <tp:taxon-name-part taxon-name-part-type="species" reg="stricta">stricta</tp:taxon-name-part></tp:taxon-name></italic> and <italic><tp:taxon-name><tp:taxon-name-part taxon-name-part-type="genus" reg="Ziziphus">Z.</tp:taxon-name-part> <tp:taxon-name-part taxon-name-part-type="species" reg="nummularia">nummularia</tp:taxon-name-part></tp:taxon-name></italic>; and <abbrev xmlns:xlink="http://www.w3.org/1999/xlink" xlink:title="pitfall trap" id="ABBRID0EZGDK" xlink:type="simple">PT</abbrev> under canopy of the previous plants; also by <abbrev xmlns:xlink="http://www.w3.org/1999/xlink" xlink:title="malaise trap" id="ABBRID0E4GDK" xlink:type="simple">MT</abbrev> and <abbrev xmlns:xlink="http://www.w3.org/1999/xlink" xlink:title="light trap" id="ABBRID0EBHDK" xlink:type="simple">LT</abbrev>; through IV.2011; I, III, IV.2012; III.2013; 9.XI.2008, <abbrev xmlns:xlink="http://www.w3.org/1999/xlink" xlink:title="handpicking" id="ABBRID0EFHDK" xlink:type="simple">HP</abbrev>, Mutairy, T., 1ex, on weeds; Wadi Namar, <named-content xmlns:xlink="http://www.w3.org/1999/xlink" content-type="dwc:verbatimCoordinates" xlink:type="simple"><named-content content-type="geo-json" specific-use="{&#34;type&#34;:&#34;Point&#34;,&#34;coordinates&#34;:[46.576667,24.536333]}" id="NCID0EMHDK" xlink:type="simple">24°32.18'N, 46°34.60'E</named-content></named-content>, 29.II.2012, <abbrev xmlns:xlink="http://www.w3.org/1999/xlink" xlink:title="handpicking" id="ABBRID0ERHDK" xlink:type="simple">HP</abbrev>, Al Ansi, A., 2♂3exs, feed on aphids; 6.IV.2012, <abbrev xmlns:xlink="http://www.w3.org/1999/xlink" xlink:title="sweeping net" id="ABBRID0EVHDK" xlink:type="simple">SN</abbrev>, Al Othman, A., 9exs; Hutet Bani Tamim, <named-content xmlns:xlink="http://www.w3.org/1999/xlink" content-type="dwc:verbatimCoordinates" xlink:type="simple"><named-content content-type="geo-json" specific-use="{&#34;type&#34;:&#34;Point&#34;,&#34;coordinates&#34;:[46.685500,23.454333]}" id="NCID0E3HDK" xlink:type="simple">23°27.26'N, 46°41.13'E</named-content></named-content>, 8.XI.2010, <abbrev xmlns:xlink="http://www.w3.org/1999/xlink" xlink:title="sweeping net" id="ABBRID0EBIDK" xlink:type="simple">SN</abbrev>, Al Dhafer et al., 2exs; 28.V.2010, <abbrev xmlns:xlink="http://www.w3.org/1999/xlink" xlink:title="sweeping net" id="ABBRID0EFIDK" xlink:type="simple">SN</abbrev>, Al Dhafer et al., 1ex, on <italic><tp:taxon-name><tp:taxon-name-part taxon-name-part-type="genus" reg="Calotropis">C.</tp:taxon-name-part> <tp:taxon-name-part taxon-name-part-type="species" reg="procera">procera</tp:taxon-name-part></tp:taxon-name></italic>; 7.V.2012, <abbrev xmlns:xlink="http://www.w3.org/1999/xlink" xlink:title="sweeping net" id="ABBRID0EUIDK" xlink:type="simple">SN</abbrev>, Al Ansi, A., 25exs; 4.IV.2008, <abbrev xmlns:xlink="http://www.w3.org/1999/xlink" xlink:title="sweeping net" id="ABBRID0EYIDK" xlink:type="simple">SN</abbrev>, Al Dhafer et al., 1ex; 15.IV.2010, <abbrev xmlns:xlink="http://www.w3.org/1999/xlink" xlink:title="handpicking" id="ABBRID0E3IDK" xlink:type="simple">HP</abbrev>, Al Othman, A., 1ex, on Alfalfa; 10.XI.2011, <abbrev xmlns:xlink="http://www.w3.org/1999/xlink" xlink:title="sweeping net" id="ABBRID0EAJDK" xlink:type="simple">SN</abbrev>, Al Abdullah, I., 1ex; Al Hariq, 8.V.2012, <abbrev xmlns:xlink="http://www.w3.org/1999/xlink" xlink:title="handpicking" id="ABBRID0EEJDK" xlink:type="simple">HP</abbrev>, Abdel-Dayem, M., 1ex; Shuaib Huraymila, <named-content xmlns:xlink="http://www.w3.org/1999/xlink" content-type="dwc:verbatimCoordinates" xlink:type="simple"><named-content content-type="geo-json" specific-use="{&#34;type&#34;:&#34;Point&#34;,&#34;coordinates&#34;:[46.070333,25.101667]}" id="NCID0ELJDK" xlink:type="simple">25°06.10'N, 46°04.22'E</named-content></named-content>, 804 m, 22.IV.2012, <abbrev xmlns:xlink="http://www.w3.org/1999/xlink" xlink:title="handpicking" id="ABBRID0EQJDK" xlink:type="simple">HP</abbrev>, Abdel-Dayem, M., 1ex; 26.V.1993, <abbrev xmlns:xlink="http://www.w3.org/1999/xlink" xlink:title="sweeping net" id="ABBRID0EUJDK" xlink:type="simple">SN</abbrev>, Asseri, M., 1ex; Huraymila, <named-content xmlns:xlink="http://www.w3.org/1999/xlink" content-type="dwc:verbatimCoordinates" xlink:type="simple"><named-content content-type="geo-json" specific-use="{&#34;type&#34;:&#34;Point&#34;,&#34;coordinates&#34;:[46.133333,25.150000]}" id="NCID0E2JDK" xlink:type="simple">25°09'N, 46°08'E</named-content></named-content>, 4.VI.1993, <abbrev xmlns:xlink="http://www.w3.org/1999/xlink" xlink:title="sweeping net" id="ABBRID0EAKDK" xlink:type="simple">SN</abbrev>, Asseri, M., 1ex; 22.IV.2012, <abbrev xmlns:xlink="http://www.w3.org/1999/xlink" xlink:title="handpicking" id="ABBRID0EEKDK" xlink:type="simple">HP</abbrev>, 1ex; 4.VI.1993, <abbrev xmlns:xlink="http://www.w3.org/1999/xlink" xlink:title="sweeping net" id="ABBRID0EIKDK" xlink:type="simple">SN</abbrev>, Hatem, 1ex; Al Haair, <named-content xmlns:xlink="http://www.w3.org/1999/xlink" content-type="dwc:verbatimCoordinates" xlink:type="simple"><named-content content-type="geo-json" specific-use="{&#34;type&#34;:&#34;Point&#34;,&#34;coordinates&#34;:[46.850000,24.450000]}" id="NCID0EPKDK" xlink:type="simple">24°27'N, 46°51'E</named-content></named-content>, 21.IV.2009, <abbrev xmlns:xlink="http://www.w3.org/1999/xlink" xlink:title="handpicking" id="ABBRID0EUKDK" xlink:type="simple">HP</abbrev>, Al Ansi, A., 2exs; 13.V.2009, <abbrev xmlns:xlink="http://www.w3.org/1999/xlink" xlink:title="sweeping net" id="ABBRID0EYKDK" xlink:type="simple">SN</abbrev>, Al Ansi, A., 3exs; 1.II.2009, <abbrev xmlns:xlink="http://www.w3.org/1999/xlink" xlink:title="sweeping net" id="ABBRID0E3KDK" xlink:type="simple">SN</abbrev>, Al Harbi, S., 1ex; Sajir, <named-content xmlns:xlink="http://www.w3.org/1999/xlink" content-type="dwc:verbatimCoordinates" xlink:type="simple"><named-content content-type="geo-json" specific-use="{&#34;type&#34;:&#34;Point&#34;,&#34;coordinates&#34;:[45.706500,24.853833]}" id="NCID0EDLDK" xlink:type="simple">24°51.23'N, 45°42.39'E</named-content></named-content>, 17.XI.2011, <abbrev xmlns:xlink="http://www.w3.org/1999/xlink" xlink:title="sweeping net" id="ABBRID0EILDK" xlink:type="simple">SN</abbrev>, Setyanengrum, H., 5exs; Al Muzahmiyah Al Khararah, <named-content xmlns:xlink="http://www.w3.org/1999/xlink" content-type="dwc:verbatimCoordinates" xlink:type="simple"><named-content content-type="geo-json" specific-use="{&#34;type&#34;:&#34;Point&#34;,&#34;coordinates&#34;:[46.240000,24.403500]}" id="NCID0EPLDK" xlink:type="simple">24°24.21'N, 46°14.40'E</named-content></named-content>, 29exs were collected by <abbrev xmlns:xlink="http://www.w3.org/1999/xlink" xlink:title="sweeping net" id="ABBRID0EULDK" xlink:type="simple">SN</abbrev> and <abbrev xmlns:xlink="http://www.w3.org/1999/xlink" xlink:title="light trap" id="ABBRID0EYLDK" xlink:type="simple">LT</abbrev>; III-V, VIII, X.2011; IV.2012; 31.III.1993, <abbrev xmlns:xlink="http://www.w3.org/1999/xlink" xlink:title="sweeping net" id="ABBRID0E3LDK" xlink:type="simple">SN</abbrev>, Al Saleh, 1ex, on weeds; Al Uyaynah, <named-content xmlns:xlink="http://www.w3.org/1999/xlink" content-type="dwc:verbatimCoordinates" xlink:type="simple"><named-content content-type="geo-json" specific-use="{&#34;type&#34;:&#34;Point&#34;,&#34;coordinates&#34;:[46.366667,24.883333]}" id="NCID0EDMDK" xlink:type="simple">24°53'N, 46°22'E</named-content></named-content>, 27.II.2013, <abbrev xmlns:xlink="http://www.w3.org/1999/xlink" xlink:title="sweeping net" id="ABBRID0EIMDK" xlink:type="simple">SN</abbrev>, Al Qahtani, F., 5ex; 13.III.2013, <abbrev xmlns:xlink="http://www.w3.org/1999/xlink" xlink:title="sweeping net" id="ABBRID0EMMDK" xlink:type="simple">SN</abbrev>, Al Qahtani, F., 4exs; 15.XII.2010, <abbrev xmlns:xlink="http://www.w3.org/1999/xlink" xlink:title="sweeping net" id="ABBRID0EQMDK" xlink:type="simple">SN</abbrev>, Al Abdul Muhsen, 2exs; 30.XI.2010, <abbrev xmlns:xlink="http://www.w3.org/1999/xlink" xlink:title="sweeping net" id="ABBRID0EUMDK" xlink:type="simple">SN</abbrev>, Al Ansi, A., 1ex, on alfalfa; 3.V.2011, <abbrev xmlns:xlink="http://www.w3.org/1999/xlink" xlink:title="sweeping net" id="ABBRID0EYMDK" xlink:type="simple">SN</abbrev>, Al Ahmari, A., 3exs; 25.VI.2011, <abbrev xmlns:xlink="http://www.w3.org/1999/xlink" xlink:title="sweeping net" id="ABBRID0E3MDK" xlink:type="simple">SN</abbrev>, Al Hazmy, 3exs; 13.III.2011, <abbrev xmlns:xlink="http://www.w3.org/1999/xlink" xlink:title="sweeping net" id="ABBRID0EANDK" xlink:type="simple">SN</abbrev>, Al Shehri, 1ex; 14.V.2011, <abbrev xmlns:xlink="http://www.w3.org/1999/xlink" xlink:title="sweeping net" id="ABBRID0EENDK" xlink:type="simple">SN</abbrev>, Al Hazmy, 1ex; 9.V.2011, <abbrev xmlns:xlink="http://www.w3.org/1999/xlink" xlink:title="light trap" id="ABBRID0EINDK" xlink:type="simple">LT</abbrev>, Al Ahmari, A., 1ex; 23.III.2011, <abbrev xmlns:xlink="http://www.w3.org/1999/xlink" xlink:title="sweeping net" id="ABBRID0EMNDK" xlink:type="simple">SN</abbrev>, Al Ahmari, A., 3exs; 22.V.2011, <abbrev xmlns:xlink="http://www.w3.org/1999/xlink" xlink:title="sweeping net" id="ABBRID0EQNDK" xlink:type="simple">SN</abbrev>, Al Ahmari, A., 2exs; 28.IV.2010, <abbrev xmlns:xlink="http://www.w3.org/1999/xlink" xlink:title="sweeping net" id="ABBRID0EUNDK" xlink:type="simple">SN</abbrev>, Al Hashel, A., 4exs; 7.IV.2010, <abbrev xmlns:xlink="http://www.w3.org/1999/xlink" xlink:title="sweeping net" id="ABBRID0EYNDK" xlink:type="simple">SN</abbrev>, Al Dawsari, M., 1ex; 10.III.2010, <abbrev xmlns:xlink="http://www.w3.org/1999/xlink" xlink:title="sweeping net" id="ABBRID0E3NDK" xlink:type="simple">SN</abbrev>, Al Hashel, A., 1ex; 10.III.2010, <abbrev xmlns:xlink="http://www.w3.org/1999/xlink" xlink:title="sweeping net" id="ABBRID0EAODK" xlink:type="simple">SN</abbrev>, Al Haori, M., 5exs; 10.III.2010, <abbrev xmlns:xlink="http://www.w3.org/1999/xlink" xlink:title="sweeping net" id="ABBRID0EEODK" xlink:type="simple">SN</abbrev>, Al Mutairy, A., 3exs; 10.III.2010, <abbrev xmlns:xlink="http://www.w3.org/1999/xlink" xlink:title="sweeping net" id="ABBRID0EIODK" xlink:type="simple">SN</abbrev>, Al Othman, A., 6exs; 10.III.2010, <abbrev xmlns:xlink="http://www.w3.org/1999/xlink" xlink:title="sweeping net" id="ABBRID0EMODK" xlink:type="simple">SN</abbrev>, Al Otaibi, A., 4exs; 12.V.2010, <abbrev xmlns:xlink="http://www.w3.org/1999/xlink" xlink:title="sweeping net" id="ABBRID0EQODK" xlink:type="simple">SN</abbrev>, Al Hashel, A., 1ex; 10.III.2010, <abbrev xmlns:xlink="http://www.w3.org/1999/xlink" xlink:title="sweeping net" id="ABBRID0EUODK" xlink:type="simple">SN</abbrev>, Al Salem, B., 1ex; 7.IV.2010, <abbrev xmlns:xlink="http://www.w3.org/1999/xlink" xlink:title="sweeping net" id="ABBRID0EYODK" xlink:type="simple">SN</abbrev>, Al Mutairy, A., 1ex; 28.IV.2010, <abbrev xmlns:xlink="http://www.w3.org/1999/xlink" xlink:title="sweeping net" id="ABBRID0E3ODK" xlink:type="simple">SN</abbrev>, Al Otaibi, A., 2exs; 10.III.2010, <abbrev xmlns:xlink="http://www.w3.org/1999/xlink" xlink:title="sweeping net" id="ABBRID0EAPDK" xlink:type="simple">SN</abbrev>, Al Hazazi, T., 2exs; 28.IV.2010, <abbrev xmlns:xlink="http://www.w3.org/1999/xlink" xlink:title="sweeping net" id="ABBRID0EEPDK" xlink:type="simple">SN</abbrev>, Al Othman, A., 1ex; 27.II.2008, <abbrev xmlns:xlink="http://www.w3.org/1999/xlink" xlink:title="sweeping net" id="ABBRID0EIPDK" xlink:type="simple">SN</abbrev>, Al Amodi, 2exs; 14.III.2007, <abbrev xmlns:xlink="http://www.w3.org/1999/xlink" xlink:title="sweeping net" id="ABBRID0EMPDK" xlink:type="simple">SN</abbrev>, Al Ahmadi, M., 3exs; 7.IV.2010, <abbrev xmlns:xlink="http://www.w3.org/1999/xlink" xlink:title="sweeping net" id="ABBRID0EQPDK" xlink:type="simple">SN</abbrev>, Al Yousif, A., 2exs; 27.II.2008, <abbrev xmlns:xlink="http://www.w3.org/1999/xlink" xlink:title="sweeping net" id="ABBRID0EUPDK" xlink:type="simple">SN</abbrev>, Al Tork, 2exs; 7.V.2008, <abbrev xmlns:xlink="http://www.w3.org/1999/xlink" xlink:title="sweeping net" id="ABBRID0EYPDK" xlink:type="simple">SN</abbrev>, Al Tork, 2exs; 9.IV.2008, <abbrev xmlns:xlink="http://www.w3.org/1999/xlink" xlink:title="sweeping net" id="ABBRID0E3PDK" xlink:type="simple">SN</abbrev>, Al Sharani, 2exs, on alfalfa; 28.IV.2009, <abbrev xmlns:xlink="http://www.w3.org/1999/xlink" xlink:title="sweeping net" id="ABBRID0EAQDK" xlink:type="simple">SN</abbrev>, Al Ansi, A., 3exs; 30.XI.2010, <abbrev xmlns:xlink="http://www.w3.org/1999/xlink" xlink:title="sweeping net" id="ABBRID0EEQDK" xlink:type="simple">SN</abbrev>, Al Ansi, A., 3exs; 12.V.2010, <abbrev xmlns:xlink="http://www.w3.org/1999/xlink" xlink:title="sweeping net" id="ABBRID0EIQDK" xlink:type="simple">SN</abbrev>, Al Yousif, A., 3exs; 7.IV.2010, <abbrev xmlns:xlink="http://www.w3.org/1999/xlink" xlink:title="sweeping net" id="ABBRID0EMQDK" xlink:type="simple">SN</abbrev>, Al Salem, B., 1ex; 24.II.2010, <abbrev xmlns:xlink="http://www.w3.org/1999/xlink" xlink:title="sweeping net" id="ABBRID0EQQDK" xlink:type="simple">SN</abbrev>, Al Yousif, A., 1ex; 10.III.2010, <abbrev xmlns:xlink="http://www.w3.org/1999/xlink" xlink:title="sweeping net" id="ABBRID0EUQDK" xlink:type="simple">SN</abbrev>, Al Dawsari, M., 1ex; 28.IV.2010, <abbrev xmlns:xlink="http://www.w3.org/1999/xlink" xlink:title="sweeping net" id="ABBRID0EYQDK" xlink:type="simple">SN</abbrev>, Al Yousif, A., 1ex; 15.II.2010, <abbrev xmlns:xlink="http://www.w3.org/1999/xlink" xlink:title="sweeping net" id="ABBRID0E3QDK" xlink:type="simple">SN</abbrev>, Al Yousif, A., 3exs; 15.XII.2010, <abbrev xmlns:xlink="http://www.w3.org/1999/xlink" xlink:title="sweeping net" id="ABBRID0EARDK" xlink:type="simple">SN</abbrev>, Al Harbi, S., 2exs; 3.XI.2010, <abbrev xmlns:xlink="http://www.w3.org/1999/xlink" xlink:title="sweeping net" id="ABBRID0EERDK" xlink:type="simple">SN</abbrev>, Al Ghunaim, A., 1ex; 15.XII.2010, <abbrev xmlns:xlink="http://www.w3.org/1999/xlink" xlink:title="sweeping net" id="ABBRID0EIRDK" xlink:type="simple">SN</abbrev>, Al Dhabani, L., 1ex; 1.XI.2010, <abbrev xmlns:xlink="http://www.w3.org/1999/xlink" xlink:title="sweeping net" id="ABBRID0EMRDK" xlink:type="simple">SN</abbrev>, Al Ghunaim, A., 1ex; 12.X.2011, <abbrev xmlns:xlink="http://www.w3.org/1999/xlink" xlink:title="sweeping net" id="ABBRID0EQRDK" xlink:type="simple">SN</abbrev>, Al Omar, 2exs; 28.IX.2011, <abbrev xmlns:xlink="http://www.w3.org/1999/xlink" xlink:title="sweeping net" id="ABBRID0EURDK" xlink:type="simple">SN</abbrev>, Al Omar, 1ex; 13.III.2007, <abbrev xmlns:xlink="http://www.w3.org/1999/xlink" xlink:title="sweeping net" id="ABBRID0EYRDK" xlink:type="simple">SN</abbrev>, Al Raqbah, R., 1ex; 12.X.2005, <abbrev xmlns:xlink="http://www.w3.org/1999/xlink" xlink:title="sweeping net" id="ABBRID0E3RDK" xlink:type="simple">SN</abbrev>, Al Yami, M., 1ex; 4.VI.1993, <abbrev xmlns:xlink="http://www.w3.org/1999/xlink" xlink:title="sweeping net" id="ABBRID0EASDK" xlink:type="simple">SN</abbrev>, 2exs, on weeds; 6.V.1993, <abbrev xmlns:xlink="http://www.w3.org/1999/xlink" xlink:title="sweeping net" id="ABBRID0EESDK" xlink:type="simple">SN</abbrev>, 2exs, on weeds; 2.IV.1993, <abbrev xmlns:xlink="http://www.w3.org/1999/xlink" xlink:title="sweeping net" id="ABBRID0EISDK" xlink:type="simple">SN</abbrev>, 2exs, on weeds; 8.VI.1993, <abbrev xmlns:xlink="http://www.w3.org/1999/xlink" xlink:title="sweeping net" id="ABBRID0EMSDK" xlink:type="simple">SN</abbrev>, 2exs, on weeds; 4.V.1993, <abbrev xmlns:xlink="http://www.w3.org/1999/xlink" xlink:title="sweeping net" id="ABBRID0EQSDK" xlink:type="simple">SN</abbrev>, 1ex, on weeds; 25.V.1993, <abbrev xmlns:xlink="http://www.w3.org/1999/xlink" xlink:title="sweeping net" id="ABBRID0EUSDK" xlink:type="simple">SN</abbrev>, 1ex, on weeds; 25.II.2004, <abbrev xmlns:xlink="http://www.w3.org/1999/xlink" xlink:title="sweeping net" id="ABBRID0EYSDK" xlink:type="simple">SN</abbrev>, Hatem, 1ex, on alfalfa; 7.III.2012, <abbrev xmlns:xlink="http://www.w3.org/1999/xlink" xlink:title="sweeping net" id="ABBRID0E3SDK" xlink:type="simple">SN</abbrev>, Al Edwani, M., 5exs; 4.IV.2012, <abbrev xmlns:xlink="http://www.w3.org/1999/xlink" xlink:title="sweeping net" id="ABBRID0EATDK" xlink:type="simple">SN</abbrev>, Al Ghamedi, R., 1ex; 8.II.2012, <abbrev xmlns:xlink="http://www.w3.org/1999/xlink" xlink:title="sweeping net" id="ABBRID0EETDK" xlink:type="simple">SN</abbrev>, Al Ghamedi, R., 4exs; 7.III.2012, <abbrev xmlns:xlink="http://www.w3.org/1999/xlink" xlink:title="sweeping net" id="ABBRID0EITDK" xlink:type="simple">SN</abbrev>, Al Ghamedi, R., 10exs; 8.II.2012, <abbrev xmlns:xlink="http://www.w3.org/1999/xlink" xlink:title="sweeping net" id="ABBRID0EMTDK" xlink:type="simple">SN</abbrev>, Al Qahtani, R., 14exs; 4.IV.2012, <abbrev xmlns:xlink="http://www.w3.org/1999/xlink" xlink:title="sweeping net" id="ABBRID0EQTDK" xlink:type="simple">SN</abbrev>, Al Wagaan, A., 2exs; 7.III.2012, <abbrev xmlns:xlink="http://www.w3.org/1999/xlink" xlink:title="sweeping net" id="ABBRID0EUTDK" xlink:type="simple">SN</abbrev>, Al Atwi, M., 4exs; 8.II.2012, <abbrev xmlns:xlink="http://www.w3.org/1999/xlink" xlink:title="sweeping net" id="ABBRID0EYTDK" xlink:type="simple">SN</abbrev>, Al Wagaan, A., 4exs; 8.II.2012, <abbrev xmlns:xlink="http://www.w3.org/1999/xlink" xlink:title="sweeping net" id="ABBRID0E3TDK" xlink:type="simple">SN</abbrev>, Al Agmi, B., 2exs; 7.III.2012, <abbrev xmlns:xlink="http://www.w3.org/1999/xlink" xlink:title="sweeping net" id="ABBRID0EAUDK" xlink:type="simple">SN</abbrev>, Al Agmi, B., 2exs; 4.IV.2012, <abbrev xmlns:xlink="http://www.w3.org/1999/xlink" xlink:title="sweeping net" id="ABBRID0EEUDK" xlink:type="simple">SN</abbrev>, Al Agmi, B., 1ex; Ben Jabr, 15.V.2011, <abbrev xmlns:xlink="http://www.w3.org/1999/xlink" xlink:title="light trap" id="ABBRID0EIUDK" xlink:type="simple">LT</abbrev>, Al Shahri, A., 2exs; Al Waseel, <named-content xmlns:xlink="http://www.w3.org/1999/xlink" content-type="dwc:verbatimCoordinates" xlink:type="simple"><named-content content-type="geo-json" specific-use="{&#34;type&#34;:&#34;Point&#34;,&#34;coordinates&#34;:[46.507000,24.806667]}" id="NCID0EPUDK" xlink:type="simple">24°48.40'N, 46°30.42'E</named-content></named-content>, 12.XI.2008, <abbrev xmlns:xlink="http://www.w3.org/1999/xlink" xlink:title="sweeping net" id="ABBRID0EUUDK" xlink:type="simple">SN</abbrev>, Ba Zeiad, A., 1♂, on alfalfa; 5.V.2004, <abbrev xmlns:xlink="http://www.w3.org/1999/xlink" xlink:title="sweeping net" id="ABBRID0EYUDK" xlink:type="simple">SN</abbrev>, 1ex, on alfalfa; 13.IV.1993, <abbrev xmlns:xlink="http://www.w3.org/1999/xlink" xlink:title="sweeping net" id="ABBRID0E3UDK" xlink:type="simple">SN</abbrev>, 1ex; 14.III.2012, <abbrev xmlns:xlink="http://www.w3.org/1999/xlink" xlink:title="sweeping net" id="ABBRID0EAVDK" xlink:type="simple">SN</abbrev>, Al Atwi, M., 5exs; 14.III.2012, <abbrev xmlns:xlink="http://www.w3.org/1999/xlink" xlink:title="sweeping net" id="ABBRID0EEVDK" xlink:type="simple">SN</abbrev>, Al Wagaan, A., 1ex; 14.III.2012, <abbrev xmlns:xlink="http://www.w3.org/1999/xlink" xlink:title="sweeping net" id="ABBRID0EIVDK" xlink:type="simple">SN</abbrev>, Al Edwani, M., 2exs; 21.XI.2009, <abbrev xmlns:xlink="http://www.w3.org/1999/xlink" xlink:title="sweeping net" id="ABBRID0EMVDK" xlink:type="simple">SN</abbrev>, Al Ansi, A., 13exs; 21.XI.2009, <abbrev xmlns:xlink="http://www.w3.org/1999/xlink" xlink:title="sweeping net" id="ABBRID0EQVDK" xlink:type="simple">SN</abbrev>, Single, A., 2exs; 20.X.2011, <abbrev xmlns:xlink="http://www.w3.org/1999/xlink" xlink:title="sweeping net" id="ABBRID0EUVDK" xlink:type="simple">SN</abbrev>, Al Matter, E., 1ex; 20.X.2011, <abbrev xmlns:xlink="http://www.w3.org/1999/xlink" xlink:title="sweeping net" id="ABBRID0EYVDK" xlink:type="simple">SN</abbrev>, Al Rashedi, 1ex; 20.XI.2011, <abbrev xmlns:xlink="http://www.w3.org/1999/xlink" xlink:title="sweeping net" id="ABBRID0E3VDK" xlink:type="simple">SN</abbrev>, Al Matter, E., 4exs; 26.V.2010, <abbrev xmlns:xlink="http://www.w3.org/1999/xlink" xlink:title="sweeping net" id="ABBRID0EAWDK" xlink:type="simple">SN</abbrev>, Al Yousif, A., 1ex; 26.V.2010, <abbrev xmlns:xlink="http://www.w3.org/1999/xlink" xlink:title="sweeping net" id="ABBRID0EEWDK" xlink:type="simple">SN</abbrev>, Al Othman, A., 1ex; 1.XII.2010, <abbrev xmlns:xlink="http://www.w3.org/1999/xlink" xlink:title="sweeping net" id="ABBRID0EIWDK" xlink:type="simple">SN</abbrev>, Al Dhahbani, L., 1ex; 11.V.2010, <abbrev xmlns:xlink="http://www.w3.org/1999/xlink" xlink:title="sweeping net" id="ABBRID0EMWDK" xlink:type="simple">SN</abbrev>, Husain, M., 1ex; Wadi Laban, <named-content xmlns:xlink="http://www.w3.org/1999/xlink" content-type="dwc:verbatimCoordinates" xlink:type="simple"><named-content content-type="geo-json" specific-use="{&#34;type&#34;:&#34;Point&#34;,&#34;coordinates&#34;:[46.620000,24.639833]}" id="NCID0ETWDK" xlink:type="simple">24°38.39'N, 46°37.20'E</named-content></named-content>, 21.XI.1990, <abbrev xmlns:xlink="http://www.w3.org/1999/xlink" xlink:title="sweeping net" id="ABBRID0EYWDK" xlink:type="simple">SN</abbrev>, Al Mutlaq, 1ex, on vegetables; Riyadh, 6.XII.2006, <abbrev xmlns:xlink="http://www.w3.org/1999/xlink" xlink:title="sticky traps" id="ABBRID0E3WDK" xlink:type="simple">ST</abbrev>, 1ex; Nesah, <named-content xmlns:xlink="http://www.w3.org/1999/xlink" content-type="dwc:verbatimCoordinates" xlink:type="simple"><named-content content-type="geo-json" specific-use="{&#34;type&#34;:&#34;Point&#34;,&#34;coordinates&#34;:[46.685333,24.722000]}" id="NCID0EDXDK" xlink:type="simple">24°43.32'N, 46°41.12'E</named-content></named-content>, 30.XI.2005, <abbrev xmlns:xlink="http://www.w3.org/1999/xlink" xlink:title="sweeping net" id="ABBRID0EIXDK" xlink:type="simple">SN</abbrev>, 1ex; Al-Quway’iyah, <named-content xmlns:xlink="http://www.w3.org/1999/xlink" content-type="dwc:verbatimCoordinates" xlink:type="simple"><named-content content-type="geo-json" specific-use="{&#34;type&#34;:&#34;Point&#34;,&#34;coordinates&#34;:[45.150000,24.333333]}" id="NCID0EPXDK" xlink:type="simple">24°20'N, 45°09'E</named-content></named-content>, 18.V.2012, <abbrev xmlns:xlink="http://www.w3.org/1999/xlink" xlink:title="sweeping net" id="ABBRID0EUXDK" xlink:type="simple">SN</abbrev>, Al Ghamedi, R., 12exs; Tumayer, <named-content xmlns:xlink="http://www.w3.org/1999/xlink" content-type="dwc:verbatimCoordinates" xlink:type="simple"><named-content content-type="geo-json" specific-use="{&#34;type&#34;:&#34;Point&#34;,&#34;coordinates&#34;:[45.868500,25.706000]}" id="NCID0E2XDK" xlink:type="simple">25°42.36'N, 45°52.11'E</named-content></named-content>, 9.V.2011, <abbrev xmlns:xlink="http://www.w3.org/1999/xlink" xlink:title="light trap" id="ABBRID0EAYDK" xlink:type="simple">LT</abbrev>, Al Ahmari, S., 9exs; 10.II.2010, <abbrev xmlns:xlink="http://www.w3.org/1999/xlink" xlink:title="malaise trap" id="ABBRID0EEYDK" xlink:type="simple">MT</abbrev>, Al Dhafer, H., 1ex; 25.I.2010, <abbrev xmlns:xlink="http://www.w3.org/1999/xlink" xlink:title="malaise trap" id="ABBRID0EIYDK" xlink:type="simple">MT</abbrev>, Al Dhafer, H., 1ex; Al Kharj, Ar Rafai, <named-content xmlns:xlink="http://www.w3.org/1999/xlink" content-type="dwc:verbatimCoordinates" xlink:type="simple"><named-content content-type="geo-json" specific-use="{&#34;type&#34;:&#34;Point&#34;,&#34;coordinates&#34;:[46.483333,20.400000]}" id="NCID0EPYDK" xlink:type="simple">20°24'N, 46°29'E</named-content></named-content>, 4.IV.2007, <abbrev xmlns:xlink="http://www.w3.org/1999/xlink" xlink:title="sweeping net" id="ABBRID0EUYDK" xlink:type="simple">SN</abbrev>, Shraf Addeen, A., 9exs, on alfalfa; 16.V.2007, <abbrev xmlns:xlink="http://www.w3.org/1999/xlink" xlink:title="sweeping net" id="ABBRID0EYYDK" xlink:type="simple">SN</abbrev>, Al Grid, S., 4exs; 4.IV.2007, <abbrev xmlns:xlink="http://www.w3.org/1999/xlink" xlink:title="sweeping net" id="ABBRID0E3YDK" xlink:type="simple">SN</abbrev>, Al Shehri, 3exs; Al Kharj, <named-content xmlns:xlink="http://www.w3.org/1999/xlink" content-type="dwc:verbatimCoordinates" xlink:type="simple"><named-content content-type="geo-json" specific-use="{&#34;type&#34;:&#34;Point&#34;,&#34;coordinates&#34;:[46.483333,20.400000]}" id="NCID0EDZDK" xlink:type="simple">20°24'N, 46°29'E</named-content></named-content>, 14.XI.2007, <abbrev xmlns:xlink="http://www.w3.org/1999/xlink" xlink:title="sweeping net" id="ABBRID0EIZDK" xlink:type="simple">SN</abbrev>, Al Salman, 3exs; 26.XI.2008, <abbrev xmlns:xlink="http://www.w3.org/1999/xlink" xlink:title="sweeping net" id="ABBRID0EMZDK" xlink:type="simple">SN</abbrev>, Valenza, B., 1ex; 1.IV.2009, <abbrev xmlns:xlink="http://www.w3.org/1999/xlink" xlink:title="sweeping net" id="ABBRID0EQZDK" xlink:type="simple">SN</abbrev>, Al Zahrani, M., 2exs; 23.XII.2008, <abbrev xmlns:xlink="http://www.w3.org/1999/xlink" xlink:title="sweeping net" id="ABBRID0EUZDK" xlink:type="simple">SN</abbrev>, Setyanengrum, H., 1ex, on vegetables; 24.III.2010, <abbrev xmlns:xlink="http://www.w3.org/1999/xlink" xlink:title="sweeping net" id="ABBRID0EYZDK" xlink:type="simple">SN</abbrev>, Al Haori, M., 2exs; 24.III.2010, <abbrev xmlns:xlink="http://www.w3.org/1999/xlink" xlink:title="sweeping net" id="ABBRID0E3ZDK" xlink:type="simple">SN</abbrev>, Al Dawsari, M., 1ex; 24.III.2010, <abbrev xmlns:xlink="http://www.w3.org/1999/xlink" xlink:title="sweeping net" id="ABBRID0EA1DK" xlink:type="simple">SN</abbrev>, Al Mutairy, A., 1ex; 9.III.2011, <abbrev xmlns:xlink="http://www.w3.org/1999/xlink" xlink:title="sweeping net" id="ABBRID0EE1DK" xlink:type="simple">SN</abbrev>, Al Hazmy, H., 1ex; 1.IV.2009, <abbrev xmlns:xlink="http://www.w3.org/1999/xlink" xlink:title="sweeping net" id="ABBRID0EI1DK" xlink:type="simple">SN</abbrev>, Al Amri, A., 17exs; 2.V.2007, <abbrev xmlns:xlink="http://www.w3.org/1999/xlink" xlink:title="sweeping net" id="ABBRID0EM1DK" xlink:type="simple">SN</abbrev>, 3exs; 1.IV.2009, <abbrev xmlns:xlink="http://www.w3.org/1999/xlink" xlink:title="sweeping net" id="ABBRID0EQ1DK" xlink:type="simple">SN</abbrev>, Al Sebiai, M., 1ex; 2005, <abbrev xmlns:xlink="http://www.w3.org/1999/xlink" xlink:title="sweeping net" id="ABBRID0EU1DK" xlink:type="simple">SN</abbrev>, 2exs; Ad Diriyah, <named-content xmlns:xlink="http://www.w3.org/1999/xlink" content-type="dwc:verbatimCoordinates" xlink:type="simple"><named-content content-type="geo-json" specific-use="{&#34;type&#34;:&#34;Point&#34;,&#34;coordinates&#34;:[46.583333,24.666667]}" id="NCID0E21DK" xlink:type="simple">24°40'N, 46°35'E</named-content></named-content>, 23.XI.2011, <abbrev xmlns:xlink="http://www.w3.org/1999/xlink" xlink:title="light trap" id="ABBRID0EA2DK" xlink:type="simple">LT</abbrev>, Al Kassem, A., 1ex; 23.X.1989, <abbrev xmlns:xlink="http://www.w3.org/1999/xlink" xlink:title="sweeping net" id="ABBRID0EE2DK" xlink:type="simple">SN</abbrev>, 1ex; 8.XII, <abbrev xmlns:xlink="http://www.w3.org/1999/xlink" xlink:title="sweeping net" id="ABBRID0EI2DK" xlink:type="simple">SN</abbrev>, 1ex, on alfalfa; 18.III.2009, <abbrev xmlns:xlink="http://www.w3.org/1999/xlink" xlink:title="sweeping net" id="ABBRID0EM2DK" xlink:type="simple">SN</abbrev>, Al Sebiai, M., 4exs, on alfalfa; 29.X.2008, <abbrev xmlns:xlink="http://www.w3.org/1999/xlink" xlink:title="sweeping net" id="ABBRID0EQ2DK" xlink:type="simple">SN</abbrev>, Al Ahmari, A., 1ex, on alfalfa; 11.III.2009, <abbrev xmlns:xlink="http://www.w3.org/1999/xlink" xlink:title="sweeping net" id="ABBRID0EU2DK" xlink:type="simple">SN</abbrev>, Al Harbi, M., 5exs; 2.VI.2009, <abbrev xmlns:xlink="http://www.w3.org/1999/xlink" xlink:title="sweeping net" id="ABBRID0EY2DK" xlink:type="simple">SN</abbrev>, Al Zahrani, M., 1ex; 29.X.2008, <abbrev xmlns:xlink="http://www.w3.org/1999/xlink" xlink:title="sweeping net" id="ABBRID0E32DK" xlink:type="simple">SN</abbrev>, Ba Zeiad, A., 2exs, on alfalfa; 5.XII.2010, <abbrev xmlns:xlink="http://www.w3.org/1999/xlink" xlink:title="sweeping net" id="ABBRID0EA3DK" xlink:type="simple">SN</abbrev>, Abu Al Raha, W., 2exs; 8.X.2000, <abbrev xmlns:xlink="http://www.w3.org/1999/xlink" xlink:title="sweeping net" id="ABBRID0EE3DK" xlink:type="simple">SN</abbrev>, Hatan, 2exs; 14.X.2003, <abbrev xmlns:xlink="http://www.w3.org/1999/xlink" xlink:title="sweeping net" id="ABBRID0EI3DK" xlink:type="simple">SN</abbrev>, Al Dhubaib, 1ex; 9.X, <abbrev xmlns:xlink="http://www.w3.org/1999/xlink" xlink:title="sweeping net" id="ABBRID0EM3DK" xlink:type="simple">SN</abbrev>, Mustafa, 1ex; 15.X.2003, <abbrev xmlns:xlink="http://www.w3.org/1999/xlink" xlink:title="sweeping net" id="ABBRID0EQ3DK" xlink:type="simple">SN</abbrev>, Al Yaqoob, 1ex; 14.X.2003, <abbrev xmlns:xlink="http://www.w3.org/1999/xlink" xlink:title="sweeping net" id="ABBRID0EU3DK" xlink:type="simple">SN</abbrev>, Al Saiary, 1ex; 26.IX.2011, <abbrev xmlns:xlink="http://www.w3.org/1999/xlink" xlink:title="sweeping net" id="ABBRID0EY3DK" xlink:type="simple">SN</abbrev>, Al Omar, 1ex; 1.XII.2010, <abbrev xmlns:xlink="http://www.w3.org/1999/xlink" xlink:title="sweeping net" id="ABBRID0E33DK" xlink:type="simple">SN</abbrev>, Abdel Gayed, A., 1ex; 29.X.2008, <abbrev xmlns:xlink="http://www.w3.org/1999/xlink" xlink:title="sweeping net" id="ABBRID0EA4DK" xlink:type="simple">SN</abbrev>, Al Qahtani, M., 1ex, on alfalfa; 23.XI.2011, <abbrev xmlns:xlink="http://www.w3.org/1999/xlink" xlink:title="light trap" id="ABBRID0EE4DK" xlink:type="simple">LT</abbrev>, Al Kassem, A., 1ex; 23.IV.2009, <abbrev xmlns:xlink="http://www.w3.org/1999/xlink" xlink:title="sweeping net" id="ABBRID0EI4DK" xlink:type="simple">SN</abbrev>, Husain, M., 1ex; 14.V.2009, <abbrev xmlns:xlink="http://www.w3.org/1999/xlink" xlink:title="sweeping net" id="ABBRID0EM4DK" xlink:type="simple">SN</abbrev>, Sofan, A., 1ex; 7.IV.2010, <abbrev xmlns:xlink="http://www.w3.org/1999/xlink" xlink:title="sweeping net" id="ABBRID0EQ4DK" xlink:type="simple">SN</abbrev>, Al Salem, B., 1ex; 7.IV.2010, <abbrev xmlns:xlink="http://www.w3.org/1999/xlink" xlink:title="sweeping net" id="ABBRID0EU4DK" xlink:type="simple">SN</abbrev>, Hazazi, T., 1ex; 17.III, <abbrev xmlns:xlink="http://www.w3.org/1999/xlink" xlink:title="sweeping net" id="ABBRID0EY4DK" xlink:type="simple">SN</abbrev>, 5exs, on vegetables; 24.III, <abbrev xmlns:xlink="http://www.w3.org/1999/xlink" xlink:title="sweeping net" id="ABBRID0E34DK" xlink:type="simple">SN</abbrev>, 10exs, on vegetables; 22.III, <abbrev xmlns:xlink="http://www.w3.org/1999/xlink" xlink:title="sweeping net" id="ABBRID0EA5DK" xlink:type="simple">SN</abbrev>, 1ex, on vegetables; 15.X.2000, <abbrev xmlns:xlink="http://www.w3.org/1999/xlink" xlink:title="sweeping net" id="ABBRID0EE5DK" xlink:type="simple">SN</abbrev>, Al Khurigi, M., 1ex; 22.XI.1990, <abbrev xmlns:xlink="http://www.w3.org/1999/xlink" xlink:title="sweeping net" id="ABBRID0EI5DK" xlink:type="simple">SN</abbrev>, Asseri, M., 1ex, on alfalfa; 25.IX.2005, <abbrev xmlns:xlink="http://www.w3.org/1999/xlink" xlink:title="sweeping net" id="ABBRID0EM5DK" xlink:type="simple">SN</abbrev>, 1ex, on alfalfa; 1.XI, <abbrev xmlns:xlink="http://www.w3.org/1999/xlink" xlink:title="sweeping net" id="ABBRID0EQ5DK" xlink:type="simple">SN</abbrev>, Al Qarni, A., 3exs; 20.X.1993, <abbrev xmlns:xlink="http://www.w3.org/1999/xlink" xlink:title="sweeping net" id="ABBRID0EU5DK" xlink:type="simple">SN</abbrev>, Al Aseri, 2exs, on alfalfa; 5.VIII, <abbrev xmlns:xlink="http://www.w3.org/1999/xlink" xlink:title="sweeping net" id="ABBRID0EY5DK" xlink:type="simple">SN</abbrev>, Al Qarni, A., 1ex; 17.III.1989, <abbrev xmlns:xlink="http://www.w3.org/1999/xlink" xlink:title="sweeping net" id="ABBRID0E35DK" xlink:type="simple">SN</abbrev>, 1ex, on barley; 16.X.1989, <abbrev xmlns:xlink="http://www.w3.org/1999/xlink" xlink:title="sweeping net" id="ABBRID0EA6DK" xlink:type="simple">SN</abbrev>, 1ex, on alfalfa; 15.IV. <abbrev xmlns:xlink="http://www.w3.org/1999/xlink" xlink:title="sweeping net" id="ABBRID0EE6DK" xlink:type="simple">SN</abbrev>, Adel, 1ex, on vegetables; 20.XI.1991, <abbrev xmlns:xlink="http://www.w3.org/1999/xlink" xlink:title="sweeping net" id="ABBRID0EI6DK" xlink:type="simple">SN</abbrev>, Ghazi, 1ex, on alfalfa; 30.X.1989, <abbrev xmlns:xlink="http://www.w3.org/1999/xlink" xlink:title="sweeping net" id="ABBRID0EM6DK" xlink:type="simple">SN</abbrev>, 1ex, on barley; 29.III.1989, <abbrev xmlns:xlink="http://www.w3.org/1999/xlink" xlink:title="sweeping net" id="ABBRID0EQ6DK" xlink:type="simple">SN</abbrev>, 4exs, on Barley; 14.IV.1993, <abbrev xmlns:xlink="http://www.w3.org/1999/xlink" xlink:title="sweeping net" id="ABBRID0EU6DK" xlink:type="simple">SN</abbrev>, Aziz, A., 4exs, on Alfalfa; XI.1989, <abbrev xmlns:xlink="http://www.w3.org/1999/xlink" xlink:title="sweeping net" id="ABBRID0EY6DK" xlink:type="simple">SN</abbrev>, 1ex, on alfalfa; V.1986, <abbrev xmlns:xlink="http://www.w3.org/1999/xlink" xlink:title="sweeping net" id="ABBRID0E36DK" xlink:type="simple">SN</abbrev>, 1ex, on alfalfa; 14.XII.1992, <abbrev xmlns:xlink="http://www.w3.org/1999/xlink" xlink:title="sweeping net" id="ABBRID0EAAEK" xlink:type="simple">SN</abbrev>, 1♀3exs, on alfalfa; 22.XI.1991, <abbrev xmlns:xlink="http://www.w3.org/1999/xlink" xlink:title="sweeping net" id="ABBRID0EEAEK" xlink:type="simple">SN</abbrev>, Ghazi, 1ex; 17.V.1989, <abbrev xmlns:xlink="http://www.w3.org/1999/xlink" xlink:title="sweeping net" id="ABBRID0EIAEK" xlink:type="simple">SN</abbrev>, 1ex; 7.XI.1990, <abbrev xmlns:xlink="http://www.w3.org/1999/xlink" xlink:title="sweeping net" id="ABBRID0EMAEK" xlink:type="simple">SN</abbrev>, Al Qarni, A., 2exs, on vegetables; 20.IV.1992, <abbrev xmlns:xlink="http://www.w3.org/1999/xlink" xlink:title="sweeping net" id="ABBRID0EQAEK" xlink:type="simple">SN</abbrev>, Saif, A., 2exs, on alfalfa; 26.IV.1992, <abbrev xmlns:xlink="http://www.w3.org/1999/xlink" xlink:title="sweeping net" id="ABBRID0EUAEK" xlink:type="simple">SN</abbrev>, Saif, A., 2exs; 9.IV.2003, <abbrev xmlns:xlink="http://www.w3.org/1999/xlink" xlink:title="sweeping net" id="ABBRID0EYAEK" xlink:type="simple">SN</abbrev>, Al Habeeb, A., 1ex; 5.VI.1993, <abbrev xmlns:xlink="http://www.w3.org/1999/xlink" xlink:title="sweeping net" id="ABBRID0E3AEK" xlink:type="simple">SN</abbrev>, Aziz, A., 1ex; 25.IX.2005, <abbrev xmlns:xlink="http://www.w3.org/1999/xlink" xlink:title="sweeping net" id="ABBRID0EABEK" xlink:type="simple">SN</abbrev>, 1ex; 21.IV, <abbrev xmlns:xlink="http://www.w3.org/1999/xlink" xlink:title="sweeping net" id="ABBRID0EEBEK" xlink:type="simple">SN</abbrev>, Nabeel, 1ex; 30.X.1989, <abbrev xmlns:xlink="http://www.w3.org/1999/xlink" xlink:title="sweeping net" id="ABBRID0EIBEK" xlink:type="simple">SN</abbrev>, 1ex, on alfalfa; 4.XII.1992, <abbrev xmlns:xlink="http://www.w3.org/1999/xlink" xlink:title="sweeping net" id="ABBRID0EMBEK" xlink:type="simple">SN</abbrev>, 1ex, on alfalfa; 30.XII.1989, <abbrev xmlns:xlink="http://www.w3.org/1999/xlink" xlink:title="sweeping net" id="ABBRID0EQBEK" xlink:type="simple">SN</abbrev>, Amro, 1ex, on vegetables; 7.XI, <abbrev xmlns:xlink="http://www.w3.org/1999/xlink" xlink:title="sweeping net" id="ABBRID0EUBEK" xlink:type="simple">SN</abbrev>, Al Jaber, 1ex, on vegetables; Education Farm, <named-content xmlns:xlink="http://www.w3.org/1999/xlink" content-type="dwc:verbatimCoordinates" xlink:type="simple"><named-content content-type="geo-json" specific-use="{&#34;type&#34;:&#34;Point&#34;,&#34;coordinates&#34;:[46.583333,24.666667]}" id="NCID0E2BEK" xlink:type="simple">24°40'N, 46°35'E</named-content></named-content>, 18.V.2013, <abbrev xmlns:xlink="http://www.w3.org/1999/xlink" xlink:title="sweeping net" id="ABBRID0EACEK" xlink:type="simple">SN</abbrev>, Al Qahtani, F., 1ex; 25.X.2009, <abbrev xmlns:xlink="http://www.w3.org/1999/xlink" xlink:title="sweeping net" id="ABBRID0EECEK" xlink:type="simple">SN</abbrev>, Al Ahmari,S., 1ex, on alfalfa; Ad Diriyah Erqah, 11.II, <abbrev xmlns:xlink="http://www.w3.org/1999/xlink" xlink:title="sweeping net" id="ABBRID0EICEK" xlink:type="simple">SN</abbrev>, Al Issa, M., 2exs; 16.XI.1989, <abbrev xmlns:xlink="http://www.w3.org/1999/xlink" xlink:title="sweeping net" id="ABBRID0EMCEK" xlink:type="simple">SN</abbrev>, 1ex, on alfalfa; 21.XI, <abbrev xmlns:xlink="http://www.w3.org/1999/xlink" xlink:title="sweeping net" id="ABBRID0EQCEK" xlink:type="simple">SN</abbrev>, Al Jaberi, 2exs, on vegetables; 10.III.1987, <abbrev xmlns:xlink="http://www.w3.org/1999/xlink" xlink:title="sweeping net" id="ABBRID0EUCEK" xlink:type="simple">SN</abbrev>, 1ex, on alfalfa; 12.IV.1993, <abbrev xmlns:xlink="http://www.w3.org/1999/xlink" xlink:title="sweeping net" id="ABBRID0EYCEK" xlink:type="simple">SN</abbrev>, 1ex; 9.I, <abbrev xmlns:xlink="http://www.w3.org/1999/xlink" xlink:title="sweeping net" id="ABBRID0E3CEK" xlink:type="simple">SN</abbrev>, 1ex, on alfalfa; 18.V.1993, <abbrev xmlns:xlink="http://www.w3.org/1999/xlink" xlink:title="sweeping net" id="ABBRID0EADEK" xlink:type="simple">SN</abbrev>, 2exs, on alfalfa; 4.V.1978, <abbrev xmlns:xlink="http://www.w3.org/1999/xlink" xlink:title="sweeping net" id="ABBRID0EEDEK" xlink:type="simple">SN</abbrev>, 1ex, on alfalfa; 9.V, <abbrev xmlns:xlink="http://www.w3.org/1999/xlink" xlink:title="sweeping net" id="ABBRID0EIDEK" xlink:type="simple">SN</abbrev>, Moshal, 1ex, on alfalfa; 17.III.2004, <abbrev xmlns:xlink="http://www.w3.org/1999/xlink" xlink:title="sweeping net" id="ABBRID0EMDEK" xlink:type="simple">SN</abbrev>, Al Hugail, Y., 1ex; 12.III.2003, <abbrev xmlns:xlink="http://www.w3.org/1999/xlink" xlink:title="sweeping net" id="ABBRID0EQDEK" xlink:type="simple">SN</abbrev>, Al Awadhi, A., 1ex, on alfalfa; 24.III.2003, <abbrev xmlns:xlink="http://www.w3.org/1999/xlink" xlink:title="sweeping net" id="ABBRID0EUDEK" xlink:type="simple">SN</abbrev>, Al Harbi, 1ex, on alfalfa; 12.III.2003, <abbrev xmlns:xlink="http://www.w3.org/1999/xlink" xlink:title="sweeping net" id="ABBRID0EYDEK" xlink:type="simple">SN</abbrev>, Al Habeeb, A., 1ex, on alfalfa; 4.III, <abbrev xmlns:xlink="http://www.w3.org/1999/xlink" xlink:title="sweeping net" id="ABBRID0E3DEK" xlink:type="simple">SN</abbrev>, 1ex, alfalfa; 9.I, <abbrev xmlns:xlink="http://www.w3.org/1999/xlink" xlink:title="sweeping net" id="ABBRID0EAEEK" xlink:type="simple">SN</abbrev>, 1ex, on alfalfa; 16.III.2005, <abbrev xmlns:xlink="http://www.w3.org/1999/xlink" xlink:title="sweeping net" id="ABBRID0EEEEK" xlink:type="simple">SN</abbrev>, 1ex; 4.VIII, <abbrev xmlns:xlink="http://www.w3.org/1999/xlink" xlink:title="sweeping net" id="ABBRID0EIEEK" xlink:type="simple">SN</abbrev>, 1ex; 17.V.2011, <abbrev xmlns:xlink="http://www.w3.org/1999/xlink" xlink:title="sweeping net" id="ABBRID0EMEEK" xlink:type="simple">SN</abbrev>, Al Etwy, Y., 1ex; 23.X.1992, <abbrev xmlns:xlink="http://www.w3.org/1999/xlink" xlink:title="sweeping net" id="ABBRID0EQEEK" xlink:type="simple">SN</abbrev>, 1ex, on alfalfa; 30.XII.2009, <abbrev xmlns:xlink="http://www.w3.org/1999/xlink" xlink:title="sweeping net" id="ABBRID0EUEEK" xlink:type="simple">SN</abbrev>, Sofan, A., 2exs; 21.IV.1987, <abbrev xmlns:xlink="http://www.w3.org/1999/xlink" xlink:title="sweeping net" id="ABBRID0EYEEK" xlink:type="simple">SN</abbrev>, 2exs, on alfalfa; 5.V.1987, <abbrev xmlns:xlink="http://www.w3.org/1999/xlink" xlink:title="sweeping net" id="ABBRID0E3EEK" xlink:type="simple">SN</abbrev>, 1ex, on alfalfa; 4.V.1987, <abbrev xmlns:xlink="http://www.w3.org/1999/xlink" xlink:title="sweeping net" id="ABBRID0EAFEK" xlink:type="simple">SN</abbrev>, 1ex, on alfalfa; 8.XI.1989, <abbrev xmlns:xlink="http://www.w3.org/1999/xlink" xlink:title="sweeping net" id="ABBRID0EEFEK" xlink:type="simple">SN</abbrev>, 1ex, on alfalfa; 12.IV.1993, <abbrev xmlns:xlink="http://www.w3.org/1999/xlink" xlink:title="sweeping net" id="ABBRID0EIFEK" xlink:type="simple">SN</abbrev>, 1ex, on alfalfa; 23.IV, <abbrev xmlns:xlink="http://www.w3.org/1999/xlink" xlink:title="sweeping net" id="ABBRID0EMFEK" xlink:type="simple">SN</abbrev>, 1ex, on alfalfa; 7.IV.1987, <abbrev xmlns:xlink="http://www.w3.org/1999/xlink" xlink:title="sweeping net" id="ABBRID0EQFEK" xlink:type="simple">SN</abbrev>, 11exs, on alfalfa; 15.XI.2006, <abbrev xmlns:xlink="http://www.w3.org/1999/xlink" xlink:title="sweeping net" id="ABBRID0EUFEK" xlink:type="simple">SN</abbrev>, Al Qahtani, A., 2exs, on alfalfa; 19.V.2009, <abbrev xmlns:xlink="http://www.w3.org/1999/xlink" xlink:title="sweeping net" id="ABBRID0EYFEK" xlink:type="simple">SN</abbrev>, Al Motaeb, M., 9exs, on alfalfa; 2.X.1985, <abbrev xmlns:xlink="http://www.w3.org/1999/xlink" xlink:title="sweeping net" id="ABBRID0E3FEK" xlink:type="simple">SN</abbrev>, 1ex, on alfalfa; 15.XI.2006, <abbrev xmlns:xlink="http://www.w3.org/1999/xlink" xlink:title="sweeping net" id="ABBRID0EAGEK" xlink:type="simple">SN</abbrev>, Al Dawood, A., 1ex; 16.V.2007, <abbrev xmlns:xlink="http://www.w3.org/1999/xlink" xlink:title="sweeping net" id="ABBRID0EEGEK" xlink:type="simple">SN</abbrev>, Shraf Addeen, A., 1ex, on alfalfa; 8.VI.2009, <abbrev xmlns:xlink="http://www.w3.org/1999/xlink" xlink:title="sweeping net" id="ABBRID0EIGEK" xlink:type="simple">SN</abbrev>, Belhareth, H., 1ex, on alfalfa; 2.VI.2009, <abbrev xmlns:xlink="http://www.w3.org/1999/xlink" xlink:title="sweeping net" id="ABBRID0EMGEK" xlink:type="simple">SN</abbrev>, Al Ghamedi, R., 1ex; 25.VII.1998, <abbrev xmlns:xlink="http://www.w3.org/1999/xlink" xlink:title="sweeping net" id="ABBRID0EQGEK" xlink:type="simple">SN</abbrev>, Al Qarni, A., 1ex; 5.I.1687, <abbrev xmlns:xlink="http://www.w3.org/1999/xlink" xlink:title="sweeping net" id="ABBRID0EUGEK" xlink:type="simple">SN</abbrev>, Amro, 3exs, on alfalfa; 14.III.2010, <abbrev xmlns:xlink="http://www.w3.org/1999/xlink" xlink:title="sticky traps" id="ABBRID0EYGEK" xlink:type="simple">ST</abbrev>, Al Dhafer, H.; El Gharabawy, A. and El Torkey, A., 1ex; 10.IV.2001, <abbrev xmlns:xlink="http://www.w3.org/1999/xlink" xlink:title="sweeping net" id="ABBRID0E3GEK" xlink:type="simple">SN</abbrev>; 5.VII, <abbrev xmlns:xlink="http://www.w3.org/1999/xlink" xlink:title="sweeping net" id="ABBRID0EAHEK" xlink:type="simple">SN</abbrev>, Al Qarni, A., 1ex; 29.XII.1986, <abbrev xmlns:xlink="http://www.w3.org/1999/xlink" xlink:title="sweeping net" id="ABBRID0EEHEK" xlink:type="simple">SN</abbrev>, 1ex, on alfalfa; 19.I.1987, <abbrev xmlns:xlink="http://www.w3.org/1999/xlink" xlink:title="sweeping net" id="ABBRID0EIHEK" xlink:type="simple">SN</abbrev>, Amro, 2exs, on weeds; 12.III.2003, <abbrev xmlns:xlink="http://www.w3.org/1999/xlink" xlink:title="sweeping net" id="ABBRID0EMHEK" xlink:type="simple">SN</abbrev>, Al Shathri, 1ex; 12.I.1987, <abbrev xmlns:xlink="http://www.w3.org/1999/xlink" xlink:title="sweeping net" id="ABBRID0EQHEK" xlink:type="simple">SN</abbrev>, 5exs; 31.III.1987, <abbrev xmlns:xlink="http://www.w3.org/1999/xlink" xlink:title="sweeping net" id="ABBRID0EUHEK" xlink:type="simple">SN</abbrev>, 3exs; 12.IV.1993, <abbrev xmlns:xlink="http://www.w3.org/1999/xlink" xlink:title="sweeping net" id="ABBRID0EYHEK" xlink:type="simple">SN</abbrev>, 1ex; 24.XI.1986, <abbrev xmlns:xlink="http://www.w3.org/1999/xlink" xlink:title="sweeping net" id="ABBRID0E3HEK" xlink:type="simple">SN</abbrev>, 1ex;17.X.2011, <abbrev xmlns:xlink="http://www.w3.org/1999/xlink" xlink:title="sweeping net" id="ABBRID0EAIEK" xlink:type="simple">SN</abbrev>, Al Khudairi, H., 1ex; 2.V.2010, <abbrev xmlns:xlink="http://www.w3.org/1999/xlink" xlink:title="sweeping net" id="ABBRID0EEIEK" xlink:type="simple">SN</abbrev>, Al Dhafer et al., 4exs; 30.XII.2009, <abbrev xmlns:xlink="http://www.w3.org/1999/xlink" xlink:title="sweeping net" id="ABBRID0EIIEK" xlink:type="simple">SN</abbrev>, Sofan, A., 1ex;19.XII.2010, <abbrev xmlns:xlink="http://www.w3.org/1999/xlink" xlink:title="sweeping net" id="ABBRID0EMIEK" xlink:type="simple">SN</abbrev>, Al Ansi, A., 1ex, on alfalfa; 31.X.2010, <abbrev xmlns:xlink="http://www.w3.org/1999/xlink" xlink:title="sweeping net" id="ABBRID0EQIEK" xlink:type="simple">SN</abbrev>, Al Ansi, A., 2exs, on alfalfa; 7.III.2011, <abbrev xmlns:xlink="http://www.w3.org/1999/xlink" xlink:title="sweeping net" id="ABBRID0EUIEK" xlink:type="simple">SN</abbrev>, Abdel-Gayed, 4exs, on fig plant; 28.III.2010, <abbrev xmlns:xlink="http://www.w3.org/1999/xlink" xlink:title="pitfall trap" id="ABBRID0EYIEK" xlink:type="simple">PT</abbrev>, Al Dhafer et al.,1ex; 10.III.1987, <abbrev xmlns:xlink="http://www.w3.org/1999/xlink" xlink:title="sweeping net" id="ABBRID0E3IEK" xlink:type="simple">SN</abbrev>, 1ex; 24.III.1987, <abbrev xmlns:xlink="http://www.w3.org/1999/xlink" xlink:title="sweeping net" id="ABBRID0EAJEK" xlink:type="simple">SN</abbrev>, 1ex; 5.V.1987, <abbrev xmlns:xlink="http://www.w3.org/1999/xlink" xlink:title="sweeping net" id="ABBRID0EEJEK" xlink:type="simple">SN</abbrev>, 1ex; Wadi Ad Dawaser Nadec Company, 3.X.2012, <abbrev xmlns:xlink="http://www.w3.org/1999/xlink" xlink:title="sweeping net" id="ABBRID0EIJEK" xlink:type="simple">SN</abbrev>, Al Dryhim, Y., 8exs, on alfalfa; Riyadh, 11.IX.1969, <abbrev xmlns:xlink="http://www.w3.org/1999/xlink" xlink:title="sweeping net" id="ABBRID0EMJEK" xlink:type="simple">SN</abbrev>, R. D. Pope, <abbrev xmlns:xlink="http://www.w3.org/1999/xlink" content-type="institution" xlink:title="Arabian National Museum of Arthropods, Ministry of Agriculture" id="ABBRID0EQJEK" xlink:type="simple">ANMA</abbrev>, 2exs, feed on aphids; same location 21.IV.1980, <abbrev xmlns:xlink="http://www.w3.org/1999/xlink" xlink:title="sweeping net" id="ABBRID0EVJEK" xlink:type="simple">SN</abbrev>, Talhouk et al., <abbrev xmlns:xlink="http://www.w3.org/1999/xlink" content-type="institution" xlink:title="Arabian National Museum of Arthropods, Ministry of Agriculture" id="ABBRID0EZJEK" xlink:type="simple">ANMA</abbrev>, 16exs; same data except 13.V.1980, <abbrev xmlns:xlink="http://www.w3.org/1999/xlink" xlink:title="sweeping net" id="ABBRID0E5JEK" xlink:type="simple">SN</abbrev>, <abbrev xmlns:xlink="http://www.w3.org/1999/xlink" content-type="institution" xlink:title="Arabian National Museum of Arthropods, Ministry of Agriculture" id="ABBRID0ECKEK" xlink:type="simple">ANMA</abbrev>, 8exs; <bold>Tabuk</bold>: Tabuk-Dhuba Rd., <named-content xmlns:xlink="http://www.w3.org/1999/xlink" content-type="dwc:verbatimCoordinates" xlink:type="simple"><named-content content-type="geo-json" specific-use="{&#34;type&#34;:&#34;Point&#34;,&#34;coordinates&#34;:[36.047833,28.306500]}" id="NCID0EMKEK" xlink:type="simple">28°18.39'N, 36°02.87'E</named-content></named-content>, 824 m, 15.IX.2011, <abbrev xmlns:xlink="http://www.w3.org/1999/xlink" xlink:title="sweeping net" id="ABBRID0ERKEK" xlink:type="simple">SN</abbrev>, Al Ansi, A., 1♂2♀; 15.IX.2011, <abbrev xmlns:xlink="http://www.w3.org/1999/xlink" xlink:title="sweeping net" id="ABBRID0EVKEK" xlink:type="simple">SN</abbrev>, Al Ansi, A., 3exs; 15.IX.2011, <abbrev xmlns:xlink="http://www.w3.org/1999/xlink" xlink:title="sweeping net" id="ABBRID0EZKEK" xlink:type="simple">SN</abbrev>, Al Ansi, A., 28exs; 15.IX.2011, <abbrev xmlns:xlink="http://www.w3.org/1999/xlink" xlink:title="sweeping net" id="ABBRID0E4KEK" xlink:type="simple">SN</abbrev>, Al Ansi, A. 155exs, (preserved in alcohol); Tabuk-Madinah Rd., <named-content xmlns:xlink="http://www.w3.org/1999/xlink" content-type="dwc:verbatimCoordinates" xlink:type="simple"><named-content content-type="geo-json" specific-use="{&#34;type&#34;:&#34;Point&#34;,&#34;coordinates&#34;:[36.866000,28.391167]}" id="NCID0EELEK" xlink:type="simple">28°23.47'N, 36°51.96'E</named-content></named-content>, 808 m, 14.IX.2011, <abbrev xmlns:xlink="http://www.w3.org/1999/xlink" xlink:title="sweeping net" id="ABBRID0EJLEK" xlink:type="simple">SN</abbrev>, Al Ansi, A., 10exs; 14.IX.2011, <abbrev xmlns:xlink="http://www.w3.org/1999/xlink" xlink:title="sweeping net" id="ABBRID0ENLEK" xlink:type="simple">SN</abbrev>, Al Ansi, A., 8exs; 14.IX.2011, <abbrev xmlns:xlink="http://www.w3.org/1999/xlink" xlink:title="sweeping net" id="ABBRID0ERLEK" xlink:type="simple">SN</abbrev>, Al Ansi, A., 1ex; 14.IX.2011, <abbrev xmlns:xlink="http://www.w3.org/1999/xlink" xlink:title="sweeping net" id="ABBRID0EVLEK" xlink:type="simple">SN</abbrev>, Al Ansi, A., 4exs; 14.IX.2011, <abbrev xmlns:xlink="http://www.w3.org/1999/xlink" xlink:title="sweeping net" id="ABBRID0EZLEK" xlink:type="simple">SN</abbrev>, Al Ansi, A., 1ex.</p></tp:treatment-sec><tp:treatment-sec sec-type="distribution" id="SECID0E4LEK"><title>Local distribution.</title><p>Asir, Baha, Eastern Province, Makkah, Riyadh, and Tabuk. It was previously recorded from Jizan by <xref ref-type="bibr" rid="B7">Beccari (1971)</xref>, from Riyadh and Makkah by <xref ref-type="bibr" rid="B42">Talhouk (1982)</xref> and by <xref ref-type="bibr" rid="B11">El-Hawagry et al. (2013)</xref>, from Baha and <xref ref-type="bibr" rid="B6">Abdel-Dayem et al. (2017)</xref> from Riyadh and listed by <xref ref-type="bibr" rid="B45">Walker and Pittaway (1987)</xref>.</p></tp:treatment-sec><tp:treatment-sec sec-type="distribution" id="SECID0EXMEK"><title>World distribution.</title><p><bold>Asia</bold>: <abbrev xmlns:xlink="http://www.w3.org/1999/xlink" xlink:title="Arab Emirates" id="ABBRID0E6MEK" xlink:type="simple">AE</abbrev>, <abbrev xmlns:xlink="http://www.w3.org/1999/xlink" xlink:title="Afghanistan" id="ABBRID0EDNEK" xlink:type="simple">AF</abbrev>, BEI, BT, FE, FUJ, GAN, HEB, HEN, <abbrev xmlns:xlink="http://www.w3.org/1999/xlink" xlink:title="handpicking" id="ABBRID0EHNEK" xlink:type="simple">HP</abbrev>, HUN, <abbrev xmlns:xlink="http://www.w3.org/1999/xlink" xlink:title="Iran" id="ABBRID0ELNEK" xlink:type="simple">IN</abbrev>, <abbrev xmlns:xlink="http://www.w3.org/1999/xlink" xlink:title="Iraq" id="ABBRID0EPNEK" xlink:type="simple">IQ</abbrev>, <abbrev xmlns:xlink="http://www.w3.org/1999/xlink" xlink:title="Palestine" id="ABBRID0ETNEK" xlink:type="simple">PAL</abbrev>, JIL, <abbrev xmlns:xlink="http://www.w3.org/1999/xlink" xlink:title="Jordan" id="ABBRID0EXNEK" xlink:type="simple">JO</abbrev>, KA, <abbrev xmlns:xlink="http://www.w3.org/1999/xlink" xlink:title="Kyrgyzstan" id="ABBRID0E2NEK" xlink:type="simple">KI</abbrev>, <abbrev xmlns:xlink="http://www.w3.org/1999/xlink" xlink:title="Kazakhstan" id="ABBRID0E6NEK" xlink:type="simple">KZ</abbrev>, LE, LIA, <abbrev xmlns:xlink="http://www.w3.org/1999/xlink" xlink:title="Mongolia" id="ABBRID0EDOEK" xlink:type="simple">MG</abbrev>, <abbrev xmlns:xlink="http://www.w3.org/1999/xlink" xlink:title="North Korea" id="ABBRID0EHOEK" xlink:type="simple">NC</abbrev>, NMO, NIN, <abbrev xmlns:xlink="http://www.w3.org/1999/xlink" xlink:title="Nepal" id="ABBRID0ELOEK" xlink:type="simple">NP</abbrev>, <abbrev xmlns:xlink="http://www.w3.org/1999/xlink" xlink:title="Pakistan" id="ABBRID0EPOEK" xlink:type="simple">PA</abbrev>, <abbrev xmlns:xlink="http://www.w3.org/1999/xlink" xlink:title="Saudi Arabia" id="ABBRID0ETOEK" xlink:type="simple">SA</abbrev>, <abbrev xmlns:xlink="http://www.w3.org/1999/xlink" xlink:title="South Korea" id="ABBRID0EXOEK" xlink:type="simple">SC</abbrev>, SCH, SHA, SHX, <abbrev xmlns:xlink="http://www.w3.org/1999/xlink" xlink:title="India (Sikkim, Darjeeling District)" id="ABBRID0E2OEK" xlink:type="simple">SD</abbrev>, <abbrev xmlns:xlink="http://www.w3.org/1999/xlink" xlink:title="Egypt (Sinai)" id="ABBRID0E6OEK" xlink:type="simple">SI</abbrev>, <abbrev xmlns:xlink="http://www.w3.org/1999/xlink" xlink:title="Syria" id="ABBRID0EDPEK" xlink:type="simple">SY</abbrev>, <abbrev xmlns:xlink="http://www.w3.org/1999/xlink" xlink:title="Tajikistan" id="ABBRID0EHPEK" xlink:type="simple">TD</abbrev>, <abbrev xmlns:xlink="http://www.w3.org/1999/xlink" xlink:title="Turkmenistan" id="ABBRID0ELPEK" xlink:type="simple">TM</abbrev>, <abbrev xmlns:xlink="http://www.w3.org/1999/xlink" xlink:title="Turkey" id="ABBRID0EPPEK" xlink:type="simple">TR</abbrev>, UP, <abbrev xmlns:xlink="http://www.w3.org/1999/xlink" xlink:title="Uzbekistan" id="ABBRID0ETPEK" xlink:type="simple">UZ</abbrev>, WS, <abbrev xmlns:xlink="http://www.w3.org/1999/xlink" xlink:title="Yemen including Socotra" id="ABBRID0EXPEK" xlink:type="simple">YE</abbrev>, YUN, XIN, and XIZ; <bold>Europe</bold>: <abbrev xmlns:xlink="http://www.w3.org/1999/xlink" xlink:title="Azerbaijan" id="ABBRID0E4PEK" xlink:type="simple">AB</abbrev>, <abbrev xmlns:xlink="http://www.w3.org/1999/xlink" xlink:title="Arab Emirates" id="ABBRID0EBQEK" xlink:type="simple">AE</abbrev>, <abbrev xmlns:xlink="http://www.w3.org/1999/xlink" xlink:title="Albania" id="ABBRID0EFQEK" xlink:type="simple">AL</abbrev>, <abbrev xmlns:xlink="http://www.w3.org/1999/xlink" xlink:title="Andorra" id="ABBRID0EJQEK" xlink:type="simple">AN</abbrev>, <abbrev xmlns:xlink="http://www.w3.org/1999/xlink" xlink:title="Armenia" id="ABBRID0ENQEK" xlink:type="simple">AR</abbrev>, AU, <abbrev xmlns:xlink="http://www.w3.org/1999/xlink" xlink:title="Belgium" id="ABBRID0ERQEK" xlink:type="simple">BE</abbrev>, <abbrev xmlns:xlink="http://www.w3.org/1999/xlink" xlink:title="Bosnia Herzegovina" id="ABBRID0EVQEK" xlink:type="simple">BH</abbrev>, <abbrev xmlns:xlink="http://www.w3.org/1999/xlink" xlink:title="Bulgaria" id="ABBRID0EZQEK" xlink:type="simple">BU</abbrev>, <abbrev xmlns:xlink="http://www.w3.org/1999/xlink" xlink:title="Belarus" id="ABBRID0E4QEK" xlink:type="simple">BY</abbrev>, <abbrev xmlns:xlink="http://www.w3.org/1999/xlink" xlink:title="Croatia" id="ABBRID0EBREK" xlink:type="simple">CR</abbrev>, <abbrev xmlns:xlink="http://www.w3.org/1999/xlink" xlink:title="Russia (Central European Territory)" id="ABBRID0EFREK" xlink:type="simple">CT</abbrev>, <abbrev xmlns:xlink="http://www.w3.org/1999/xlink" xlink:title="Czech Republic" id="ABBRID0EJREK" xlink:type="simple">CZ</abbrev>, <abbrev xmlns:xlink="http://www.w3.org/1999/xlink" xlink:title="Denmark" id="ABBRID0ENREK" xlink:type="simple">DE</abbrev>, <abbrev xmlns:xlink="http://www.w3.org/1999/xlink" xlink:title="Estonia" id="ABBRID0ERREK" xlink:type="simple">EN</abbrev>, <abbrev xmlns:xlink="http://www.w3.org/1999/xlink" xlink:title="Finland" id="ABBRID0EVREK" xlink:type="simple">FI</abbrev>, <abbrev xmlns:xlink="http://www.w3.org/1999/xlink" xlink:title="France" id="ABBRID0EZREK" xlink:type="simple">FR</abbrev>, <abbrev xmlns:xlink="http://www.w3.org/1999/xlink" xlink:title="Great Britain" id="ABBRID0E4REK" xlink:type="simple">GB</abbrev>, <abbrev xmlns:xlink="http://www.w3.org/1999/xlink" xlink:title="Germany" id="ABBRID0EBSEK" xlink:type="simple">GE</abbrev>, <abbrev xmlns:xlink="http://www.w3.org/1999/xlink" xlink:title="Georgia" id="ABBRID0EFSEK" xlink:type="simple">GG</abbrev>, <abbrev xmlns:xlink="http://www.w3.org/1999/xlink" xlink:title="Greece" id="ABBRID0EJSEK" xlink:type="simple">GR</abbrev>, <abbrev xmlns:xlink="http://www.w3.org/1999/xlink" xlink:title="Hungary" id="ABBRID0ENSEK" xlink:type="simple">HU</abbrev>, <abbrev xmlns:xlink="http://www.w3.org/1999/xlink" xlink:title="Italy (Sardinia, Sicily, San Marino)" id="ABBRID0ERSEK" xlink:type="simple">IT</abbrev>, LA, <abbrev xmlns:xlink="http://www.w3.org/1999/xlink" xlink:title="Liechtenstein" id="ABBRID0EVSEK" xlink:type="simple">LS</abbrev>, <abbrev xmlns:xlink="http://www.w3.org/1999/xlink" xlink:title="light trap" id="ABBRID0EZSEK" xlink:type="simple">LT</abbrev>, <abbrev xmlns:xlink="http://www.w3.org/1999/xlink" xlink:title="Luxembourg" id="ABBRID0E4SEK" xlink:type="simple">LU</abbrev>, <abbrev xmlns:xlink="http://www.w3.org/1999/xlink" xlink:title="Macedonia" id="ABBRID0EBTEK" xlink:type="simple">MC</abbrev>, <abbrev xmlns:xlink="http://www.w3.org/1999/xlink" xlink:title="Moldavia" id="ABBRID0EFTEK" xlink:type="simple">MD</abbrev>, <abbrev xmlns:xlink="http://www.w3.org/1999/xlink" xlink:title="The Netherlands" id="ABBRID0EJTEK" xlink:type="simple">NL</abbrev>, <abbrev xmlns:xlink="http://www.w3.org/1999/xlink" xlink:title="Russia (North European Territory)" id="ABBRID0ENTEK" xlink:type="simple">NT</abbrev>, <abbrev xmlns:xlink="http://www.w3.org/1999/xlink" xlink:title="Poland" id="ABBRID0ERTEK" xlink:type="simple">PL</abbrev>, <abbrev xmlns:xlink="http://www.w3.org/1999/xlink" xlink:title="pitfall trap" id="ABBRID0EVTEK" xlink:type="simple">PT</abbrev>, <abbrev xmlns:xlink="http://www.w3.org/1999/xlink" xlink:title="Romania" id="ABBRID0EZTEK" xlink:type="simple">RO</abbrev>, <abbrev xmlns:xlink="http://www.w3.org/1999/xlink" xlink:title="Slovakia" id="ABBRID0E4TEK" xlink:type="simple">SK</abbrev>, <abbrev xmlns:xlink="http://www.w3.org/1999/xlink" xlink:title="Slovenia" id="ABBRID0EBUEK" xlink:type="simple">SL</abbrev>, <abbrev xmlns:xlink="http://www.w3.org/1999/xlink" xlink:title="Spain (Gibraltar)" id="ABBRID0EFUEK" xlink:type="simple">SP</abbrev>, <abbrev xmlns:xlink="http://www.w3.org/1999/xlink" xlink:title="sticky traps" id="ABBRID0EJUEK" xlink:type="simple">ST</abbrev>, <abbrev xmlns:xlink="http://www.w3.org/1999/xlink" xlink:title="Sweden" id="ABBRID0ENUEK" xlink:type="simple">SV</abbrev>, <abbrev xmlns:xlink="http://www.w3.org/1999/xlink" xlink:title="Switzerland" id="ABBRID0ERUEK" xlink:type="simple">SZ</abbrev>, <abbrev xmlns:xlink="http://www.w3.org/1999/xlink" xlink:title="Turkey" id="ABBRID0EVUEK" xlink:type="simple">TR</abbrev>, <abbrev xmlns:xlink="http://www.w3.org/1999/xlink" xlink:title="Ukraine" id="ABBRID0EZUEK" xlink:type="simple">UK</abbrev>, and <abbrev xmlns:xlink="http://www.w3.org/1999/xlink" xlink:title="Yugoslavia (Serbia, Montenegro)" id="ABBRID0E4UEK" xlink:type="simple">YU</abbrev>; <bold>North Africa</bold>: <abbrev xmlns:xlink="http://www.w3.org/1999/xlink" xlink:title="Algeria" id="ABBRID0EDVEK" xlink:type="simple">AG</abbrev>, <abbrev xmlns:xlink="http://www.w3.org/1999/xlink" xlink:title="Canary Islands" id="ABBRID0EHVEK" xlink:type="simple">CI</abbrev>, <abbrev xmlns:xlink="http://www.w3.org/1999/xlink" xlink:title="Egypt" id="ABBRID0ELVEK" xlink:type="simple">EG</abbrev>, <abbrev xmlns:xlink="http://www.w3.org/1999/xlink" xlink:title="Libya" id="ABBRID0EPVEK" xlink:type="simple">LB</abbrev>, <abbrev xmlns:xlink="http://www.w3.org/1999/xlink" xlink:title="Morocco" id="ABBRID0ETVEK" xlink:type="simple">MO</abbrev>, <abbrev xmlns:xlink="http://www.w3.org/1999/xlink" xlink:title="Madeira Archipelago" id="ABBRID0EXVEK" xlink:type="simple">MR</abbrev>, and <abbrev xmlns:xlink="http://www.w3.org/1999/xlink" xlink:title="Tunisia" id="ABBRID0E2VEK" xlink:type="simple">TU</abbrev>; <bold><abbrev xmlns:xlink="http://www.w3.org/1999/xlink" xlink:title="Afrotropical region" id="ABBRID0EAWEK" xlink:type="simple">AFR</abbrev>, <abbrev xmlns:xlink="http://www.w3.org/1999/xlink" xlink:title="Nearctic region" id="ABBRID0EEWEK" xlink:type="simple">NAR</abbrev></bold>, and <bold><abbrev xmlns:xlink="http://www.w3.org/1999/xlink" xlink:title="Oriental region" id="ABBRID0EJWEK" xlink:type="simple">ORR</abbrev></bold> (<xref ref-type="bibr" rid="B26">Kovář 2007</xref>).</p></tp:treatment-sec><ref-list><ref id="B7"><mixed-citation xmlns:xlink="http://www.w3.org/1999/xlink" xlink:type="simple"><person-group><name name-style="western"><surname>Beccari</surname><given-names>F</given-names></name></person-group> (<year>1971</year>) Contribution to knowledge of the entomofauna of Saudi Arabia. First list of insects, mites and nematodes. Rivista di Agricoltura Subtropicale e Tropicale 65(4/6): 178–211.</mixed-citation></ref><ref id="B42"><mixed-citation xmlns:xlink="http://www.w3.org/1999/xlink" xlink:type="simple"><person-group><name name-style="western"><surname>Talhouk</surname><given-names>AS</given-names></name></person-group> (<year>1982</year>) <article-title>Applied zoology in Saudi Arabia a note on the entomophagous fauna of Saudi Arabia.</article-title><source>Fauna of Saudi Arabia</source><volume>4</volume>: <fpage>529</fpage>–<lpage>531</lpage>.</mixed-citation></ref><ref id="B11"><mixed-citation xmlns:xlink="http://www.w3.org/1999/xlink" xlink:type="simple"><person-group><name name-style="western"><surname>El-Hawagry</surname><given-names>MS</given-names></name><name name-style="western"><surname>Khalil</surname><given-names>MW</given-names></name><name name-style="western"><surname>Sharaf</surname><given-names>MR</given-names></name><name name-style="western"><surname>Fadl</surname><given-names>HH</given-names></name><name name-style="western"><surname>Aldawood</surname><given-names>AS</given-names></name></person-group> (<year>2013</year>) <article-title>A preliminary study on the insect fauna of Al-Baha Province, Saudi Arabia, with descriptions of two new species.</article-title><source>ZooKeys</source><volume>274</volume>: <fpage>1</fpage>–<lpage>88</lpage>. <ext-link xlink:type="simple" ext-link-type="doi" xlink:href="10.3897/zookeys.274.4529">https://doi.org/10.3897/zookeys.274.4529</ext-link></mixed-citation></ref><ref id="B6"><mixed-citation xmlns:xlink="http://www.w3.org/1999/xlink" xlink:type="simple"><person-group><name name-style="western"><surname>Abdel-Dayem</surname><given-names>MS</given-names></name><name name-style="western"><surname>Fadl</surname><given-names>HH</given-names></name><name name-style="western"><surname>El-Torkey</surname><given-names>AM</given-names></name><name name-style="western"><surname>Elgharbawy</surname><given-names>AA</given-names></name><name name-style="western"><surname>Aldryhim</surname><given-names>YN</given-names></name><name name-style="western"><surname>Kondratieff</surname><given-names>BC</given-names></name><name name-style="western"><surname>Al</surname><given-names>Ansi AN</given-names></name><name name-style="western"><surname>Aldhafer</surname><given-names>HM</given-names></name></person-group> (<year>2017</year>) <article-title>The beetle fauna (<tp:taxon-name><tp:taxon-name-part taxon-name-part-type="class">Insecta</tp:taxon-name-part></tp:taxon-name>, <tp:taxon-name><tp:taxon-name-part taxon-name-part-type="order">Coleoptera</tp:taxon-name-part></tp:taxon-name>) of the Rawdhat Khorim National Park, Central Saudi Arabia.</article-title><source>ZooKeys</source><volume>653</volume>: <fpage>1</fpage>–<lpage>78</lpage>. <ext-link xlink:type="simple" ext-link-type="doi" xlink:href="10.3897/zookeys.653.10252">https://doi.org/10.3897/zookeys.653.10252</ext-link></mixed-citation></ref><ref id="B45"><mixed-citation xmlns:xlink="http://www.w3.org/1999/xlink" xlink:type="simple"><person-group><name name-style="western"><surname>Walker</surname><given-names>DH</given-names></name><name name-style="western"><surname>Pittaway</surname><given-names>AR</given-names></name></person-group> (<year>1987</year>) Insect of Eastern Arabia. Macmillan Nature, 175 pp.</mixed-citation></ref><ref id="B26"><mixed-citation xmlns:xlink="http://www.w3.org/1999/xlink" xlink:type="simple"><person-group><name name-style="western"><surname>Kovář</surname><given-names>I</given-names></name></person-group> (<year>2007</year>) <tp:taxon-name><tp:taxon-name-part taxon-name-part-type="family">Coccinellidae</tp:taxon-name-part></tp:taxon-name>. In Löbl I, Smetana A (Eds) <italic>Catalogue of Palaearctic <tp:taxon-name><tp:taxon-name-part taxon-name-part-type="order">Coleoptera</tp:taxon-name-part></tp:taxon-name></italic> (Vol. 4). Apollo Books, Stenstrup, Denmark, 568–631.</mixed-citation></ref></ref-list></tp:taxon-treatment>
