# Supplementary material for: An annotated checklist of Coccinellidae (Insecta, Coleoptera) with eight new records from the Kingdom of Saudi Arabia
Source: Zookeys. 2020 Dec 21;1006:35–89. doi: 10.3897/zookeys.1006.59123 (PMC7769896; doi:10.3897/zookeys.1006.59123)
Supplement: XML Treatment for Henosepilachna hirta [file zookeys.1006.59123-treatment23.xml]

<!DOCTYPE tp:taxon-treatment
  PUBLIC "-//TaxonX//DTD Taxonomic Treatment Publishing DTD v0 20100105//EN" "tax-treatment-NSO.dtd">
<tp:taxon-treatment xmlns:tp="http://www.plazi.org/taxpub"><tp:treatment-meta><kwd-group><label>Taxon classification</label><kwd><named-content xmlns:xlink="http://www.w3.org/1999/xlink" content-type="kingdom">Animalia</named-content></kwd><kwd><named-content xmlns:xlink="http://www.w3.org/1999/xlink" content-type="order">Coleoptera</named-content></kwd><kwd><named-content xmlns:xlink="http://www.w3.org/1999/xlink" content-type="family">Coccinellidae</named-content></kwd></kwd-group><mixed-citation publication-type="journal"><person-group><name><surname>Ansi</surname><given-names>Amin Al</given-names></name><name><surname>Alkhalaf</surname><given-names>Areej A.</given-names></name><name><surname>Fadl</surname><given-names>Hassan</given-names></name><name><surname>Rasool</surname><given-names>Iftekhar</given-names></name><name><surname>Dhafer</surname><given-names>Hathal Al</given-names></name></person-group><article-title>An annotated checklist of <tp:taxon-name><tp:taxon-name-part taxon-name-part-type="family">Coccinellidae</tp:taxon-name-part></tp:taxon-name> (<tp:taxon-name><tp:taxon-name-part taxon-name-part-type="class">Insecta</tp:taxon-name-part></tp:taxon-name>, <tp:taxon-name><tp:taxon-name-part taxon-name-part-type="order">Coleoptera</tp:taxon-name-part></tp:taxon-name>) with eight new records from the Kingdom of Saudi Arabia</article-title><source>Zookeys</source><day>21</day><month>12</month><year>2020</year><volume>1006</volume><fpage>35</fpage><lpage>89</lpage><pub-id pub-id-type="doi">10.3897/zookeys.1006.59123</pub-id></mixed-citation></tp:treatment-meta><tp:nomenclature><tp:taxon-name><object-id xmlns:xlink="http://www.w3.org/1999/xlink" content-type="arpha" xlink:type="simple">965E1101-62F6-5D9B-A618-8B2B4E85C885</object-id>
                <tp:taxon-name-part taxon-name-part-type="genus" reg="Henosepilachna">Henosepilachna</tp:taxon-name-part>
                <tp:taxon-name-part taxon-name-part-type="species" reg="hirta">hirta</tp:taxon-name-part>
              </tp:taxon-name><tp:taxon-authority>(Thunberg, 1781)</tp:taxon-authority><tp:nomenclature-citation-list><tp:nomenclature-citation><tp:taxon-name>
                    <tp:taxon-name-part taxon-name-part-type="genus" reg="Coccinella">Coccinella</tp:taxon-name-part> <tp:taxon-name-part taxon-name-part-type="species" reg="hirta">hirta</tp:taxon-name-part></tp:taxon-name><comment>Thunberg, 1781: 23.</comment></tp:nomenclature-citation></tp:nomenclature-citation-list></tp:nomenclature><tp:treatment-sec sec-type="remarks" id="SECID0ESMFK"><title>Remark.</title><p>This species was found from high elevated lands of Asir province and exhibited an Afrotropical distribution. It is a phytophagous coccinellid.</p></tp:treatment-sec><tp:treatment-sec sec-type="material" id="SECID0EXMFK"><title>Material examined.</title><p><bold>Asir</bold>: Abha, <named-content xmlns:xlink="http://www.w3.org/1999/xlink" content-type="dwc:verbatimCoordinates" xlink:type="simple"><named-content content-type="geo-json" specific-use="{&#34;type&#34;:&#34;Point&#34;,&#34;coordinates&#34;:[42.516667,18.233333]}" id="NCID0ECNFK" xlink:type="simple">18°14'N, 42°31'E</named-content></named-content>, 27–28. VIII.1978, Shalaby, F., <abbrev xmlns:xlink="http://www.w3.org/1999/xlink" content-type="institution" xlink:title="Arabian National Museum of Arthropods, Ministry of Agriculture" id="ABBRID0EHNFK" xlink:type="simple">ANMA</abbrev>, 2exs; Abha Raydah, <named-content xmlns:xlink="http://www.w3.org/1999/xlink" content-type="dwc:verbatimCoordinates" xlink:type="simple"><named-content content-type="geo-json" specific-use="{&#34;type&#34;:&#34;Point&#34;,&#34;coordinates&#34;:[42.409000,18.201667]}" id="NCID0EPNFK" xlink:type="simple">18°12.10'N, 42°24.54'E</named-content></named-content>, 2578 m, 4.XI.2013, <abbrev xmlns:xlink="http://www.w3.org/1999/xlink" xlink:title="handpicking" id="ABBRID0EUNFK" xlink:type="simple">HP</abbrev>, Abdel-Dayem et al., 1♀; 8.II.2016, <abbrev xmlns:xlink="http://www.w3.org/1999/xlink" xlink:title="sucking" id="ABBRID0EYNFK" xlink:type="simple">SU</abbrev>, Al Ansi, A., 3♀5♂.</p></tp:treatment-sec><tp:treatment-sec sec-type="distribution" id="SECID0E3NFK"><title>Local distribution.</title><p>Specimens of this species were collected from Raydah mountains of Asir and previously reported by <xref ref-type="bibr" rid="B41">Shalaby (1962)</xref> from Asir and by <xref ref-type="bibr" rid="B7">Beccari (1971)</xref> from Asir.</p></tp:treatment-sec><tp:treatment-sec sec-type="distribution" id="SECID0EKOFK"><title>World distribution.</title><p><bold>Asia: <abbrev xmlns:xlink="http://www.w3.org/1999/xlink" xlink:title="Saudi Arabia" id="ABBRID0ESOFK" xlink:type="simple">SA</abbrev></bold> (<xref ref-type="bibr" rid="B41">Shalaby 1962</xref>; <xref ref-type="bibr" rid="B7">Beccari 1971</xref>); South, West, and Central Africa (<xref ref-type="bibr" rid="B15">Fürsch 1991</xref>).</p></tp:treatment-sec><ref-list><ref id="B41"><mixed-citation xmlns:xlink="http://www.w3.org/1999/xlink" xlink:type="simple"><person-group><name name-style="western"><surname>Shalaby</surname><given-names>F</given-names></name></person-group> (<year>1962</year>) <article-title>Contribution to the insect fauna of Saudi Arabia.</article-title><source>Bulletin de la Société Entomologique d’Egypte</source><volume>46</volume>: <fpage>339</fpage>–<lpage>342</lpage>.</mixed-citation></ref><ref id="B7"><mixed-citation xmlns:xlink="http://www.w3.org/1999/xlink" xlink:type="simple"><person-group><name name-style="western"><surname>Beccari</surname><given-names>F</given-names></name></person-group> (<year>1971</year>) Contribution to knowledge of the entomofauna of Saudi Arabia. First list of insects, mites and nematodes. Rivista di Agricoltura Subtropicale e Tropicale 65(4/6): 178–211.</mixed-citation></ref><ref id="B15"><mixed-citation xmlns:xlink="http://www.w3.org/1999/xlink" xlink:type="simple"><person-group><name name-style="western"><surname>Fürsch</surname><given-names>H</given-names></name></person-group> (<year>1991</year>) Die <tp:taxon-name><tp:taxon-name-part taxon-name-part-type="tribe">Epilachnini</tp:taxon-name-part></tp:taxon-name> Afrikas sudlich der Sahara (<tp:taxon-name><tp:taxon-name-part taxon-name-part-type="order">Coleoptera</tp:taxon-name-part></tp:taxon-name>: <tp:taxon-name><tp:taxon-name-part taxon-name-part-type="family">Coccinellidae</tp:taxon-name-part></tp:taxon-name>). Entomofauna Zeitschrift fur Entomologie Band 12, Heft 18/1–3: 217–320.</mixed-citation></ref></ref-list></tp:taxon-treatment>
