# Supplementary material for: An annotated checklist of Coccinellidae (Insecta, Coleoptera) with eight new records from the Kingdom of Saudi Arabia
Source: Zookeys. 2020 Dec 21;1006:35–89. doi: 10.3897/zookeys.1006.59123 (PMC7769896; doi:10.3897/zookeys.1006.59123)
Supplement: XML Treatment for Novius [file zookeys.1006.59123-treatment25.xml]

<!DOCTYPE tp:taxon-treatment
  PUBLIC "-//TaxonX//DTD Taxonomic Treatment Publishing DTD v0 20100105//EN" "tax-treatment-NSO.dtd">
<tp:taxon-treatment xmlns:tp="http://www.plazi.org/taxpub"><tp:treatment-meta><kwd-group><label>Taxon classification</label><kwd><named-content xmlns:xlink="http://www.w3.org/1999/xlink" content-type="kingdom">Animalia</named-content></kwd><kwd><named-content xmlns:xlink="http://www.w3.org/1999/xlink" content-type="order">Coleoptera</named-content></kwd><kwd><named-content xmlns:xlink="http://www.w3.org/1999/xlink" content-type="family">Coccinellidae</named-content></kwd></kwd-group><mixed-citation publication-type="journal"><person-group><name><surname>Ansi</surname><given-names>Amin Al</given-names></name><name><surname>Alkhalaf</surname><given-names>Areej A.</given-names></name><name><surname>Fadl</surname><given-names>Hassan</given-names></name><name><surname>Rasool</surname><given-names>Iftekhar</given-names></name><name><surname>Dhafer</surname><given-names>Hathal Al</given-names></name></person-group><article-title>An annotated checklist of <tp:taxon-name><tp:taxon-name-part taxon-name-part-type="family">Coccinellidae</tp:taxon-name-part></tp:taxon-name> (<tp:taxon-name><tp:taxon-name-part taxon-name-part-type="class">Insecta</tp:taxon-name-part></tp:taxon-name>, <tp:taxon-name><tp:taxon-name-part taxon-name-part-type="order">Coleoptera</tp:taxon-name-part></tp:taxon-name>) with eight new records from the Kingdom of Saudi Arabia</article-title><source>Zookeys</source><day>21</day><month>12</month><year>2020</year><volume>1006</volume><fpage>35</fpage><lpage>89</lpage><pub-id pub-id-type="doi">10.3897/zookeys.1006.59123</pub-id></mixed-citation></tp:treatment-meta><tp:nomenclature><tp:taxon-name><object-id xmlns:xlink="http://www.w3.org/1999/xlink" content-type="arpha" xlink:type="simple">A44285D6-9DE7-5E54-9D3E-57BD9B70AE49</object-id>
                <tp:taxon-name-part taxon-name-part-type="genus" reg="Novius">Novius</tp:taxon-name-part>
              </tp:taxon-name><tp:taxon-authority>Mulsant, 1850</tp:taxon-authority></tp:nomenclature><tp:treatment-sec sec-type="remarks" id="SECID0E14FK"><title>Remark.</title><p>The species of genus <italic><tp:taxon-name><tp:taxon-name-part taxon-name-part-type="genus" reg="Rodolia">Rodolia</tp:taxon-name-part></tp:taxon-name></italic> have been placed in <italic><tp:taxon-name><tp:taxon-name-part taxon-name-part-type="genus" reg="Novius">Novius</tp:taxon-name-part></tp:taxon-name></italic> based on the latest paper by <xref ref-type="bibr" rid="B33">Pang et al. (2020)</xref>.</p></tp:treatment-sec><ref-list><ref id="B33"><mixed-citation xmlns:xlink="http://www.w3.org/1999/xlink" xlink:type="simple"><person-group><name name-style="western"><surname>Pang</surname><given-names>H</given-names></name><name name-style="western"><surname>Tang</surname><given-names>X</given-names></name><name name-style="western"><surname>Booth</surname><given-names>RG</given-names></name><name name-style="western"><surname>Vandenberg</surname><given-names>N</given-names></name><name name-style="western"><surname>Forrester</surname><given-names>J</given-names></name><name name-style="western"><surname>Mchugh</surname><given-names>J</given-names></name><name name-style="western"><surname>Ślipiński</surname><given-names>A</given-names></name></person-group> (<year>2020</year>) <article-title>Revision of The Australian <tp:taxon-name><tp:taxon-name-part taxon-name-part-type="family">Coccinellidae</tp:taxon-name-part></tp:taxon-name> (<tp:taxon-name><tp:taxon-name-part taxon-name-part-type="order">Coleoptera</tp:taxon-name-part></tp:taxon-name>). Genus <italic><tp:taxon-name><tp:taxon-name-part taxon-name-part-type="genus">Novius</tp:taxon-name-part></tp:taxon-name></italic> Mulsant of Tribe <tp:taxon-name><tp:taxon-name-part taxon-name-part-type="tribe">Noviini</tp:taxon-name-part></tp:taxon-name>.</article-title><source>Annales Zoologici</source><volume>70</volume>(<issue>1</issue>): <fpage>1</fpage>–<lpage>24</lpage>. <ext-link xlink:type="simple" ext-link-type="doi" xlink:href="10.3161/00034541ANZ2020.70.1.001">https://doi.org/10.3161/00034541ANZ2020.70.1.001</ext-link></mixed-citation></ref></ref-list></tp:taxon-treatment>
