# Supplementary material for: An annotated checklist of Coccinellidae (Insecta, Coleoptera) with eight new records from the Kingdom of Saudi Arabia
Source: Zookeys. 2020 Dec 21;1006:35–89. doi: 10.3897/zookeys.1006.59123 (PMC7769896; doi:10.3897/zookeys.1006.59123)
Supplement: XML Treatment for Novius yemenensis [file zookeys.1006.59123-treatment28.xml]

<!DOCTYPE tp:taxon-treatment
  PUBLIC "-//TaxonX//DTD Taxonomic Treatment Publishing DTD v0 20100105//EN" "tax-treatment-NSO.dtd">
<tp:taxon-treatment xmlns:tp="http://www.plazi.org/taxpub"><tp:treatment-meta><kwd-group><label>Taxon classification</label><kwd><named-content xmlns:xlink="http://www.w3.org/1999/xlink" content-type="kingdom">Animalia</named-content></kwd><kwd><named-content xmlns:xlink="http://www.w3.org/1999/xlink" content-type="order">Coleoptera</named-content></kwd><kwd><named-content xmlns:xlink="http://www.w3.org/1999/xlink" content-type="family">Coccinellidae</named-content></kwd></kwd-group><mixed-citation publication-type="journal"><person-group><name><surname>Ansi</surname><given-names>Amin Al</given-names></name><name><surname>Alkhalaf</surname><given-names>Areej A.</given-names></name><name><surname>Fadl</surname><given-names>Hassan</given-names></name><name><surname>Rasool</surname><given-names>Iftekhar</given-names></name><name><surname>Dhafer</surname><given-names>Hathal Al</given-names></name></person-group><article-title>An annotated checklist of <tp:taxon-name><tp:taxon-name-part taxon-name-part-type="family">Coccinellidae</tp:taxon-name-part></tp:taxon-name> (<tp:taxon-name><tp:taxon-name-part taxon-name-part-type="class">Insecta</tp:taxon-name-part></tp:taxon-name>, <tp:taxon-name><tp:taxon-name-part taxon-name-part-type="order">Coleoptera</tp:taxon-name-part></tp:taxon-name>) with eight new records from the Kingdom of Saudi Arabia</article-title><source>Zookeys</source><day>21</day><month>12</month><year>2020</year><volume>1006</volume><fpage>35</fpage><lpage>89</lpage><pub-id pub-id-type="doi">10.3897/zookeys.1006.59123</pub-id></mixed-citation></tp:treatment-meta><tp:nomenclature><tp:taxon-name><object-id xmlns:xlink="http://www.w3.org/1999/xlink" content-type="arpha" xlink:type="simple">25DBD7BE-C99F-5EBD-80B1-A96093E67136</object-id>
                <tp:taxon-name-part taxon-name-part-type="genus" reg="Novius">Novius</tp:taxon-name-part>
                <tp:taxon-name-part taxon-name-part-type="species" reg="yemenensis">yemenensis</tp:taxon-name-part>
              </tp:taxon-name><tp:taxon-authority>(Raimundo &amp; Fürsch, 2006)*</tp:taxon-authority><xref ref-type="fig" rid="F3">Figure 3</xref><tp:nomenclature-citation-list><tp:nomenclature-citation><tp:taxon-name>
                    <tp:taxon-name-part taxon-name-part-type="genus" reg="Rodolia">Rodolia</tp:taxon-name-part> <tp:taxon-name-part taxon-name-part-type="species" reg="yemenensis">yemenensis</tp:taxon-name-part></tp:taxon-name><comment>Raimundo &amp; Fürsch, 2006: 219–220.</comment></tp:nomenclature-citation></tp:nomenclature-citation-list></tp:nomenclature><tp:treatment-sec sec-type="diagnosis" id="SECID0ESNGK"><title>Diagnosis.</title><p>This species is restricted to the Arabian Peninsula and can be identified by the following characters: body entirely reddish to reddish brown, some specimens have blackish head and pronotum, without black patterns on elytra and with white semi-erect short setae. Punctures on elytra are larger than those on pronotum. Base of elytra is slightly concave with rounded shoulders.</p><fig id="F3" position="float" orientation="portrait"><object-id xmlns:xlink="http://www.w3.org/1999/xlink" content-type="doi" xlink:type="simple">10.3897/zookeys.1006.59123.figure3</object-id><object-id xmlns:xlink="http://www.w3.org/1999/xlink" content-type="arpha" xlink:type="simple">0C766E11-C620-5047-BC2A-BB5AFFAFFDEF</object-id><label>Figure 3.</label><caption><p>Dorsal view of <italic><tp:taxon-name><tp:taxon-name-part taxon-name-part-type="genus" reg="Novius">Novius</tp:taxon-name-part> <tp:taxon-name-part taxon-name-part-type="species" reg="yemenensis">yemenensis</tp:taxon-name-part></tp:taxon-name></italic>. Scale bar: 1 mm.</p></caption><graphic xmlns:xlink="http://www.w3.org/1999/xlink" xlink:href="zookeys-1006-035-g003.jpg" position="float" orientation="portrait" xlink:type="simple" id="oo_489502.jpg"><uri content-type="original_file" xlink:type="simple">https://binary.pensoft.net/fig/489502</uri></graphic></fig></tp:treatment-sec><tp:treatment-sec sec-type="material" id="SECID0EPOGK"><title>Material examined.</title><p><bold>Asir</bold>: Thalooth Al Mandhar Wadi Baqrah, <named-content xmlns:xlink="http://www.w3.org/1999/xlink" content-type="dwc:verbatimCoordinates" xlink:type="simple"><named-content content-type="geo-json" specific-use="{&#34;type&#34;:&#34;Point&#34;,&#34;coordinates&#34;:[42.018667,18.792833]}" id="NCID0E1OGK" xlink:type="simple">18°47.57'N, 42°01.12'E</named-content></named-content>, 433 m, 12.X.2013, <abbrev xmlns:xlink="http://www.w3.org/1999/xlink" xlink:title="handpicking" id="ABBRID0E6OGK" xlink:type="simple">HP</abbrev>, Abdel-Dayem, M., 1♀; Rijal Almaa, Wadi Sabin, <named-content xmlns:xlink="http://www.w3.org/1999/xlink" content-type="dwc:verbatimCoordinates" xlink:type="simple"><named-content content-type="geo-json" specific-use="{&#34;type&#34;:&#34;Point&#34;,&#34;coordinates&#34;:[42.360667,17.804167]}" id="NCID0EGPGK" xlink:type="simple">17°48.25'N, 42°21.64'E</named-content></named-content>, 194 m, 10.II.2016, <abbrev xmlns:xlink="http://www.w3.org/1999/xlink" xlink:title="sucking" id="ABBRID0ELPGK" xlink:type="simple">SU</abbrev>, Al Ansi, A., 1♀; <bold>Jizan</bold>: Sabya-Hurub Rd., <named-content xmlns:xlink="http://www.w3.org/1999/xlink" content-type="dwc:verbatimCoordinates" xlink:type="simple"><named-content content-type="geo-json" specific-use="{&#34;type&#34;:&#34;Point&#34;,&#34;coordinates&#34;:[42.292333,17.282333]}" id="NCID0EUPGK" xlink:type="simple">17°16.94'N, 42°17.54'E</named-content></named-content>, 97m, 24.V.2012, <abbrev xmlns:xlink="http://www.w3.org/1999/xlink" xlink:title="sweeping net" id="ABBRID0EZPGK" xlink:type="simple">SN</abbrev>, Al Ansi, A., 1♂; <bold>Riyadh</bold>: El-Jola Riyadh-Makkah Rd., <named-content xmlns:xlink="http://www.w3.org/1999/xlink" content-type="dwc:verbatimCoordinates" xlink:type="simple"><named-content content-type="geo-json" specific-use="{&#34;type&#34;:&#34;Point&#34;,&#34;coordinates&#34;:[45.788167,24.340333]}" id="NCID0ECQGK" xlink:type="simple">24°20.42'N, 45°47.29'E</named-content></named-content>, 11.X.2010, <abbrev xmlns:xlink="http://www.w3.org/1999/xlink" xlink:title="sweeping net" id="ABBRID0EHQGK" xlink:type="simple">SN</abbrev>, Al Dhafer et al., 1♂; King Abdullah street, in front of King Abdulaziz city, 24 43.01'N, 46 38.65'E, 21.III.2010, <abbrev xmlns:xlink="http://www.w3.org/1999/xlink" xlink:title="handpicking" id="ABBRID0ELQGK" xlink:type="simple">HP</abbrev>, El Gharbawy, A., 1♂; Dirab, <named-content xmlns:xlink="http://www.w3.org/1999/xlink" content-type="dwc:verbatimCoordinates" xlink:type="simple"><named-content content-type="geo-json" specific-use="{&#34;type&#34;:&#34;Point&#34;,&#34;coordinates&#34;:[46.850000,23.500000]}" id="NCID0ESQGK" xlink:type="simple">23°30'N, 46°51'E</named-content></named-content>, 1.XI.2009, <abbrev xmlns:xlink="http://www.w3.org/1999/xlink" xlink:title="sticky traps" id="ABBRID0EXQGK" xlink:type="simple">ST</abbrev>, Al Dhafer et al., 1♀.</p></tp:treatment-sec><tp:treatment-sec sec-type="distribution" id="SECID0E2QGK"><title>Local distribution.</title><p>This species was collected from Asir, Jizan, and Riyadh provinces.</p></tp:treatment-sec><tp:treatment-sec sec-type="distribution" id="SECID0EARGK"><title>World distribution.</title><p><bold>Asia</bold>: <abbrev xmlns:xlink="http://www.w3.org/1999/xlink" xlink:title="Yemen including Socotra" id="ABBRID0EIRGK" xlink:type="simple">YE</abbrev> (<xref ref-type="bibr" rid="B35">Raimundo et al. 2006</xref>); newly recorded from <abbrev xmlns:xlink="http://www.w3.org/1999/xlink" xlink:title="Saudi Arabia" id="ABBRID0EQRGK" xlink:type="simple">SA</abbrev>.</p></tp:treatment-sec><ref-list><ref id="B35"><mixed-citation xmlns:xlink="http://www.w3.org/1999/xlink" xlink:type="simple"><person-group><name name-style="western"><surname>Raimundo</surname><given-names>AC</given-names></name><name name-style="western"><surname>Fürsch</surname><given-names>H</given-names></name><name name-style="western"><surname>van Harten</surname><given-names>A</given-names></name></person-group> (<year>2006</year>) <article-title>Notes on the ladybird beetles (<tp:taxon-name><tp:taxon-name-part taxon-name-part-type="order">Coleoptera</tp:taxon-name-part></tp:taxon-name>: <tp:taxon-name><tp:taxon-name-part taxon-name-part-type="family">Coccinellidae</tp:taxon-name-part></tp:taxon-name>) of Yemen, with the description of two new species.</article-title><source>Fauna of Arabia</source><volume>21</volume>: <fpage>217</fpage>–<lpage>245</lpage>.</mixed-citation></ref></ref-list></tp:taxon-treatment>
