# Supplementary material for: An annotated checklist of Coccinellidae (Insecta, Coleoptera) with eight new records from the Kingdom of Saudi Arabia
Source: Zookeys. 2020 Dec 21;1006:35–89. doi: 10.3897/zookeys.1006.59123 (PMC7769896; doi:10.3897/zookeys.1006.59123)
Supplement: XML Treatment for Hyperaspis polita [file zookeys.1006.59123-treatment30.xml]

<!DOCTYPE tp:taxon-treatment
  PUBLIC "-//TaxonX//DTD Taxonomic Treatment Publishing DTD v0 20100105//EN" "tax-treatment-NSO.dtd">
<tp:taxon-treatment xmlns:tp="http://www.plazi.org/taxpub"><tp:treatment-meta><kwd-group><label>Taxon classification</label><kwd><named-content xmlns:xlink="http://www.w3.org/1999/xlink" content-type="kingdom">Animalia</named-content></kwd><kwd><named-content xmlns:xlink="http://www.w3.org/1999/xlink" content-type="order">Coleoptera</named-content></kwd><kwd><named-content xmlns:xlink="http://www.w3.org/1999/xlink" content-type="family">Coccinellidae</named-content></kwd></kwd-group><mixed-citation publication-type="journal"><person-group><name><surname>Ansi</surname><given-names>Amin Al</given-names></name><name><surname>Alkhalaf</surname><given-names>Areej A.</given-names></name><name><surname>Fadl</surname><given-names>Hassan</given-names></name><name><surname>Rasool</surname><given-names>Iftekhar</given-names></name><name><surname>Dhafer</surname><given-names>Hathal Al</given-names></name></person-group><article-title>An annotated checklist of <tp:taxon-name><tp:taxon-name-part taxon-name-part-type="family">Coccinellidae</tp:taxon-name-part></tp:taxon-name> (<tp:taxon-name><tp:taxon-name-part taxon-name-part-type="class">Insecta</tp:taxon-name-part></tp:taxon-name>, <tp:taxon-name><tp:taxon-name-part taxon-name-part-type="order">Coleoptera</tp:taxon-name-part></tp:taxon-name>) with eight new records from the Kingdom of Saudi Arabia</article-title><source>Zookeys</source><day>21</day><month>12</month><year>2020</year><volume>1006</volume><fpage>35</fpage><lpage>89</lpage><pub-id pub-id-type="doi">10.3897/zookeys.1006.59123</pub-id></mixed-citation></tp:treatment-meta><tp:nomenclature><tp:taxon-name><object-id xmlns:xlink="http://www.w3.org/1999/xlink" content-type="arpha" xlink:type="simple">C32CA13C-9B03-5FB4-AE20-43792F0FB580</object-id>
                <tp:taxon-name-part taxon-name-part-type="genus" reg="Hyperaspis">Hyperaspis</tp:taxon-name-part>
                <tp:taxon-name-part taxon-name-part-type="species" reg="polita">polita</tp:taxon-name-part>
              </tp:taxon-name><tp:taxon-authority>Weise, 1855</tp:taxon-authority><tp:nomenclature-citation-list><tp:nomenclature-citation><tp:taxon-name>
                    <tp:taxon-name-part taxon-name-part-type="genus" reg="Hyperaspis">Hyperaspis</tp:taxon-name-part> <tp:taxon-name-part taxon-name-part-type="species" reg="polita">polita</tp:taxon-name-part></tp:taxon-name><comment>Weise, 1855: 60.</comment></tp:nomenclature-citation></tp:nomenclature-citation-list></tp:nomenclature><tp:treatment-sec sec-type="remarks" id="SECID0EF2GK"><title>Remark.</title><p>This species is a predator of the mealybug <italic><tp:taxon-name><tp:taxon-name-part taxon-name-part-type="genus" reg="Nipaecoccus">Nipaecoccus</tp:taxon-name-part> <tp:taxon-name-part taxon-name-part-type="species" reg="viridis">viridis</tp:taxon-name-part></tp:taxon-name></italic> (Newstead, 1894) (<xref ref-type="bibr" rid="B3">Alizadeh et al. 2013</xref>).</p></tp:treatment-sec><tp:treatment-sec sec-type="material" id="SECID0E12GK"><title>Materials examined.</title><p>Riyadh, 2.II.1980, Talhouk et al., <abbrev xmlns:xlink="http://www.w3.org/1999/xlink" content-type="institution" xlink:title="Arabian National Museum of Arthropods, Ministry of Agriculture" id="ABBRID0EA3GK" xlink:type="simple">ANMA</abbrev>, 1♀.</p></tp:treatment-sec><tp:treatment-sec sec-type="distribution" id="SECID0EF3GK"><title>Local distribution.</title><p>It was collected from Riyadh and previously listed in the taxonomic key by <xref ref-type="bibr" rid="B13">Fürsch (1979)</xref>.</p></tp:treatment-sec><tp:treatment-sec sec-type="distribution" id="SECID0EP3GK"><title>World distribution.</title><p><bold>Asia</bold>: <abbrev xmlns:xlink="http://www.w3.org/1999/xlink" xlink:title="Afghanistan" id="ABBRID0EX3GK" xlink:type="simple">AF</abbrev>, <abbrev xmlns:xlink="http://www.w3.org/1999/xlink" xlink:title="Cyprus" id="ABBRID0E23GK" xlink:type="simple">CY</abbrev>, <abbrev xmlns:xlink="http://www.w3.org/1999/xlink" xlink:title="Palestine" id="ABBRID0E63GK" xlink:type="simple">PAL</abbrev>, <abbrev xmlns:xlink="http://www.w3.org/1999/xlink" xlink:title="Syria" id="ABBRID0ED4GK" xlink:type="simple">SY</abbrev>, <abbrev xmlns:xlink="http://www.w3.org/1999/xlink" xlink:title="Tajikistan" id="ABBRID0EH4GK" xlink:type="simple">TD</abbrev>, <abbrev xmlns:xlink="http://www.w3.org/1999/xlink" xlink:title="Turkmenistan" id="ABBRID0EL4GK" xlink:type="simple">TM</abbrev>, and <abbrev xmlns:xlink="http://www.w3.org/1999/xlink" xlink:title="Turkey" id="ABBRID0EP4GK" xlink:type="simple">TR</abbrev>; <bold>North Africa</bold>: <abbrev xmlns:xlink="http://www.w3.org/1999/xlink" xlink:title="Libya" id="ABBRID0EV4GK" xlink:type="simple">LB</abbrev>; <bold><abbrev xmlns:xlink="http://www.w3.org/1999/xlink" xlink:title="Afrotropical region" id="ABBRID0E14GK" xlink:type="simple">AFR</abbrev></bold> (<xref ref-type="bibr" rid="B26">Kovář 2007</xref>), <abbrev xmlns:xlink="http://www.w3.org/1999/xlink" xlink:title="Saudi Arabia" id="ABBRID0EC5GK" xlink:type="simple">SA</abbrev> (<xref ref-type="bibr" rid="B13">Fürsch 1979</xref>).</p></tp:treatment-sec><ref-list><ref id="B3"><mixed-citation xmlns:xlink="http://www.w3.org/1999/xlink" xlink:type="simple"><person-group><name name-style="western"><surname>Alizadeh</surname><given-names>MS</given-names></name><name name-style="western"><surname>Mossadegh</surname><given-names>MS</given-names></name><name name-style="western"><surname>Esfandiari</surname><given-names>M</given-names></name></person-group> (<year>2013</year>) <article-title>Natural enemies of <italic><tp:taxon-name><tp:taxon-name-part taxon-name-part-type="genus">Maconellicoccus</tp:taxon-name-part> <tp:taxon-name-part taxon-name-part-type="species">hirsutus</tp:taxon-name-part></tp:taxon-name></italic> (Green) (<tp:taxon-name><tp:taxon-name-part taxon-name-part-type="order">Hemiptera</tp:taxon-name-part></tp:taxon-name>: <tp:taxon-name><tp:taxon-name-part taxon-name-part-type="family">Pseudococcidae</tp:taxon-name-part></tp:taxon-name>) and their population fluctuations in Ahvaz, southwest of Iran.</article-title><source>Journal of Crop Protection</source><volume>2</volume>(<issue>1</issue>): <fpage>13</fpage>–<lpage>21</lpage>.</mixed-citation></ref><ref id="B13"><mixed-citation xmlns:xlink="http://www.w3.org/1999/xlink" xlink:type="simple"><person-group><name name-style="western"><surname>Fürsch</surname><given-names>H</given-names></name></person-group> (<year>1979</year>) <article-title>Insect of Saudi Arabia <tp:taxon-name><tp:taxon-name-part taxon-name-part-type="order">Coleoptera</tp:taxon-name-part></tp:taxon-name>: Fam. <tp:taxon-name><tp:taxon-name-part taxon-name-part-type="family">Coccinellidae</tp:taxon-name-part></tp:taxon-name>.</article-title><source>Fauna of Saudi Arabia</source><volume>1</volume>: <fpage>235</fpage>–<lpage>248</lpage>.</mixed-citation></ref><ref id="B26"><mixed-citation xmlns:xlink="http://www.w3.org/1999/xlink" xlink:type="simple"><person-group><name name-style="western"><surname>Kovář</surname><given-names>I</given-names></name></person-group> (<year>2007</year>) <tp:taxon-name><tp:taxon-name-part taxon-name-part-type="family">Coccinellidae</tp:taxon-name-part></tp:taxon-name>. In Löbl I, Smetana A (Eds) <italic>Catalogue of Palaearctic <tp:taxon-name><tp:taxon-name-part taxon-name-part-type="order">Coleoptera</tp:taxon-name-part></tp:taxon-name></italic> (Vol. 4). Apollo Books, Stenstrup, Denmark, 568–631.</mixed-citation></ref></ref-list></tp:taxon-treatment>
