# Supplementary material for: An annotated checklist of Coccinellidae (Insecta, Coleoptera) with eight new records from the Kingdom of Saudi Arabia
Source: Zookeys. 2020 Dec 21;1006:35–89. doi: 10.3897/zookeys.1006.59123 (PMC7769896; doi:10.3897/zookeys.1006.59123)
Supplement: XML Treatment for Hyperaspis vinciguerrae [file zookeys.1006.59123-treatment32.xml]

<!DOCTYPE tp:taxon-treatment
  PUBLIC "-//TaxonX//DTD Taxonomic Treatment Publishing DTD v0 20100105//EN" "tax-treatment-NSO.dtd">
<tp:taxon-treatment xmlns:tp="http://www.plazi.org/taxpub"><tp:treatment-meta><kwd-group><label>Taxon classification</label><kwd><named-content xmlns:xlink="http://www.w3.org/1999/xlink" content-type="kingdom">Animalia</named-content></kwd><kwd><named-content xmlns:xlink="http://www.w3.org/1999/xlink" content-type="order">Coleoptera</named-content></kwd><kwd><named-content xmlns:xlink="http://www.w3.org/1999/xlink" content-type="family">Coccinellidae</named-content></kwd></kwd-group><mixed-citation publication-type="journal"><person-group><name><surname>Ansi</surname><given-names>Amin Al</given-names></name><name><surname>Alkhalaf</surname><given-names>Areej A.</given-names></name><name><surname>Fadl</surname><given-names>Hassan</given-names></name><name><surname>Rasool</surname><given-names>Iftekhar</given-names></name><name><surname>Dhafer</surname><given-names>Hathal Al</given-names></name></person-group><article-title>An annotated checklist of <tp:taxon-name><tp:taxon-name-part taxon-name-part-type="family">Coccinellidae</tp:taxon-name-part></tp:taxon-name> (<tp:taxon-name><tp:taxon-name-part taxon-name-part-type="class">Insecta</tp:taxon-name-part></tp:taxon-name>, <tp:taxon-name><tp:taxon-name-part taxon-name-part-type="order">Coleoptera</tp:taxon-name-part></tp:taxon-name>) with eight new records from the Kingdom of Saudi Arabia</article-title><source>Zookeys</source><day>21</day><month>12</month><year>2020</year><volume>1006</volume><fpage>35</fpage><lpage>89</lpage><pub-id pub-id-type="doi">10.3897/zookeys.1006.59123</pub-id></mixed-citation></tp:treatment-meta><tp:nomenclature><tp:taxon-name><object-id xmlns:xlink="http://www.w3.org/1999/xlink" content-type="arpha" xlink:type="simple">CE6FEE33-CEB6-546D-930E-96B49E757F09</object-id>
                <tp:taxon-name-part taxon-name-part-type="genus" reg="Hyperaspis">Hyperaspis</tp:taxon-name-part>
                <tp:taxon-name-part taxon-name-part-type="species" reg="vinciguerrae">vinciguerrae</tp:taxon-name-part>
              </tp:taxon-name><tp:taxon-authority>Capra, 1929</tp:taxon-authority><tp:nomenclature-citation-list><tp:nomenclature-citation><tp:taxon-name>
                    <tp:taxon-name-part taxon-name-part-type="genus" reg="Hyperaspis">Hyperaspis</tp:taxon-name-part> <tp:taxon-name-part taxon-name-part-type="species" reg="vinciguarae">vinciguarae</tp:taxon-name-part></tp:taxon-name><comment>Capra, 1929: 241.</comment></tp:nomenclature-citation></tp:nomenclature-citation-list></tp:nomenclature><tp:treatment-sec sec-type="remarks" id="SECID0ETEHK"><title>Remark.</title><p>This species is a predator of aphids (<xref ref-type="bibr" rid="B36">Raimundo et al. 2007</xref>) and <tp:taxon-name><tp:taxon-name-part taxon-name-part-type="family">Pseudococcidae</tp:taxon-name-part></tp:taxon-name> (mealybugs) such as <italic><tp:taxon-name><tp:taxon-name-part taxon-name-part-type="genus" reg="Maconellicoccus">Maconellicoccus</tp:taxon-name-part> <tp:taxon-name-part taxon-name-part-type="species" reg="hirsutus">hirsutus</tp:taxon-name-part></tp:taxon-name></italic> Green, 1908, and <italic><tp:taxon-name><tp:taxon-name-part taxon-name-part-type="genus" reg="Planococcus">Planococcus</tp:taxon-name-part></tp:taxon-name></italic> sp., pests of <italic><tp:taxon-name><tp:taxon-name-part taxon-name-part-type="genus" reg="Ficus">Ficus</tp:taxon-name-part> <tp:taxon-name-part taxon-name-part-type="species" reg="carica">carica</tp:taxon-name-part></tp:taxon-name></italic>, and on <italic><tp:taxon-name><tp:taxon-name-part taxon-name-part-type="genus" reg="Nipaecoccus">Nipaecoccus</tp:taxon-name-part> <tp:taxon-name-part taxon-name-part-type="species" reg="vastator">vastator</tp:taxon-name-part></tp:taxon-name></italic> (Maskell, 1895), a pest of <italic><tp:taxon-name><tp:taxon-name-part taxon-name-part-type="genus" reg="Citrus">Citrus</tp:taxon-name-part></tp:taxon-name></italic> spp. (<xref ref-type="bibr" rid="B29">Martin 1972</xref>).</p></tp:treatment-sec><tp:treatment-sec sec-type="material" id="SECID0EVGHK"><title>Material examined.</title><p><bold>Asir</bold>: Al Majardah, Wadi Al Talalie, <named-content xmlns:xlink="http://www.w3.org/1999/xlink" content-type="dwc:verbatimCoordinates" xlink:type="simple"><named-content content-type="geo-json" specific-use="{&#34;type&#34;:&#34;Point&#34;,&#34;coordinates&#34;:[41.796333,19.086500]}" id="NCID0EAHHK" xlink:type="simple">19°05.19'N, 41°47.78'E</named-content></named-content>, 286 m, 1.VI.2012, <abbrev xmlns:xlink="http://www.w3.org/1999/xlink" xlink:title="beating sheet" id="ABBRID0EFHHK" xlink:type="simple">BS</abbrev>, Al Ansi, A., 6♂; Wadi Yabah, <named-content xmlns:xlink="http://www.w3.org/1999/xlink" content-type="dwc:verbatimCoordinates" xlink:type="simple"><named-content content-type="geo-json" specific-use="{&#34;type&#34;:&#34;Point&#34;,&#34;coordinates&#34;:[41.807667,19.271167]}" id="NCID0EMHHK" xlink:type="simple">19°16.27'N, 41°48.46'E</named-content></named-content>, 411, 15.IV.2016, <abbrev xmlns:xlink="http://www.w3.org/1999/xlink" xlink:title="sweeping net" id="ABBRID0ERHHK" xlink:type="simple">SN</abbrev>, Al Ansi, A., 2♂1♀; Thee Ain, <named-content xmlns:xlink="http://www.w3.org/1999/xlink" content-type="dwc:verbatimCoordinates" xlink:type="simple"><named-content content-type="geo-json" specific-use="{&#34;type&#34;:&#34;Point&#34;,&#34;coordinates&#34;:[41.443333,19.929667]}" id="NCID0EYHHK" xlink:type="simple">19°55.78'N, 41°26.60'E</named-content></named-content>, 741 m, 5.V.2015, <abbrev xmlns:xlink="http://www.w3.org/1999/xlink" xlink:title="handpicking" id="ABBRID0E4HHK" xlink:type="simple">HP</abbrev>, Soliman, A., 1♂; <bold>Baha</bold>: Wadi Ghanuna, <named-content xmlns:xlink="http://www.w3.org/1999/xlink" content-type="dwc:verbatimCoordinates" xlink:type="simple"><named-content content-type="geo-json" specific-use="{&#34;type&#34;:&#34;Point&#34;,&#34;coordinates&#34;:[41.606500,19.411167]}" id="NCID0EGIHK" xlink:type="simple">19°24.67'N, 41°36.39'E</named-content></named-content>, 348 m, 11.V.2011, <abbrev xmlns:xlink="http://www.w3.org/1999/xlink" xlink:title="sweeping net" id="ABBRID0ELIHK" xlink:type="simple">SN</abbrev>, Fadl et al., 2♂; <bold>Jizan</bold>: Farasan Island, <named-content xmlns:xlink="http://www.w3.org/1999/xlink" content-type="dwc:verbatimCoordinates" xlink:type="simple"><named-content content-type="geo-json" specific-use="{&#34;type&#34;:&#34;Point&#34;,&#34;coordinates&#34;:[42.120333,16.691000]}" id="NCID0EUIHK" xlink:type="simple">16°41.46'N, 42°07.22'E</named-content></named-content>, 9.II.2012, <abbrev xmlns:xlink="http://www.w3.org/1999/xlink" xlink:title="sweeping net" id="ABBRID0EZIHK" xlink:type="simple">SN</abbrev>, Deeming, J., 1♂; <bold>Najran</bold>: Hubuna Lahumah, <named-content xmlns:xlink="http://www.w3.org/1999/xlink" content-type="dwc:verbatimCoordinates" xlink:type="simple"><named-content content-type="geo-json" specific-use="{&#34;type&#34;:&#34;Point&#34;,&#34;coordinates&#34;:[44.280333,17.841167]}" id="NCID0ECJHK" xlink:type="simple">17°50.47'N, 44°16.82'E</named-content></named-content>, 1212 m, 14.I.2013, <abbrev xmlns:xlink="http://www.w3.org/1999/xlink" xlink:title="beating sheet" id="ABBRID0EHJHK" xlink:type="simple">BS</abbrev>, Al Ansi et al., 1♀; <bold>Riyadh</bold>: Dirab, Education Farm KSU, <named-content xmlns:xlink="http://www.w3.org/1999/xlink" content-type="dwc:verbatimCoordinates" xlink:type="simple"><named-content content-type="geo-json" specific-use="{&#34;type&#34;:&#34;Point&#34;,&#34;coordinates&#34;:[46.583333,24.666667]}" id="NCID0EQJHK" xlink:type="simple">24°40'N, 46°35'E</named-content></named-content>, 24.IX.2011, <abbrev xmlns:xlink="http://www.w3.org/1999/xlink" xlink:title="light trap" id="ABBRID0EVJHK" xlink:type="simple">LT</abbrev>, Fadl, H., 1♂; Ad Diriyah, <named-content xmlns:xlink="http://www.w3.org/1999/xlink" content-type="dwc:verbatimCoordinates" xlink:type="simple"><named-content content-type="geo-json" specific-use="{&#34;type&#34;:&#34;Point&#34;,&#34;coordinates&#34;:[46.583333,24.666667]}" id="NCID0E3JHK" xlink:type="simple">24°40'N, 46°35'E</named-content></named-content>, 10.XI, <abbrev xmlns:xlink="http://www.w3.org/1999/xlink" xlink:title="sweeping net" id="ABBRID0EBKHK" xlink:type="simple">SN</abbrev>, Farhan, 1♂; Rawdhet Khoraim, <named-content xmlns:xlink="http://www.w3.org/1999/xlink" content-type="dwc:verbatimCoordinates" xlink:type="simple"><named-content content-type="geo-json" specific-use="{&#34;type&#34;:&#34;Point&#34;,&#34;coordinates&#34;:[47.278500,25.383000]}" id="NCID0EIKHK" xlink:type="simple">25°22.98'N, 47°16.71'E</named-content></named-content>, 559 m, II-VIII.2012, 13♂,1♀,1ex, using <abbrev xmlns:xlink="http://www.w3.org/1999/xlink" xlink:title="beating sheet" id="ABBRID0ENKHK" xlink:type="simple">BS</abbrev>, <abbrev xmlns:xlink="http://www.w3.org/1999/xlink" xlink:title="malaise trap" id="ABBRID0ERKHK" xlink:type="simple">MT</abbrev>, <abbrev xmlns:xlink="http://www.w3.org/1999/xlink" xlink:title="sweeping net" id="ABBRID0EVKHK" xlink:type="simple">SN</abbrev>, and <abbrev xmlns:xlink="http://www.w3.org/1999/xlink" xlink:title="light trap" id="ABBRID0EZKHK" xlink:type="simple">LT</abbrev>, on on <italic><tp:taxon-name><tp:taxon-name-part taxon-name-part-type="genus" reg="Calotropis">C.</tp:taxon-name-part> <tp:taxon-name-part taxon-name-part-type="species" reg="procera">procera</tp:taxon-name-part></tp:taxon-name></italic>, <italic><tp:taxon-name><tp:taxon-name-part taxon-name-part-type="genus" reg="Rhazya">Rhazya</tp:taxon-name-part> <tp:taxon-name-part taxon-name-part-type="species" reg="steica">steica</tp:taxon-name-part></tp:taxon-name></italic> and <italic><tp:taxon-name><tp:taxon-name-part taxon-name-part-type="genus" reg="Lycium">L.</tp:taxon-name-part> <tp:taxon-name-part taxon-name-part-type="species" reg="shawi">shawi</tp:taxon-name-part></tp:taxon-name></italic>; Al Ammariyah, 17.X.2013, <abbrev xmlns:xlink="http://www.w3.org/1999/xlink" xlink:title="sweeping net" id="ABBRID0E5LHK" xlink:type="simple">SN</abbrev>, Sonbati, S., 1♀; Riyadh, 18.IV.1978, <abbrev xmlns:xlink="http://www.w3.org/1999/xlink" xlink:title="sweeping net" id="ABBRID0ECMHK" xlink:type="simple">SN</abbrev>, Talhouk et al., <abbrev xmlns:xlink="http://www.w3.org/1999/xlink" content-type="institution" xlink:title="Arabian National Museum of Arthropods, Ministry of Agriculture" id="ABBRID0EGMHK" xlink:type="simple">ANMA</abbrev>, 3exs; 28.X.1977, <abbrev xmlns:xlink="http://www.w3.org/1999/xlink" xlink:title="sweeping net" id="ABBRID0ELMHK" xlink:type="simple">SN</abbrev>, <abbrev xmlns:xlink="http://www.w3.org/1999/xlink" content-type="institution" xlink:title="Arabian National Museum of Arthropods, Ministry of Agriculture" id="ABBRID0EPMHK" xlink:type="simple">ANMA</abbrev>, 6exs; 15.IX.1977, <abbrev xmlns:xlink="http://www.w3.org/1999/xlink" xlink:title="sweeping net" id="ABBRID0EUMHK" xlink:type="simple">SN</abbrev>, <abbrev xmlns:xlink="http://www.w3.org/1999/xlink" content-type="institution" xlink:title="Arabian National Museum of Arthropods, Ministry of Agriculture" id="ABBRID0EYMHK" xlink:type="simple">ANMA</abbrev>, 3exs; <bold>Tabuk</bold>: Tabuk-Dhuba Rd., <named-content xmlns:xlink="http://www.w3.org/1999/xlink" content-type="dwc:verbatimCoordinates" xlink:type="simple"><named-content content-type="geo-json" specific-use="{&#34;type&#34;:&#34;Point&#34;,&#34;coordinates&#34;:[36.047833,28.306500]}" id="NCID0ECNHK" xlink:type="simple">28°18.39'N, 36°02.87'E</named-content></named-content>, 824 m, 15.IX.2011, <abbrev xmlns:xlink="http://www.w3.org/1999/xlink" xlink:title="sweeping net" id="ABBRID0EHNHK" xlink:type="simple">SN</abbrev>, Al Ansi, A., 2♂; <bold>Qaseem</bold>: Buraydah, <named-content xmlns:xlink="http://www.w3.org/1999/xlink" content-type="dwc:verbatimCoordinates" xlink:type="simple"><named-content content-type="geo-json" specific-use="{&#34;type&#34;:&#34;Point&#34;,&#34;coordinates&#34;:[44.041333,26.215900]}" id="NCID0EQNHK" xlink:type="simple">26°12.954'N, 44°02.48'E</named-content></named-content>, 633 m, 17.IX.2011, Al Ansi, A., 2♂.</p></tp:treatment-sec><tp:treatment-sec sec-type="distribution" id="SECID0EVNHK"><title>Local distribution.</title><p>It is widely distributed in Saudi Arabia and was collected from Asir, Baha, Jizan, Najran, Riyadh, Tabuk, and Qaseem provinces. Before this study, it was reported by <xref ref-type="bibr" rid="B13">Fürsch (1979)</xref> from Riyadh, by <xref ref-type="bibr" rid="B1">Abu-Thuraya (1982)</xref> from Riyadh and Madinah, by <xref ref-type="bibr" rid="B42">Talhouk (1982)</xref> from Riyadh, and by <xref ref-type="bibr" rid="B6">Abdel-Dayem et al. (2017)</xref> from Riyadh; it was listed by <xref ref-type="bibr" rid="B29">Martin (1972)</xref>.</p></tp:treatment-sec><tp:treatment-sec sec-type="distribution" id="SECID0EPOHK"><title>World distribution.</title><p><bold>Asia</bold>: <abbrev xmlns:xlink="http://www.w3.org/1999/xlink" xlink:title="Saudi Arabia" id="ABBRID0EXOHK" xlink:type="simple">SA</abbrev> and <abbrev xmlns:xlink="http://www.w3.org/1999/xlink" xlink:title="Yemen including Socotra" id="ABBRID0E2OHK" xlink:type="simple">YE</abbrev>; <bold>North Africa</bold>: <abbrev xmlns:xlink="http://www.w3.org/1999/xlink" xlink:title="Libya" id="ABBRID0EBPHK" xlink:type="simple">LB</abbrev>; <bold><abbrev xmlns:xlink="http://www.w3.org/1999/xlink" xlink:title="Afrotropical region" id="ABBRID0EGPHK" xlink:type="simple">AFR</abbrev></bold> (<xref ref-type="bibr" rid="B26">Kovář 2007</xref>); <abbrev xmlns:xlink="http://www.w3.org/1999/xlink" xlink:title="Arab Emirates" id="ABBRID0EOPHK" xlink:type="simple">AE</abbrev> (<xref ref-type="bibr" rid="B36">Raimundo et al. 2007</xref>), <abbrev xmlns:xlink="http://www.w3.org/1999/xlink" xlink:title="Iran" id="ABBRID0EWPHK" xlink:type="simple">IN</abbrev> (<xref ref-type="bibr" rid="B9">Biranvand et al. 2017</xref>).</p></tp:treatment-sec><ref-list><ref id="B36"><mixed-citation xmlns:xlink="http://www.w3.org/1999/xlink" xlink:type="simple"><person-group><name name-style="western"><surname>Raimundo</surname><given-names>AC</given-names></name><name name-style="western"><surname>Fürsch</surname><given-names>H</given-names></name><name name-style="western"><surname>van Harten</surname><given-names>A.</given-names></name></person-group> (<year>2007</year>) <article-title>Order <tp:taxon-name><tp:taxon-name-part taxon-name-part-type="order">Coleoptera</tp:taxon-name-part></tp:taxon-name>, Family <tp:taxon-name><tp:taxon-name-part taxon-name-part-type="family">Coccinellidae</tp:taxon-name-part></tp:taxon-name>.</article-title><source>Arthropod Fauna of the UAE</source><volume>1</volume>: <fpage>217</fpage>–<lpage>239</lpage>.</mixed-citation></ref><ref id="B29"><mixed-citation xmlns:xlink="http://www.w3.org/1999/xlink" xlink:type="simple"><person-group><name name-style="western"><surname>Martin</surname><given-names>HE</given-names></name></person-group> (<year>1972</year>) Report to the government of Saudi Arabia on research in plant protection FAO. Entomologist FAO/SAO/IF/63 (AGP.TA) 207, 38.</mixed-citation></ref><ref id="B13"><mixed-citation xmlns:xlink="http://www.w3.org/1999/xlink" xlink:type="simple"><person-group><name name-style="western"><surname>Fürsch</surname><given-names>H</given-names></name></person-group> (<year>1979</year>) <article-title>Insect of Saudi Arabia <tp:taxon-name><tp:taxon-name-part taxon-name-part-type="order">Coleoptera</tp:taxon-name-part></tp:taxon-name>: Fam. <tp:taxon-name><tp:taxon-name-part taxon-name-part-type="family">Coccinellidae</tp:taxon-name-part></tp:taxon-name>.</article-title><source>Fauna of Saudi Arabia</source><volume>1</volume>: <fpage>235</fpage>–<lpage>248</lpage>.</mixed-citation></ref><ref id="B1"><mixed-citation xmlns:xlink="http://www.w3.org/1999/xlink" xlink:type="simple"><person-group><name name-style="western"><surname>Abu-Thuraya</surname><given-names>NH</given-names></name></person-group> (<year>1982</year>) <source>General Survey: Agricultural Pests in Saudi Arabia.</source><publisher-name>Ministry of Agriculture and Water</publisher-name>, <publisher-loc>Riyadh, Kingdom of Saudi Arabia</publisher-loc>, <size units="page">266 pp</size>.</mixed-citation></ref><ref id="B42"><mixed-citation xmlns:xlink="http://www.w3.org/1999/xlink" xlink:type="simple"><person-group><name name-style="western"><surname>Talhouk</surname><given-names>AS</given-names></name></person-group> (<year>1982</year>) <article-title>Applied zoology in Saudi Arabia a note on the entomophagous fauna of Saudi Arabia.</article-title><source>Fauna of Saudi Arabia</source><volume>4</volume>: <fpage>529</fpage>–<lpage>531</lpage>.</mixed-citation></ref><ref id="B6"><mixed-citation xmlns:xlink="http://www.w3.org/1999/xlink" xlink:type="simple"><person-group><name name-style="western"><surname>Abdel-Dayem</surname><given-names>MS</given-names></name><name name-style="western"><surname>Fadl</surname><given-names>HH</given-names></name><name name-style="western"><surname>El-Torkey</surname><given-names>AM</given-names></name><name name-style="western"><surname>Elgharbawy</surname><given-names>AA</given-names></name><name name-style="western"><surname>Aldryhim</surname><given-names>YN</given-names></name><name name-style="western"><surname>Kondratieff</surname><given-names>BC</given-names></name><name name-style="western"><surname>Al</surname><given-names>Ansi AN</given-names></name><name name-style="western"><surname>Aldhafer</surname><given-names>HM</given-names></name></person-group> (<year>2017</year>) <article-title>The beetle fauna (<tp:taxon-name><tp:taxon-name-part taxon-name-part-type="class">Insecta</tp:taxon-name-part></tp:taxon-name>, <tp:taxon-name><tp:taxon-name-part taxon-name-part-type="order">Coleoptera</tp:taxon-name-part></tp:taxon-name>) of the Rawdhat Khorim National Park, Central Saudi Arabia.</article-title><source>ZooKeys</source><volume>653</volume>: <fpage>1</fpage>–<lpage>78</lpage>. <ext-link xlink:type="simple" ext-link-type="doi" xlink:href="10.3897/zookeys.653.10252">https://doi.org/10.3897/zookeys.653.10252</ext-link></mixed-citation></ref><ref id="B26"><mixed-citation xmlns:xlink="http://www.w3.org/1999/xlink" xlink:type="simple"><person-group><name name-style="western"><surname>Kovář</surname><given-names>I</given-names></name></person-group> (<year>2007</year>) <tp:taxon-name><tp:taxon-name-part taxon-name-part-type="family">Coccinellidae</tp:taxon-name-part></tp:taxon-name>. In Löbl I, Smetana A (Eds) <italic>Catalogue of Palaearctic <tp:taxon-name><tp:taxon-name-part taxon-name-part-type="order">Coleoptera</tp:taxon-name-part></tp:taxon-name></italic> (Vol. 4). Apollo Books, Stenstrup, Denmark, 568–631.</mixed-citation></ref><ref id="B9"><mixed-citation xmlns:xlink="http://www.w3.org/1999/xlink" xlink:type="simple"><person-group><name name-style="western"><surname>Biranvand</surname><given-names>A</given-names></name><name name-style="western"><surname>Tomaszewska</surname><given-names>W</given-names></name><name name-style="western"><surname>Nedvěd</surname><given-names>O</given-names></name><name name-style="western"><surname>Zare Khormizi</surname><given-names>M</given-names></name><name name-style="western"><surname>Nicolas</surname><given-names>V</given-names></name><name name-style="western"><surname>Canepari</surname><given-names>C</given-names></name><name name-style="western"><surname>Shakarami</surname><given-names>J</given-names></name><name name-style="western"><surname>Fekrat</surname><given-names>L</given-names></name><name name-style="western"><surname>Fürsch</surname><given-names>H</given-names></name></person-group> (<year>2017</year>) <article-title>Review of the tribe <tp:taxon-name><tp:taxon-name-part taxon-name-part-type="tribe">Hyperaspidini</tp:taxon-name-part></tp:taxon-name> Mulsant (<tp:taxon-name><tp:taxon-name-part taxon-name-part-type="order">Coleoptera</tp:taxon-name-part></tp:taxon-name>: <tp:taxon-name><tp:taxon-name-part taxon-name-part-type="family">Coccinellidae</tp:taxon-name-part></tp:taxon-name>) from Iran.</article-title><source>Zootaxa</source><volume>4236</volume>(<issue>2</issue>): <fpage>311</fpage>–<lpage>326</lpage>. <ext-link xlink:type="simple" ext-link-type="doi" xlink:href="10.11646/zootaxa.4236.2.6">https://doi.org/10.11646/zootaxa.4236.2.6</ext-link></mixed-citation></ref></ref-list></tp:taxon-treatment>
