# Supplementary material for: An annotated checklist of Coccinellidae (Insecta, Coleoptera) with eight new records from the Kingdom of Saudi Arabia
Source: Zookeys. 2020 Dec 21;1006:35–89. doi: 10.3897/zookeys.1006.59123 (PMC7769896; doi:10.3897/zookeys.1006.59123)
Supplement: XML Treatment for Nephus (Geminosipho) arcuatus [file zookeys.1006.59123-treatment38.xml]

<!DOCTYPE tp:taxon-treatment
  PUBLIC "-//TaxonX//DTD Taxonomic Treatment Publishing DTD v0 20100105//EN" "tax-treatment-NSO.dtd">
<tp:taxon-treatment xmlns:tp="http://www.plazi.org/taxpub"><tp:treatment-meta><kwd-group><label>Taxon classification</label><kwd><named-content xmlns:xlink="http://www.w3.org/1999/xlink" content-type="kingdom">Animalia</named-content></kwd><kwd><named-content xmlns:xlink="http://www.w3.org/1999/xlink" content-type="order">Coleoptera</named-content></kwd><kwd><named-content xmlns:xlink="http://www.w3.org/1999/xlink" content-type="family">Coccinellidae</named-content></kwd></kwd-group><mixed-citation publication-type="journal"><person-group><name><surname>Ansi</surname><given-names>Amin Al</given-names></name><name><surname>Alkhalaf</surname><given-names>Areej A.</given-names></name><name><surname>Fadl</surname><given-names>Hassan</given-names></name><name><surname>Rasool</surname><given-names>Iftekhar</given-names></name><name><surname>Dhafer</surname><given-names>Hathal Al</given-names></name></person-group><article-title>An annotated checklist of <tp:taxon-name><tp:taxon-name-part taxon-name-part-type="family">Coccinellidae</tp:taxon-name-part></tp:taxon-name> (<tp:taxon-name><tp:taxon-name-part taxon-name-part-type="class">Insecta</tp:taxon-name-part></tp:taxon-name>, <tp:taxon-name><tp:taxon-name-part taxon-name-part-type="order">Coleoptera</tp:taxon-name-part></tp:taxon-name>) with eight new records from the Kingdom of Saudi Arabia</article-title><source>Zookeys</source><day>21</day><month>12</month><year>2020</year><volume>1006</volume><fpage>35</fpage><lpage>89</lpage><pub-id pub-id-type="doi">10.3897/zookeys.1006.59123</pub-id></mixed-citation></tp:treatment-meta><tp:nomenclature><tp:taxon-name><object-id xmlns:xlink="http://www.w3.org/1999/xlink" content-type="arpha" xlink:type="simple">D623C828-4C84-5B2D-BC66-32F6CD2FD7CF</object-id>
                <tp:taxon-name-part taxon-name-part-type="genus" reg="Nephus">Nephus</tp:taxon-name-part> (<tp:taxon-name-part taxon-name-part-type="subgenus" reg="Geminosipho">Geminosipho</tp:taxon-name-part>) <tp:taxon-name-part taxon-name-part-type="species" reg="arcuatus">arcuatus</tp:taxon-name-part></tp:taxon-name><tp:taxon-authority>Kapur, 1959</tp:taxon-authority><tp:nomenclature-citation-list><tp:nomenclature-citation><tp:taxon-name>
                    <tp:taxon-name-part taxon-name-part-type="genus" reg="Nephus">Nephus</tp:taxon-name-part> (<tp:taxon-name-part taxon-name-part-type="subgenus" reg="Geminosipho">Geminosipho</tp:taxon-name-part>) <tp:taxon-name-part taxon-name-part-type="species" reg="arcuatus">arcuatus</tp:taxon-name-part></tp:taxon-name><comment>Kapur, 1959: 287.</comment></tp:nomenclature-citation></tp:nomenclature-citation-list></tp:nomenclature><tp:treatment-sec sec-type="remarks" id="SECID0EJPAM"><title>Remark.</title><p>This species is found in regions of the Middle East and Africa with an Afrotropical distribution and found in natural habitats. It was generally collected in the months of May and June.</p></tp:treatment-sec><tp:treatment-sec sec-type="material" id="SECID0EOPAM"><title>Materials examined.</title><p><bold>Asir</bold>: Al Magardah, Wadi Yabah, <named-content xmlns:xlink="http://www.w3.org/1999/xlink" content-type="dwc:verbatimCoordinates" xlink:type="simple"><named-content content-type="geo-json" specific-use="{&#34;type&#34;:&#34;Point&#34;,&#34;coordinates&#34;:[41.807667,19.271167]}" id="NCID0EZPAM" xlink:type="simple">19°16.27'N, 41°48.46'E</named-content></named-content>, 411, 2.VI.2012, <abbrev xmlns:xlink="http://www.w3.org/1999/xlink" xlink:title="beating sheet" id="ABBRID0E5PAM" xlink:type="simple">BS</abbrev>, Al Ansi, A., 2exs; Al Magardah, Wadi Khat, <named-content xmlns:xlink="http://www.w3.org/1999/xlink" content-type="dwc:verbatimCoordinates" xlink:type="simple"><named-content content-type="geo-json" specific-use="{&#34;type&#34;:&#34;Point&#34;,&#34;coordinates&#34;:[41.972833,19.089500]}" id="NCID0EFQAM" xlink:type="simple">19°05.37'N, 41°58.37'E</named-content></named-content>, 31. V.2012, <abbrev xmlns:xlink="http://www.w3.org/1999/xlink" xlink:title="beating sheet" id="ABBRID0EKQAM" xlink:type="simple">BS</abbrev>, Al Ansi, A., 3exs; <bold>Baha</bold>: Thee Ain, <named-content xmlns:xlink="http://www.w3.org/1999/xlink" content-type="dwc:verbatimCoordinates" xlink:type="simple"><named-content content-type="geo-json" specific-use="{&#34;type&#34;:&#34;Point&#34;,&#34;coordinates&#34;:[41.443333,19.929667]}" id="NCID0ETQAM" xlink:type="simple">19°55.78'N, 41°26.60'E</named-content></named-content>, 741 m, 3.VI.2012, <abbrev xmlns:xlink="http://www.w3.org/1999/xlink" xlink:title="beating sheet" id="ABBRID0EYQAM" xlink:type="simple">BS</abbrev>, Al Ansi, A., 1♂5exs; <bold>Jizan</bold>: King Faisal Sport City, <named-content xmlns:xlink="http://www.w3.org/1999/xlink" content-type="dwc:verbatimCoordinates" xlink:type="simple"><named-content content-type="geo-json" specific-use="{&#34;type&#34;:&#34;Point&#34;,&#34;coordinates&#34;:[42.991500,16.803833]}" id="NCID0EBRAM" xlink:type="simple">16°48.23'N, 42°59.49'E</named-content></named-content>, 11m, 20.V.2012, <abbrev xmlns:xlink="http://www.w3.org/1999/xlink" xlink:title="beating sheet" id="ABBRID0EGRAM" xlink:type="simple">BS</abbrev>, Al Ansi, A., 1♀; Hurub, Wadi Hurub, <named-content xmlns:xlink="http://www.w3.org/1999/xlink" content-type="dwc:verbatimCoordinates" xlink:type="simple"><named-content content-type="geo-json" specific-use="{&#34;type&#34;:&#34;Point&#34;,&#34;coordinates&#34;:[42.964667,17.718667]}" id="NCID0ENRAM" xlink:type="simple">17°43.12'N, 42°57.88'E</named-content></named-content>, 398 m, 24.V.2012, <abbrev xmlns:xlink="http://www.w3.org/1999/xlink" xlink:title="beating sheet" id="ABBRID0ESRAM" xlink:type="simple">BS</abbrev>, Al Ansi, A., 1♂; <bold>Najran</bold>: Hubuna, Al Dhaiqah, <named-content xmlns:xlink="http://www.w3.org/1999/xlink" content-type="dwc:verbatimCoordinates" xlink:type="simple"><named-content content-type="geo-json" specific-use="{&#34;type&#34;:&#34;Point&#34;,&#34;coordinates&#34;:[44.263833,17.845167]}" id="NCID0E2RAM" xlink:type="simple">17°50.71'N, 44°15.83'E</named-content></named-content>, 1228 m, 14, I.2013, <abbrev xmlns:xlink="http://www.w3.org/1999/xlink" xlink:title="beating sheet" id="ABBRID0EASAM" xlink:type="simple">BS</abbrev>, Al Ansi et al., 1ex.</p></tp:treatment-sec><tp:treatment-sec sec-type="distribution" id="SECID0EESAM"><title>Local distribution.</title><p>Specimens of this species were collected from Asir, Baha, Jizan and Najran. It was previously reported by <xref ref-type="bibr" rid="B13">Fürsch (1979)</xref> from Asir.</p></tp:treatment-sec><tp:treatment-sec sec-type="distribution" id="SECID0EOSAM"><title>World distribution.</title><p><bold>Asia</bold>: <abbrev xmlns:xlink="http://www.w3.org/1999/xlink" xlink:title="Iran" id="ABBRID0EWSAM" xlink:type="simple">IN</abbrev>, <abbrev xmlns:xlink="http://www.w3.org/1999/xlink" xlink:title="Saudi Arabia" id="ABBRID0E1SAM" xlink:type="simple">SA</abbrev>, and <abbrev xmlns:xlink="http://www.w3.org/1999/xlink" xlink:title="Yemen including Socotra" id="ABBRID0E5SAM" xlink:type="simple">YE</abbrev>; <bold><abbrev xmlns:xlink="http://www.w3.org/1999/xlink" xlink:title="Afrotropical region" id="ABBRID0EDTAM" xlink:type="simple">AFR</abbrev></bold> (<xref ref-type="bibr" rid="B26">Kovář 2007</xref>); <abbrev xmlns:xlink="http://www.w3.org/1999/xlink" xlink:title="Arab Emirates" id="ABBRID0ELTAM" xlink:type="simple">AE</abbrev> (<xref ref-type="bibr" rid="B36">Raimundo et al. 2007</xref>).</p></tp:treatment-sec><ref-list><ref id="B13"><mixed-citation xmlns:xlink="http://www.w3.org/1999/xlink" xlink:type="simple"><person-group><name name-style="western"><surname>Fürsch</surname><given-names>H</given-names></name></person-group> (<year>1979</year>) <article-title>Insect of Saudi Arabia <tp:taxon-name><tp:taxon-name-part taxon-name-part-type="order">Coleoptera</tp:taxon-name-part></tp:taxon-name>: Fam. <tp:taxon-name><tp:taxon-name-part taxon-name-part-type="family">Coccinellidae</tp:taxon-name-part></tp:taxon-name>.</article-title><source>Fauna of Saudi Arabia</source><volume>1</volume>: <fpage>235</fpage>–<lpage>248</lpage>.</mixed-citation></ref><ref id="B26"><mixed-citation xmlns:xlink="http://www.w3.org/1999/xlink" xlink:type="simple"><person-group><name name-style="western"><surname>Kovář</surname><given-names>I</given-names></name></person-group> (<year>2007</year>) <tp:taxon-name><tp:taxon-name-part taxon-name-part-type="family">Coccinellidae</tp:taxon-name-part></tp:taxon-name>. In Löbl I, Smetana A (Eds) <italic>Catalogue of Palaearctic <tp:taxon-name><tp:taxon-name-part taxon-name-part-type="order">Coleoptera</tp:taxon-name-part></tp:taxon-name></italic> (Vol. 4). Apollo Books, Stenstrup, Denmark, 568–631.</mixed-citation></ref><ref id="B36"><mixed-citation xmlns:xlink="http://www.w3.org/1999/xlink" xlink:type="simple"><person-group><name name-style="western"><surname>Raimundo</surname><given-names>AC</given-names></name><name name-style="western"><surname>Fürsch</surname><given-names>H</given-names></name><name name-style="western"><surname>van Harten</surname><given-names>A.</given-names></name></person-group> (<year>2007</year>) <article-title>Order <tp:taxon-name><tp:taxon-name-part taxon-name-part-type="order">Coleoptera</tp:taxon-name-part></tp:taxon-name>, Family <tp:taxon-name><tp:taxon-name-part taxon-name-part-type="family">Coccinellidae</tp:taxon-name-part></tp:taxon-name>.</article-title><source>Arthropod Fauna of the UAE</source><volume>1</volume>: <fpage>217</fpage>–<lpage>239</lpage>.</mixed-citation></ref></ref-list></tp:taxon-treatment>
