# Supplementary material for: An annotated checklist of Coccinellidae (Insecta, Coleoptera) with eight new records from the Kingdom of Saudi Arabia
Source: Zookeys. 2020 Dec 21;1006:35–89. doi: 10.3897/zookeys.1006.59123 (PMC7769896; doi:10.3897/zookeys.1006.59123)
Supplement: XML Treatment for Nephus (Sidis) hiekei [file zookeys.1006.59123-treatment41.xml]

<!DOCTYPE tp:taxon-treatment
  PUBLIC "-//TaxonX//DTD Taxonomic Treatment Publishing DTD v0 20100105//EN" "tax-treatment-NSO.dtd">
<tp:taxon-treatment xmlns:tp="http://www.plazi.org/taxpub"><tp:treatment-meta><kwd-group><label>Taxon classification</label><kwd><named-content xmlns:xlink="http://www.w3.org/1999/xlink" content-type="kingdom">Animalia</named-content></kwd><kwd><named-content xmlns:xlink="http://www.w3.org/1999/xlink" content-type="order">Coleoptera</named-content></kwd><kwd><named-content xmlns:xlink="http://www.w3.org/1999/xlink" content-type="family">Coccinellidae</named-content></kwd></kwd-group><mixed-citation publication-type="journal"><person-group><name><surname>Ansi</surname><given-names>Amin Al</given-names></name><name><surname>Alkhalaf</surname><given-names>Areej A.</given-names></name><name><surname>Fadl</surname><given-names>Hassan</given-names></name><name><surname>Rasool</surname><given-names>Iftekhar</given-names></name><name><surname>Dhafer</surname><given-names>Hathal Al</given-names></name></person-group><article-title>An annotated checklist of <tp:taxon-name><tp:taxon-name-part taxon-name-part-type="family">Coccinellidae</tp:taxon-name-part></tp:taxon-name> (<tp:taxon-name><tp:taxon-name-part taxon-name-part-type="class">Insecta</tp:taxon-name-part></tp:taxon-name>, <tp:taxon-name><tp:taxon-name-part taxon-name-part-type="order">Coleoptera</tp:taxon-name-part></tp:taxon-name>) with eight new records from the Kingdom of Saudi Arabia</article-title><source>Zookeys</source><day>21</day><month>12</month><year>2020</year><volume>1006</volume><fpage>35</fpage><lpage>89</lpage><pub-id pub-id-type="doi">10.3897/zookeys.1006.59123</pub-id></mixed-citation></tp:treatment-meta><tp:nomenclature><tp:taxon-name><object-id xmlns:xlink="http://www.w3.org/1999/xlink" content-type="arpha" xlink:type="simple">B0668772-3C86-5AAC-B9D8-930F6D5408B4</object-id>
                <tp:taxon-name-part taxon-name-part-type="genus" reg="Nephus">Nephus</tp:taxon-name-part> (<tp:taxon-name-part taxon-name-part-type="subgenus" reg="Sidis">Sidis</tp:taxon-name-part>) <tp:taxon-name-part taxon-name-part-type="species" reg="hiekei">hiekei</tp:taxon-name-part></tp:taxon-name><tp:taxon-authority>(Fürsch, 1965)</tp:taxon-authority><tp:nomenclature-citation-list><tp:nomenclature-citation><tp:taxon-name>
                    <tp:taxon-name-part taxon-name-part-type="genus" reg="Scymnus">Scymnus</tp:taxon-name-part> <tp:taxon-name-part taxon-name-part-type="species" reg="hiekei">hiekei</tp:taxon-name-part></tp:taxon-name><comment>Fürsch, 1965: 201.</comment></tp:nomenclature-citation></tp:nomenclature-citation-list></tp:nomenclature><tp:treatment-sec sec-type="remarks" id="SECID0ESBBM"><title>Remark.</title><p>This species is known as a predator of the mealybug <italic><tp:taxon-name><tp:taxon-name-part taxon-name-part-type="genus" reg="Planococcus">Planococcus</tp:taxon-name-part> <tp:taxon-name-part taxon-name-part-type="species" reg="citri">citri</tp:taxon-name-part></tp:taxon-name></italic> (Risso, 1813 (<xref ref-type="bibr" rid="B12">Fürsch 1970</xref>, <xref ref-type="bibr" rid="B1">Abu-Thuraya 1982</xref>, <xref ref-type="bibr" rid="B34">Raimundo and van Harten 2000</xref>).</p></tp:treatment-sec><tp:treatment-sec sec-type="material" id="SECID0EPCBM"><title>Materials examined.</title><p><bold>Riyadh</bold>: Ad Diriyah, <named-content xmlns:xlink="http://www.w3.org/1999/xlink" content-type="dwc:verbatimCoordinates" xlink:type="simple"><named-content content-type="geo-json" specific-use="{&#34;type&#34;:&#34;Point&#34;,&#34;coordinates&#34;:[46.583333,24.666667]}" id="NCID0E1CBM" xlink:type="simple">24°40'N, 46°35'E</named-content></named-content>, 17.XI.2011, <abbrev xmlns:xlink="http://www.w3.org/1999/xlink" xlink:title="sweeping net" id="ABBRID0E6CBM" xlink:type="simple">SN</abbrev>, Al Omar, A., 1ex; 15.IX.2011, <abbrev xmlns:xlink="http://www.w3.org/1999/xlink" xlink:title="sweeping net" id="ABBRID0EDDBM" xlink:type="simple">SN</abbrev>, Al Omar, A., 1ex; Al Ammariah, <named-content xmlns:xlink="http://www.w3.org/1999/xlink" content-type="dwc:verbatimCoordinates" xlink:type="simple"><named-content content-type="geo-json" specific-use="{&#34;type&#34;:&#34;Point&#34;,&#34;coordinates&#34;:[46.433333,24.816667]}" id="NCID0EKDBM" xlink:type="simple">24°49'N, 46°26'E</named-content></named-content>, 24.XI.2009, <abbrev xmlns:xlink="http://www.w3.org/1999/xlink" xlink:title="sweeping net" id="ABBRID0EPDBM" xlink:type="simple">SN</abbrev>, Sharaf, M., 1ex.</p></tp:treatment-sec><tp:treatment-sec sec-type="distribution" id="SECID0ETDBM"><title>Local distribution.</title><p>It is restricted to Riyadh province and previously reported from Riyadh by <xref ref-type="bibr" rid="B13">Fürsch (1979)</xref> and <xref ref-type="bibr" rid="B1">Abu-Thuraya (1982)</xref> and listed by <xref ref-type="bibr" rid="B29">Martin (1972)</xref> and <xref ref-type="bibr" rid="B42">Talhouk (1982)</xref>. In this study, it was collected from Riyadh.</p></tp:treatment-sec><tp:treatment-sec sec-type="distribution" id="SECID0EJEBM"><title>World distribution.</title><p><bold>Asia</bold>: <abbrev xmlns:xlink="http://www.w3.org/1999/xlink" xlink:title="Arab Emirates" id="ABBRID0EREBM" xlink:type="simple">AE</abbrev>, <abbrev xmlns:xlink="http://www.w3.org/1999/xlink" xlink:title="Iran" id="ABBRID0EVEBM" xlink:type="simple">IN</abbrev>, <abbrev xmlns:xlink="http://www.w3.org/1999/xlink" xlink:title="Iraq" id="ABBRID0EZEBM" xlink:type="simple">IQ</abbrev>, <abbrev xmlns:xlink="http://www.w3.org/1999/xlink" xlink:title="Palestine" id="ABBRID0E4EBM" xlink:type="simple">PAL</abbrev>, LE, <abbrev xmlns:xlink="http://www.w3.org/1999/xlink" xlink:title="Saudi Arabia" id="ABBRID0EBFBM" xlink:type="simple">SA</abbrev>, and <abbrev xmlns:xlink="http://www.w3.org/1999/xlink" xlink:title="Turkey" id="ABBRID0EFFBM" xlink:type="simple">TR</abbrev>; <bold>Europe</bold>: <abbrev xmlns:xlink="http://www.w3.org/1999/xlink" xlink:title="Italy (Sardinia, Sicily, San Marino)" id="ABBRID0ELFBM" xlink:type="simple">IT</abbrev>, <abbrev xmlns:xlink="http://www.w3.org/1999/xlink" xlink:title="Greece" id="ABBRID0EPFBM" xlink:type="simple">GR</abbrev>, and <abbrev xmlns:xlink="http://www.w3.org/1999/xlink" xlink:title="Spain (Gibraltar)" id="ABBRID0ETFBM" xlink:type="simple">SP</abbrev>; <bold>North Africa</bold>: <abbrev xmlns:xlink="http://www.w3.org/1999/xlink" xlink:title="Algeria" id="ABBRID0EZFBM" xlink:type="simple">AG</abbrev>, <abbrev xmlns:xlink="http://www.w3.org/1999/xlink" xlink:title="Egypt" id="ABBRID0E4FBM" xlink:type="simple">EG</abbrev>, <abbrev xmlns:xlink="http://www.w3.org/1999/xlink" xlink:title="Morocco" id="ABBRID0EBGBM" xlink:type="simple">MO</abbrev>, and <abbrev xmlns:xlink="http://www.w3.org/1999/xlink" xlink:title="Tunisia" id="ABBRID0EFGBM" xlink:type="simple">TU</abbrev> (<xref ref-type="bibr" rid="B26">Kovář 2007</xref>).</p></tp:treatment-sec><ref-list><ref id="B12"><mixed-citation xmlns:xlink="http://www.w3.org/1999/xlink" xlink:type="simple"><person-group><name name-style="western"><surname>Fürsch</surname><given-names>H</given-names></name></person-group> (<year>1970</year>) <article-title>Über Coccinellidenausbeuten aus dem Vordern Orient.</article-title><source>Mittelungen der Münchener Entomologischen Gesellschaft</source><volume>59</volume>(<issue>1969</issue>): <fpage>108</fpage>–<lpage>114</lpage>.</mixed-citation></ref><ref id="B1"><mixed-citation xmlns:xlink="http://www.w3.org/1999/xlink" xlink:type="simple"><person-group><name name-style="western"><surname>Abu-Thuraya</surname><given-names>NH</given-names></name></person-group> (<year>1982</year>) <source>General Survey: Agricultural Pests in Saudi Arabia.</source><publisher-name>Ministry of Agriculture and Water</publisher-name>, <publisher-loc>Riyadh, Kingdom of Saudi Arabia</publisher-loc>, <size units="page">266 pp</size>.</mixed-citation></ref><ref id="B34"><mixed-citation xmlns:xlink="http://www.w3.org/1999/xlink" xlink:type="simple"><person-group><name name-style="western"><surname>Raimundo</surname><given-names>AC</given-names></name><name name-style="western"><surname>van Harten</surname><given-names>A</given-names></name></person-group> (<year>2000</year>) <article-title>An annotated checklist of the <tp:taxon-name><tp:taxon-name-part taxon-name-part-type="family">Coccinellidae</tp:taxon-name-part></tp:taxon-name> (Insect: <tp:taxon-name><tp:taxon-name-part taxon-name-part-type="order">Coleoptera</tp:taxon-name-part></tp:taxon-name>) of Yemen.</article-title><source>Fauna of Saudi Arabia</source><volume>18</volume>: <fpage>211</fpage>–<lpage>243</lpage>.</mixed-citation></ref><ref id="B13"><mixed-citation xmlns:xlink="http://www.w3.org/1999/xlink" xlink:type="simple"><person-group><name name-style="western"><surname>Fürsch</surname><given-names>H</given-names></name></person-group> (<year>1979</year>) <article-title>Insect of Saudi Arabia <tp:taxon-name><tp:taxon-name-part taxon-name-part-type="order">Coleoptera</tp:taxon-name-part></tp:taxon-name>: Fam. <tp:taxon-name><tp:taxon-name-part taxon-name-part-type="family">Coccinellidae</tp:taxon-name-part></tp:taxon-name>.</article-title><source>Fauna of Saudi Arabia</source><volume>1</volume>: <fpage>235</fpage>–<lpage>248</lpage>.</mixed-citation></ref><ref id="B29"><mixed-citation xmlns:xlink="http://www.w3.org/1999/xlink" xlink:type="simple"><person-group><name name-style="western"><surname>Martin</surname><given-names>HE</given-names></name></person-group> (<year>1972</year>) Report to the government of Saudi Arabia on research in plant protection FAO. Entomologist FAO/SAO/IF/63 (AGP.TA) 207, 38.</mixed-citation></ref><ref id="B42"><mixed-citation xmlns:xlink="http://www.w3.org/1999/xlink" xlink:type="simple"><person-group><name name-style="western"><surname>Talhouk</surname><given-names>AS</given-names></name></person-group> (<year>1982</year>) <article-title>Applied zoology in Saudi Arabia a note on the entomophagous fauna of Saudi Arabia.</article-title><source>Fauna of Saudi Arabia</source><volume>4</volume>: <fpage>529</fpage>–<lpage>531</lpage>.</mixed-citation></ref><ref id="B26"><mixed-citation xmlns:xlink="http://www.w3.org/1999/xlink" xlink:type="simple"><person-group><name name-style="western"><surname>Kovář</surname><given-names>I</given-names></name></person-group> (<year>2007</year>) <tp:taxon-name><tp:taxon-name-part taxon-name-part-type="family">Coccinellidae</tp:taxon-name-part></tp:taxon-name>. In Löbl I, Smetana A (Eds) <italic>Catalogue of Palaearctic <tp:taxon-name><tp:taxon-name-part taxon-name-part-type="order">Coleoptera</tp:taxon-name-part></tp:taxon-name></italic> (Vol. 4). Apollo Books, Stenstrup, Denmark, 568–631.</mixed-citation></ref></ref-list></tp:taxon-treatment>
