# Supplementary material for: An annotated checklist of Coccinellidae (Insecta, Coleoptera) with eight new records from the Kingdom of Saudi Arabia
Source: Zookeys. 2020 Dec 21;1006:35–89. doi: 10.3897/zookeys.1006.59123 (PMC7769896; doi:10.3897/zookeys.1006.59123)
Supplement: XML Treatment for Nephus (Sidis) levaillanti [file zookeys.1006.59123-treatment42.xml]

<!DOCTYPE tp:taxon-treatment
  PUBLIC "-//TaxonX//DTD Taxonomic Treatment Publishing DTD v0 20100105//EN" "tax-treatment-NSO.dtd">
<tp:taxon-treatment xmlns:tp="http://www.plazi.org/taxpub"><tp:treatment-meta><kwd-group><label>Taxon classification</label><kwd><named-content xmlns:xlink="http://www.w3.org/1999/xlink" content-type="kingdom">Animalia</named-content></kwd><kwd><named-content xmlns:xlink="http://www.w3.org/1999/xlink" content-type="order">Coleoptera</named-content></kwd><kwd><named-content xmlns:xlink="http://www.w3.org/1999/xlink" content-type="family">Coccinellidae</named-content></kwd></kwd-group><mixed-citation publication-type="journal"><person-group><name><surname>Ansi</surname><given-names>Amin Al</given-names></name><name><surname>Alkhalaf</surname><given-names>Areej A.</given-names></name><name><surname>Fadl</surname><given-names>Hassan</given-names></name><name><surname>Rasool</surname><given-names>Iftekhar</given-names></name><name><surname>Dhafer</surname><given-names>Hathal Al</given-names></name></person-group><article-title>An annotated checklist of <tp:taxon-name><tp:taxon-name-part taxon-name-part-type="family">Coccinellidae</tp:taxon-name-part></tp:taxon-name> (<tp:taxon-name><tp:taxon-name-part taxon-name-part-type="class">Insecta</tp:taxon-name-part></tp:taxon-name>, <tp:taxon-name><tp:taxon-name-part taxon-name-part-type="order">Coleoptera</tp:taxon-name-part></tp:taxon-name>) with eight new records from the Kingdom of Saudi Arabia</article-title><source>Zookeys</source><day>21</day><month>12</month><year>2020</year><volume>1006</volume><fpage>35</fpage><lpage>89</lpage><pub-id pub-id-type="doi">10.3897/zookeys.1006.59123</pub-id></mixed-citation></tp:treatment-meta><tp:nomenclature><tp:taxon-name><object-id xmlns:xlink="http://www.w3.org/1999/xlink" content-type="arpha" xlink:type="simple">84EDCD5D-666E-52F8-87B0-A1262CA4DA5E</object-id>
                <tp:taxon-name-part taxon-name-part-type="genus" reg="Nephus">Nephus</tp:taxon-name-part> (<tp:taxon-name-part taxon-name-part-type="subgenus" reg="Sidis">Sidis</tp:taxon-name-part>) <tp:taxon-name-part taxon-name-part-type="species" reg="levaillanti">levaillanti</tp:taxon-name-part></tp:taxon-name><tp:taxon-authority>(Mulsant, 1850)</tp:taxon-authority><tp:nomenclature-citation-list><tp:nomenclature-citation><tp:taxon-name>
                    <tp:taxon-name-part taxon-name-part-type="genus" reg="Scymnus">Scymnus</tp:taxon-name-part> <tp:taxon-name-part taxon-name-part-type="species" reg="levaillanti">levaillanti</tp:taxon-name-part></tp:taxon-name><comment>Mulsant, 1850: 964.</comment></tp:nomenclature-citation></tp:nomenclature-citation-list></tp:nomenclature><tp:treatment-sec sec-type="remarks" id="SECID0EAIBM"><title>Remark.</title><p>The specimens were collected by <abbrev xmlns:xlink="http://www.w3.org/1999/xlink" xlink:title="pitfall trap" id="ABBRID0EGIBM" xlink:type="simple">PT</abbrev> on the branches of <italic><tp:taxon-name><tp:taxon-name-part taxon-name-part-type="genus" reg="Acacia">Acacia</tp:taxon-name-part> <tp:taxon-name-part taxon-name-part-type="species" reg="gerrardii">gerrardii</tp:taxon-name-part></tp:taxon-name></italic> and under the shrub <italic><tp:taxon-name><tp:taxon-name-part taxon-name-part-type="genus" reg="Ziziphus">Z.</tp:taxon-name-part> <tp:taxon-name-part taxon-name-part-type="species" reg="nummularia">nummularia</tp:taxon-name-part></tp:taxon-name></italic>. Some specimens were also collected under the canopies of <italic><tp:taxon-name><tp:taxon-name-part taxon-name-part-type="genus" reg="Acacia">Acacia</tp:taxon-name-part> <tp:taxon-name-part taxon-name-part-type="species" reg="ehrenbergiana">ehrenbergiana</tp:taxon-name-part></tp:taxon-name></italic> during April and July. This species is a predator on <italic><tp:taxon-name><tp:taxon-name-part taxon-name-part-type="genus" reg="Aphis">Aphis</tp:taxon-name-part> <tp:taxon-name-part taxon-name-part-type="species" reg="gossypii">gossypii</tp:taxon-name-part></tp:taxon-name></italic> Glover, 1877 (<xref ref-type="bibr" rid="B12">Fürsch 1970</xref>) and <italic>A. <tp:taxon-name><tp:taxon-name-part taxon-name-part-type="genus" reg="Aonidiella"/><tp:taxon-name-part taxon-name-part-type="species" reg="orientalis">orientalis</tp:taxon-name-part></tp:taxon-name></italic> (<xref ref-type="bibr" rid="B1">Abu-Thuraya 1982</xref>).</p></tp:treatment-sec><tp:treatment-sec sec-type="material" id="SECID0EJKBM"><title>Materials examined.</title><p><bold>Riyadh</bold>: Rawdhet Khoraim, <named-content xmlns:xlink="http://www.w3.org/1999/xlink" content-type="dwc:verbatimCoordinates" xlink:type="simple"><named-content content-type="geo-json" specific-use="{&#34;type&#34;:&#34;Point&#34;,&#34;coordinates&#34;:[47.278500,25.383000]}" id="NCID0EUKBM" xlink:type="simple">25°22.98'N, 47°16.71'E</named-content></named-content>, 559 m, 28.IV.2012, <abbrev xmlns:xlink="http://www.w3.org/1999/xlink" xlink:title="pitfall trap" id="ABBRID0EZKBM" xlink:type="simple">PT</abbrev>, 1♀, under <italic>A. <tp:taxon-name><tp:taxon-name-part taxon-name-part-type="genus" reg="Acacia"/><tp:taxon-name-part taxon-name-part-type="species" reg="ehrenbergiana">ehrenbergiana</tp:taxon-name-part></tp:taxon-name></italic>; 28.IV.2012, <abbrev xmlns:xlink="http://www.w3.org/1999/xlink" xlink:title="pitfall trap" id="ABBRID0EILBM" xlink:type="simple">PT</abbrev>, 1♂, under <italic>A. <tp:taxon-name><tp:taxon-name-part taxon-name-part-type="genus" reg="Acacia"/><tp:taxon-name-part taxon-name-part-type="species" reg="gerrardii">gerrardii</tp:taxon-name-part></tp:taxon-name></italic>; 1.VII.2012, <abbrev xmlns:xlink="http://www.w3.org/1999/xlink" xlink:title="beating sheet" id="ABBRID0EXLBM" xlink:type="simple">BS</abbrev>, 1♀, on <italic>A. <tp:taxon-name><tp:taxon-name-part taxon-name-part-type="genus" reg="Acacia"/><tp:taxon-name-part taxon-name-part-type="species" reg="gerrardii">gerrardii</tp:taxon-name-part></tp:taxon-name></italic>; 14.IV.2012, <abbrev xmlns:xlink="http://www.w3.org/1999/xlink" xlink:title="beating sheet" id="ABBRID0EGMBM" xlink:type="simple">BS</abbrev>, 1ex, on <italic><tp:taxon-name><tp:taxon-name-part taxon-name-part-type="genus" reg="Ziziphus">Z.</tp:taxon-name-part> <tp:taxon-name-part taxon-name-part-type="species" reg="nummularia">nummularia</tp:taxon-name-part></tp:taxon-name></italic>.</p></tp:treatment-sec><tp:treatment-sec sec-type="distribution" id="SECID0EVMBM"><title>Local distribution.</title><p>Specimens were collected from Riyadh (<xref ref-type="bibr" rid="B6">Abdel-Dayem et al. 2017</xref>) and also previously was reported from Riyadh and Eastern provinces by <xref ref-type="bibr" rid="B1">Abu-Thuraya (1982)</xref> and listed by <xref ref-type="bibr" rid="B29">Martin (1972)</xref>.</p></tp:treatment-sec><tp:treatment-sec sec-type="distribution" id="SECID0EHNBM"><title>World distribution.</title><p><bold>Asia</bold>: <abbrev xmlns:xlink="http://www.w3.org/1999/xlink" xlink:title="Saudi Arabia" id="ABBRID0EPNBM" xlink:type="simple">SA</abbrev> (<xref ref-type="bibr" rid="B34">Raimundo and van Harten 2000</xref>); <abbrev xmlns:xlink="http://www.w3.org/1999/xlink" xlink:title="Afghanistan" id="ABBRID0EXNBM" xlink:type="simple">AF</abbrev>, FE, <abbrev xmlns:xlink="http://www.w3.org/1999/xlink" xlink:title="Iran" id="ABBRID0E2NBM" xlink:type="simple">IN</abbrev>, <abbrev xmlns:xlink="http://www.w3.org/1999/xlink" xlink:title="Palestine" id="ABBRID0E6NBM" xlink:type="simple">PAL</abbrev>, <abbrev xmlns:xlink="http://www.w3.org/1999/xlink" xlink:title="Japan" id="ABBRID0EDOBM" xlink:type="simple">JA</abbrev>, <abbrev xmlns:xlink="http://www.w3.org/1999/xlink" xlink:title="Jordan" id="ABBRID0EHOBM" xlink:type="simple">JO</abbrev>, LE, <abbrev xmlns:xlink="http://www.w3.org/1999/xlink" xlink:title="Pakistan" id="ABBRID0ELOBM" xlink:type="simple">PA</abbrev>, SHA, and TAI; <bold>Europe</bold>: <abbrev xmlns:xlink="http://www.w3.org/1999/xlink" xlink:title="Greece" id="ABBRID0EROBM" xlink:type="simple">GR</abbrev> and <abbrev xmlns:xlink="http://www.w3.org/1999/xlink" xlink:title="Italy (Sardinia, Sicily, San Marino)" id="ABBRID0EVOBM" xlink:type="simple">IT</abbrev>; <bold>North Africa</bold>: <abbrev xmlns:xlink="http://www.w3.org/1999/xlink" xlink:title="Egypt" id="ABBRID0E2OBM" xlink:type="simple">EG</abbrev>; <bold><abbrev xmlns:xlink="http://www.w3.org/1999/xlink" xlink:title="Afrotropical region" id="ABBRID0EAPBM" xlink:type="simple">AFR</abbrev></bold> and <bold><abbrev xmlns:xlink="http://www.w3.org/1999/xlink" xlink:title="Oriental region" id="ABBRID0EFPBM" xlink:type="simple">ORR</abbrev></bold> (<xref ref-type="bibr" rid="B26">Kovář 2007</xref>).</p></tp:treatment-sec><ref-list><ref id="B12"><mixed-citation xmlns:xlink="http://www.w3.org/1999/xlink" xlink:type="simple"><person-group><name name-style="western"><surname>Fürsch</surname><given-names>H</given-names></name></person-group> (<year>1970</year>) <article-title>Über Coccinellidenausbeuten aus dem Vordern Orient.</article-title><source>Mittelungen der Münchener Entomologischen Gesellschaft</source><volume>59</volume>(<issue>1969</issue>): <fpage>108</fpage>–<lpage>114</lpage>.</mixed-citation></ref><ref id="B1"><mixed-citation xmlns:xlink="http://www.w3.org/1999/xlink" xlink:type="simple"><person-group><name name-style="western"><surname>Abu-Thuraya</surname><given-names>NH</given-names></name></person-group> (<year>1982</year>) <source>General Survey: Agricultural Pests in Saudi Arabia.</source><publisher-name>Ministry of Agriculture and Water</publisher-name>, <publisher-loc>Riyadh, Kingdom of Saudi Arabia</publisher-loc>, <size units="page">266 pp</size>.</mixed-citation></ref><ref id="B6"><mixed-citation xmlns:xlink="http://www.w3.org/1999/xlink" xlink:type="simple"><person-group><name name-style="western"><surname>Abdel-Dayem</surname><given-names>MS</given-names></name><name name-style="western"><surname>Fadl</surname><given-names>HH</given-names></name><name name-style="western"><surname>El-Torkey</surname><given-names>AM</given-names></name><name name-style="western"><surname>Elgharbawy</surname><given-names>AA</given-names></name><name name-style="western"><surname>Aldryhim</surname><given-names>YN</given-names></name><name name-style="western"><surname>Kondratieff</surname><given-names>BC</given-names></name><name name-style="western"><surname>Al</surname><given-names>Ansi AN</given-names></name><name name-style="western"><surname>Aldhafer</surname><given-names>HM</given-names></name></person-group> (<year>2017</year>) <article-title>The beetle fauna (<tp:taxon-name><tp:taxon-name-part taxon-name-part-type="class">Insecta</tp:taxon-name-part></tp:taxon-name>, <tp:taxon-name><tp:taxon-name-part taxon-name-part-type="order">Coleoptera</tp:taxon-name-part></tp:taxon-name>) of the Rawdhat Khorim National Park, Central Saudi Arabia.</article-title><source>ZooKeys</source><volume>653</volume>: <fpage>1</fpage>–<lpage>78</lpage>. <ext-link xlink:type="simple" ext-link-type="doi" xlink:href="10.3897/zookeys.653.10252">https://doi.org/10.3897/zookeys.653.10252</ext-link></mixed-citation></ref><ref id="B29"><mixed-citation xmlns:xlink="http://www.w3.org/1999/xlink" xlink:type="simple"><person-group><name name-style="western"><surname>Martin</surname><given-names>HE</given-names></name></person-group> (<year>1972</year>) Report to the government of Saudi Arabia on research in plant protection FAO. Entomologist FAO/SAO/IF/63 (AGP.TA) 207, 38.</mixed-citation></ref><ref id="B34"><mixed-citation xmlns:xlink="http://www.w3.org/1999/xlink" xlink:type="simple"><person-group><name name-style="western"><surname>Raimundo</surname><given-names>AC</given-names></name><name name-style="western"><surname>van Harten</surname><given-names>A</given-names></name></person-group> (<year>2000</year>) <article-title>An annotated checklist of the <tp:taxon-name><tp:taxon-name-part taxon-name-part-type="family">Coccinellidae</tp:taxon-name-part></tp:taxon-name> (Insect: <tp:taxon-name><tp:taxon-name-part taxon-name-part-type="order">Coleoptera</tp:taxon-name-part></tp:taxon-name>) of Yemen.</article-title><source>Fauna of Saudi Arabia</source><volume>18</volume>: <fpage>211</fpage>–<lpage>243</lpage>.</mixed-citation></ref><ref id="B26"><mixed-citation xmlns:xlink="http://www.w3.org/1999/xlink" xlink:type="simple"><person-group><name name-style="western"><surname>Kovář</surname><given-names>I</given-names></name></person-group> (<year>2007</year>) <tp:taxon-name><tp:taxon-name-part taxon-name-part-type="family">Coccinellidae</tp:taxon-name-part></tp:taxon-name>. In Löbl I, Smetana A (Eds) <italic>Catalogue of Palaearctic <tp:taxon-name><tp:taxon-name-part taxon-name-part-type="order">Coleoptera</tp:taxon-name-part></tp:taxon-name></italic> (Vol. 4). Apollo Books, Stenstrup, Denmark, 568–631.</mixed-citation></ref></ref-list></tp:taxon-treatment>
