# Supplementary material for: An annotated checklist of Coccinellidae (Insecta, Coleoptera) with eight new records from the Kingdom of Saudi Arabia
Source: Zookeys. 2020 Dec 21;1006:35–89. doi: 10.3897/zookeys.1006.59123 (PMC7769896; doi:10.3897/zookeys.1006.59123)
Supplement: XML Treatment for Scymnus (Pullus) auritus [file zookeys.1006.59123-treatment45.xml]

<!DOCTYPE tp:taxon-treatment
  PUBLIC "-//TaxonX//DTD Taxonomic Treatment Publishing DTD v0 20100105//EN" "tax-treatment-NSO.dtd">
<tp:taxon-treatment xmlns:tp="http://www.plazi.org/taxpub"><tp:treatment-meta><kwd-group><label>Taxon classification</label><kwd><named-content xmlns:xlink="http://www.w3.org/1999/xlink" content-type="kingdom">Animalia</named-content></kwd><kwd><named-content xmlns:xlink="http://www.w3.org/1999/xlink" content-type="order">Coleoptera</named-content></kwd><kwd><named-content xmlns:xlink="http://www.w3.org/1999/xlink" content-type="family">Coccinellidae</named-content></kwd></kwd-group><mixed-citation publication-type="journal"><person-group><name><surname>Ansi</surname><given-names>Amin Al</given-names></name><name><surname>Alkhalaf</surname><given-names>Areej A.</given-names></name><name><surname>Fadl</surname><given-names>Hassan</given-names></name><name><surname>Rasool</surname><given-names>Iftekhar</given-names></name><name><surname>Dhafer</surname><given-names>Hathal Al</given-names></name></person-group><article-title>An annotated checklist of <tp:taxon-name><tp:taxon-name-part taxon-name-part-type="family">Coccinellidae</tp:taxon-name-part></tp:taxon-name> (<tp:taxon-name><tp:taxon-name-part taxon-name-part-type="class">Insecta</tp:taxon-name-part></tp:taxon-name>, <tp:taxon-name><tp:taxon-name-part taxon-name-part-type="order">Coleoptera</tp:taxon-name-part></tp:taxon-name>) with eight new records from the Kingdom of Saudi Arabia</article-title><source>Zookeys</source><day>21</day><month>12</month><year>2020</year><volume>1006</volume><fpage>35</fpage><lpage>89</lpage><pub-id pub-id-type="doi">10.3897/zookeys.1006.59123</pub-id></mixed-citation></tp:treatment-meta><tp:nomenclature><tp:taxon-name><object-id xmlns:xlink="http://www.w3.org/1999/xlink" content-type="arpha" xlink:type="simple">368B5704-2172-57EB-A668-78F857BDBAB8</object-id>
                <tp:taxon-name-part taxon-name-part-type="genus" reg="Scymnus">Scymnus</tp:taxon-name-part> (<tp:taxon-name-part taxon-name-part-type="subgenus" reg="Pullus">Pullus</tp:taxon-name-part>) <tp:taxon-name-part taxon-name-part-type="species" reg="auritus">auritus</tp:taxon-name-part></tp:taxon-name><tp:taxon-authority>Thunberg, 1795</tp:taxon-authority><tp:nomenclature-citation-list><tp:nomenclature-citation><tp:taxon-name>
                    <tp:taxon-name-part taxon-name-part-type="genus" reg="Scymnus">Scymnus</tp:taxon-name-part> (<tp:taxon-name-part taxon-name-part-type="subgenus" reg="Pullus">Pullus</tp:taxon-name-part>) <tp:taxon-name-part taxon-name-part-type="species" reg="auritus">auritus</tp:taxon-name-part></tp:taxon-name><comment>Thunberg, 1795: 105.</comment></tp:nomenclature-citation></tp:nomenclature-citation-list></tp:nomenclature><tp:treatment-sec sec-type="remarks" id="SECID0E5YBM"><title>Remark.</title><p>Presence of this species was not confirmed, except in the catalogue of <xref ref-type="bibr" rid="B26">Kovář (2007)</xref> with insufficient details regarding its distribution in Saudi Arabia. However, it is well distributed around the world.</p></tp:treatment-sec><tp:treatment-sec sec-type="distribution" id="SECID0EIZBM"><title>World distribution.</title><p><bold>Asia</bold>: ANH, <abbrev xmlns:xlink="http://www.w3.org/1999/xlink" xlink:title="Cyprus" id="ABBRID0EQZBM" xlink:type="simple">CY</abbrev>, ES, FE, FUJ, GUA, <abbrev xmlns:xlink="http://www.w3.org/1999/xlink" xlink:title="Iran" id="ABBRID0EUZBM" xlink:type="simple">IN</abbrev>, <abbrev xmlns:xlink="http://www.w3.org/1999/xlink" xlink:title="Saudi Arabia" id="ABBRID0EYZBM" xlink:type="simple">SA</abbrev>, SCH, <abbrev xmlns:xlink="http://www.w3.org/1999/xlink" xlink:title="Syria" id="ABBRID0E3ZBM" xlink:type="simple">SY</abbrev>, <abbrev xmlns:xlink="http://www.w3.org/1999/xlink" xlink:title="Turkey" id="ABBRID0EA1BM" xlink:type="simple">TR</abbrev>, and WS; <bold>Europe</bold>: <abbrev xmlns:xlink="http://www.w3.org/1999/xlink" xlink:title="Albania" id="ABBRID0EG1BM" xlink:type="simple">AL</abbrev>, AU, <abbrev xmlns:xlink="http://www.w3.org/1999/xlink" xlink:title="Bosnia Herzegovina" id="ABBRID0EK1BM" xlink:type="simple">BH</abbrev>, <abbrev xmlns:xlink="http://www.w3.org/1999/xlink" xlink:title="Bulgaria" id="ABBRID0EO1BM" xlink:type="simple">BU</abbrev>, <abbrev xmlns:xlink="http://www.w3.org/1999/xlink" xlink:title="Belarus" id="ABBRID0ES1BM" xlink:type="simple">BY</abbrev>, <abbrev xmlns:xlink="http://www.w3.org/1999/xlink" xlink:title="Croatia" id="ABBRID0EW1BM" xlink:type="simple">CR</abbrev>, <abbrev xmlns:xlink="http://www.w3.org/1999/xlink" xlink:title="Russia (Central European Territory)" id="ABBRID0E11BM" xlink:type="simple">CT</abbrev>, <abbrev xmlns:xlink="http://www.w3.org/1999/xlink" xlink:title="Czech Republic" id="ABBRID0E51BM" xlink:type="simple">CZ</abbrev>, <abbrev xmlns:xlink="http://www.w3.org/1999/xlink" xlink:title="Denmark" id="ABBRID0EC2BM" xlink:type="simple">DE</abbrev>, <abbrev xmlns:xlink="http://www.w3.org/1999/xlink" xlink:title="Estonia" id="ABBRID0EG2BM" xlink:type="simple">EN</abbrev>, <abbrev xmlns:xlink="http://www.w3.org/1999/xlink" xlink:title="Finland" id="ABBRID0EK2BM" xlink:type="simple">FI</abbrev>, <abbrev xmlns:xlink="http://www.w3.org/1999/xlink" xlink:title="France" id="ABBRID0EO2BM" xlink:type="simple">FR</abbrev>, <abbrev xmlns:xlink="http://www.w3.org/1999/xlink" xlink:title="Great Britain" id="ABBRID0ES2BM" xlink:type="simple">GB</abbrev>, <abbrev xmlns:xlink="http://www.w3.org/1999/xlink" xlink:title="Germany" id="ABBRID0EW2BM" xlink:type="simple">GE</abbrev>, <abbrev xmlns:xlink="http://www.w3.org/1999/xlink" xlink:title="Georgia" id="ABBRID0E12BM" xlink:type="simple">GG</abbrev>, <abbrev xmlns:xlink="http://www.w3.org/1999/xlink" xlink:title="Greece" id="ABBRID0E52BM" xlink:type="simple">GR</abbrev>, <abbrev xmlns:xlink="http://www.w3.org/1999/xlink" xlink:title="Hungary" id="ABBRID0EC3BM" xlink:type="simple">HU</abbrev>, LA, <abbrev xmlns:xlink="http://www.w3.org/1999/xlink" xlink:title="light trap" id="ABBRID0EG3BM" xlink:type="simple">LT</abbrev>, <abbrev xmlns:xlink="http://www.w3.org/1999/xlink" xlink:title="Luxembourg" id="ABBRID0EK3BM" xlink:type="simple">LU</abbrev>, <abbrev xmlns:xlink="http://www.w3.org/1999/xlink" xlink:title="Macedonia" id="ABBRID0EO3BM" xlink:type="simple">MC</abbrev>, <abbrev xmlns:xlink="http://www.w3.org/1999/xlink" xlink:title="Moldavia" id="ABBRID0ES3BM" xlink:type="simple">MD</abbrev>, <abbrev xmlns:xlink="http://www.w3.org/1999/xlink" xlink:title="Norway" id="ABBRID0EW3BM" xlink:type="simple">NR</abbrev>, <abbrev xmlns:xlink="http://www.w3.org/1999/xlink" xlink:title="Russia (North European Territory)" id="ABBRID0E13BM" xlink:type="simple">NT</abbrev>, <abbrev xmlns:xlink="http://www.w3.org/1999/xlink" xlink:title="Poland" id="ABBRID0E53BM" xlink:type="simple">PL</abbrev>, <abbrev xmlns:xlink="http://www.w3.org/1999/xlink" xlink:title="pitfall trap" id="ABBRID0EC4BM" xlink:type="simple">PT</abbrev>, <abbrev xmlns:xlink="http://www.w3.org/1999/xlink" xlink:title="Romania" id="ABBRID0EG4BM" xlink:type="simple">RO</abbrev>, <abbrev xmlns:xlink="http://www.w3.org/1999/xlink" xlink:title="Slovakia" id="ABBRID0EK4BM" xlink:type="simple">SK</abbrev>, <abbrev xmlns:xlink="http://www.w3.org/1999/xlink" xlink:title="Slovenia" id="ABBRID0EO4BM" xlink:type="simple">SL</abbrev>, <abbrev xmlns:xlink="http://www.w3.org/1999/xlink" xlink:title="Spain (Gibraltar)" id="ABBRID0ES4BM" xlink:type="simple">SP</abbrev>, <abbrev xmlns:xlink="http://www.w3.org/1999/xlink" xlink:title="sticky traps" id="ABBRID0EW4BM" xlink:type="simple">ST</abbrev>, <abbrev xmlns:xlink="http://www.w3.org/1999/xlink" xlink:title="Sweden" id="ABBRID0E14BM" xlink:type="simple">SV</abbrev>, <abbrev xmlns:xlink="http://www.w3.org/1999/xlink" xlink:title="Switzerland" id="ABBRID0E54BM" xlink:type="simple">SZ</abbrev>, <abbrev xmlns:xlink="http://www.w3.org/1999/xlink" xlink:title="Turkey" id="ABBRID0EC5BM" xlink:type="simple">TR</abbrev>, <abbrev xmlns:xlink="http://www.w3.org/1999/xlink" xlink:title="Ukraine" id="ABBRID0EG5BM" xlink:type="simple">UK</abbrev>, and <abbrev xmlns:xlink="http://www.w3.org/1999/xlink" xlink:title="Yugoslavia (Serbia, Montenegro)" id="ABBRID0EK5BM" xlink:type="simple">YU</abbrev> (<xref ref-type="bibr" rid="B26">Kovář 2007</xref>).</p></tp:treatment-sec><ref-list><ref id="B26"><mixed-citation xmlns:xlink="http://www.w3.org/1999/xlink" xlink:type="simple"><person-group><name name-style="western"><surname>Kovář</surname><given-names>I</given-names></name></person-group> (<year>2007</year>) <tp:taxon-name><tp:taxon-name-part taxon-name-part-type="family">Coccinellidae</tp:taxon-name-part></tp:taxon-name>. In Löbl I, Smetana A (Eds) <italic>Catalogue of Palaearctic <tp:taxon-name><tp:taxon-name-part taxon-name-part-type="order">Coleoptera</tp:taxon-name-part></tp:taxon-name></italic> (Vol. 4). Apollo Books, Stenstrup, Denmark, 568–631.</mixed-citation></ref></ref-list></tp:taxon-treatment>
