# Supplementary material for: An annotated checklist of Coccinellidae (Insecta, Coleoptera) with eight new records from the Kingdom of Saudi Arabia
Source: Zookeys. 2020 Dec 21;1006:35–89. doi: 10.3897/zookeys.1006.59123 (PMC7769896; doi:10.3897/zookeys.1006.59123)
Supplement: XML Treatment for Scymnus (Scymnus) interruptus [file zookeys.1006.59123-treatment52.xml]

<!DOCTYPE tp:taxon-treatment
  PUBLIC "-//TaxonX//DTD Taxonomic Treatment Publishing DTD v0 20100105//EN" "tax-treatment-NSO.dtd">
<tp:taxon-treatment xmlns:tp="http://www.plazi.org/taxpub"><tp:treatment-meta><kwd-group><label>Taxon classification</label><kwd><named-content xmlns:xlink="http://www.w3.org/1999/xlink" content-type="kingdom">Animalia</named-content></kwd><kwd><named-content xmlns:xlink="http://www.w3.org/1999/xlink" content-type="order">Coleoptera</named-content></kwd><kwd><named-content xmlns:xlink="http://www.w3.org/1999/xlink" content-type="family">Coccinellidae</named-content></kwd></kwd-group><mixed-citation publication-type="journal"><person-group><name><surname>Ansi</surname><given-names>Amin Al</given-names></name><name><surname>Alkhalaf</surname><given-names>Areej A.</given-names></name><name><surname>Fadl</surname><given-names>Hassan</given-names></name><name><surname>Rasool</surname><given-names>Iftekhar</given-names></name><name><surname>Dhafer</surname><given-names>Hathal Al</given-names></name></person-group><article-title>An annotated checklist of <tp:taxon-name><tp:taxon-name-part taxon-name-part-type="family">Coccinellidae</tp:taxon-name-part></tp:taxon-name> (<tp:taxon-name><tp:taxon-name-part taxon-name-part-type="class">Insecta</tp:taxon-name-part></tp:taxon-name>, <tp:taxon-name><tp:taxon-name-part taxon-name-part-type="order">Coleoptera</tp:taxon-name-part></tp:taxon-name>) with eight new records from the Kingdom of Saudi Arabia</article-title><source>Zookeys</source><day>21</day><month>12</month><year>2020</year><volume>1006</volume><fpage>35</fpage><lpage>89</lpage><pub-id pub-id-type="doi">10.3897/zookeys.1006.59123</pub-id></mixed-citation></tp:treatment-meta><tp:nomenclature><tp:taxon-name><object-id xmlns:xlink="http://www.w3.org/1999/xlink" content-type="arpha" xlink:type="simple">CC187A04-5A20-599D-853A-574B56F07AF3</object-id>
                <tp:taxon-name-part taxon-name-part-type="genus" reg="Scymnus">Scymnus</tp:taxon-name-part> (<tp:taxon-name-part taxon-name-part-type="subgenus" reg="Scymnus">Scymnus</tp:taxon-name-part>) <tp:taxon-name-part taxon-name-part-type="species" reg="interruptus">interruptus</tp:taxon-name-part></tp:taxon-name><tp:taxon-authority>(Goeze, 1777)</tp:taxon-authority><tp:nomenclature-citation-list><tp:nomenclature-citation><tp:taxon-name>
                    <tp:taxon-name-part taxon-name-part-type="genus" reg="Coccinella">Coccinella</tp:taxon-name-part> <tp:taxon-name-part taxon-name-part-type="species" reg="interrupta">interrupta</tp:taxon-name-part></tp:taxon-name><comment>Goeze, 1777: 247.</comment></tp:nomenclature-citation></tp:nomenclature-citation-list></tp:nomenclature><tp:treatment-sec sec-type="remarks" id="SECID0ERDEM"><title>Remark.</title><p>This species is widely distributed in <abbrev xmlns:xlink="http://www.w3.org/1999/xlink" xlink:title="Saudi Arabia" id="ABBRID0EXDEM" xlink:type="simple">SA</abbrev> and commonly found in natural habitats.</p></tp:treatment-sec><tp:treatment-sec sec-type="material" id="SECID0E2DEM"><title>Materials examined.</title><p><bold>Asir</bold>: Muhail Wadi Hali, <named-content xmlns:xlink="http://www.w3.org/1999/xlink" content-type="dwc:verbatimCoordinates" xlink:type="simple"><named-content content-type="geo-json" specific-use="{&#34;type&#34;:&#34;Point&#34;,&#34;coordinates&#34;:[42.036833,18.502000]}" id="NCID0EGEEM" xlink:type="simple">18°30.12'N, 42°02.21'E</named-content></named-content>, 440 m, 11.II.2016, <abbrev xmlns:xlink="http://www.w3.org/1999/xlink" xlink:title="sucking" id="ABBRID0ELEEM" xlink:type="simple">SU</abbrev>, Al Ansi, A., 30exs; Maraba Wadi Reem, <named-content xmlns:xlink="http://www.w3.org/1999/xlink" content-type="dwc:verbatimCoordinates" xlink:type="simple"><named-content content-type="geo-json" specific-use="{&#34;type&#34;:&#34;Point&#34;,&#34;coordinates&#34;:[42.277667,17.875833]}" id="NCID0ESEEM" xlink:type="simple">17°52.55'N, 42°16.66'E</named-content></named-content>, 136 m, 9.II.2016, <abbrev xmlns:xlink="http://www.w3.org/1999/xlink" xlink:title="sucking" id="ABBRID0EXEEM" xlink:type="simple">SU</abbrev>, Al Ansi, A., 41exs; Maraba Wadi Ramlan, <named-content xmlns:xlink="http://www.w3.org/1999/xlink" content-type="dwc:verbatimCoordinates" xlink:type="simple"><named-content content-type="geo-json" specific-use="{&#34;type&#34;:&#34;Point&#34;,&#34;coordinates&#34;:[42.382500,17.786333]}" id="NCID0E5EEM" xlink:type="simple">17°47.18'N, 42°22.95'E</named-content></named-content>, 180 m, 10.II.2016, <abbrev xmlns:xlink="http://www.w3.org/1999/xlink" xlink:title="sucking" id="ABBRID0EDFEM" xlink:type="simple">SU</abbrev>, Al Ansi, A., 19exs; Maraba Wadi Itwad, <named-content xmlns:xlink="http://www.w3.org/1999/xlink" content-type="dwc:verbatimCoordinates" xlink:type="simple"><named-content content-type="geo-json" specific-use="{&#34;type&#34;:&#34;Point&#34;,&#34;coordinates&#34;:[42.360667,17.804167]}" id="NCID0EKFEM" xlink:type="simple">17°48.25'N, 42°21.64'E</named-content></named-content>, 149 m,8.II.2016, <abbrev xmlns:xlink="http://www.w3.org/1999/xlink" xlink:title="sucking" id="ABBRID0EPFEM" xlink:type="simple">SU</abbrev>, Al Ansi, A., 29exs; Rijal Alma Wadi Sabin, <named-content xmlns:xlink="http://www.w3.org/1999/xlink" content-type="dwc:verbatimCoordinates" xlink:type="simple"><named-content content-type="geo-json" specific-use="{&#34;type&#34;:&#34;Point&#34;,&#34;coordinates&#34;:[42.360667,17.804167]}" id="NCID0EWFEM" xlink:type="simple">17°48.25'N, 42°21.64'E</named-content></named-content>, 194 m, 10.II.2016, <abbrev xmlns:xlink="http://www.w3.org/1999/xlink" xlink:title="sucking" id="ABBRID0E2FEM" xlink:type="simple">SU</abbrev>, Al Ansi, A., 12exs; Wadi Maraba, <named-content xmlns:xlink="http://www.w3.org/1999/xlink" content-type="dwc:verbatimCoordinates" xlink:type="simple"><named-content content-type="geo-json" specific-use="{&#34;type&#34;:&#34;Point&#34;,&#34;coordinates&#34;:[42.369833,18.171500]}" id="NCID0ECGEM" xlink:type="simple">18°10.29'N, 42°22.19'E</named-content></named-content>, 1150 m,16.IV.2016, <abbrev xmlns:xlink="http://www.w3.org/1999/xlink" xlink:title="light trap" id="ABBRID0EHGEM" xlink:type="simple">LT</abbrev>, Abdel-Dayem et al., 1ex; Raghdan, <named-content xmlns:xlink="http://www.w3.org/1999/xlink" content-type="dwc:verbatimCoordinates" xlink:type="simple"><named-content content-type="geo-json" specific-use="{&#34;type&#34;:&#34;Point&#34;,&#34;coordinates&#34;:[41.751833,20.570833]}" id="NCID0EOGEM" xlink:type="simple">20°34.25'N, 41°45.11'E</named-content></named-content>, 10.IV.2016, <abbrev xmlns:xlink="http://www.w3.org/1999/xlink" xlink:title="sucking" id="ABBRID0ETGEM" xlink:type="simple">SU</abbrev>, Al Ansi, A., 4exs; Abha, Raydah, <named-content xmlns:xlink="http://www.w3.org/1999/xlink" content-type="dwc:verbatimCoordinates" xlink:type="simple"><named-content content-type="geo-json" specific-use="{&#34;type&#34;:&#34;Point&#34;,&#34;coordinates&#34;:[42.409000,18.201667]}" id="NCID0E1GEM" xlink:type="simple">18°12.10'N, 42°24.54'E</named-content></named-content>, 2578 m, 16.IV.2016, <abbrev xmlns:xlink="http://www.w3.org/1999/xlink" xlink:title="sweeping net" id="ABBRID0E6GEM" xlink:type="simple">SN</abbrev>, Soliman, A., 1ex; Thalooth Al Mandhar Wadi Baqrah, <named-content xmlns:xlink="http://www.w3.org/1999/xlink" content-type="dwc:verbatimCoordinates" xlink:type="simple"><named-content content-type="geo-json" specific-use="{&#34;type&#34;:&#34;Point&#34;,&#34;coordinates&#34;:[42.018667,18.792833]}" id="NCID0EGHEM" xlink:type="simple">18°47.57'N, 42°01.12'E</named-content></named-content>, 433 m, 12.X.2013, <abbrev xmlns:xlink="http://www.w3.org/1999/xlink" xlink:title="sweeping net" id="ABBRID0ELHEM" xlink:type="simple">SN</abbrev>, Khan, S., 1ex; Al Mikhwah-Muhail Rd. Hadaba Hamra, <named-content xmlns:xlink="http://www.w3.org/1999/xlink" content-type="dwc:verbatimCoordinates" xlink:type="simple"><named-content content-type="geo-json" specific-use="{&#34;type&#34;:&#34;Point&#34;,&#34;coordinates&#34;:[41.777833,19.219833]}" id="NCID0ESHEM" xlink:type="simple">19°13.19'N, 41°46.67'E</named-content></named-content>, 374 m, 15.IV.2016, <abbrev xmlns:xlink="http://www.w3.org/1999/xlink" xlink:title="sweeping net" id="ABBRID0EXHEM" xlink:type="simple">SN</abbrev>, Al Ansi, A., 1ex; <bold>Baha</bold>: Al Mikhwah Thee Ain, <named-content xmlns:xlink="http://www.w3.org/1999/xlink" content-type="dwc:verbatimCoordinates" xlink:type="simple"><named-content content-type="geo-json" specific-use="{&#34;type&#34;:&#34;Point&#34;,&#34;coordinates&#34;:[41.443333,19.929667]}" id="NCID0EAIEM" xlink:type="simple">19°55.78'N, 41°26.60'E</named-content></named-content>, 741 m, 18.V.2010, <abbrev xmlns:xlink="http://www.w3.org/1999/xlink" xlink:title="sweeping net" id="ABBRID0EFIEM" xlink:type="simple">SN</abbrev>, Al Dhafer et al., 1ex; 12.IV.2016, <abbrev xmlns:xlink="http://www.w3.org/1999/xlink" xlink:title="sucking" id="ABBRID0EJIEM" xlink:type="simple">SU</abbrev>, Al Ansi, A., 27exs; Wadi Turubah, <named-content xmlns:xlink="http://www.w3.org/1999/xlink" content-type="dwc:verbatimCoordinates" xlink:type="simple"><named-content content-type="geo-json" specific-use="{&#34;type&#34;:&#34;Point&#34;,&#34;coordinates&#34;:[41.253833,20.239500]}" id="NCID0EQIEM" xlink:type="simple">20°14.37'N, 41°15.23'E</named-content></named-content>, 10.V.2011, <abbrev xmlns:xlink="http://www.w3.org/1999/xlink" xlink:title="sweeping net" id="ABBRID0EVIEM" xlink:type="simple">SN</abbrev>, Fadl et al., 1ex; Thee Ain, <named-content xmlns:xlink="http://www.w3.org/1999/xlink" content-type="dwc:verbatimCoordinates" xlink:type="simple"><named-content content-type="geo-json" specific-use="{&#34;type&#34;:&#34;Point&#34;,&#34;coordinates&#34;:[41.443333,19.929667]}" id="NCID0E3IEM" xlink:type="simple">19°55.78'N, 41°26.60'E</named-content></named-content>, 741 m, 13.X.2010, <abbrev xmlns:xlink="http://www.w3.org/1999/xlink" xlink:title="sweeping net" id="ABBRID0EBJEM" xlink:type="simple">SN</abbrev>, Al Dhafer et al., 1ex; 7.III.2013, <abbrev xmlns:xlink="http://www.w3.org/1999/xlink" xlink:title="sweeping net" id="ABBRID0EFJEM" xlink:type="simple">SN</abbrev>, Al Harbi et al., 1ex; 7.III.2013, <abbrev xmlns:xlink="http://www.w3.org/1999/xlink" xlink:title="beating sheet" id="ABBRID0EJJEM" xlink:type="simple">BS</abbrev>, Al Harbi et al., 1ex; <bold>Jizan</bold>: Sabya-Hurub Rd., <named-content xmlns:xlink="http://www.w3.org/1999/xlink" content-type="dwc:verbatimCoordinates" xlink:type="simple"><named-content content-type="geo-json" specific-use="{&#34;type&#34;:&#34;Point&#34;,&#34;coordinates&#34;:[42.292333,17.282333]}" id="NCID0ESJEM" xlink:type="simple">17°16.94'N, 42°17.54'E</named-content></named-content>, 97 m, 25.V.2012, <abbrev xmlns:xlink="http://www.w3.org/1999/xlink" xlink:title="beating sheet" id="ABBRID0EXJEM" xlink:type="simple">BS</abbrev>, Al Ansi, A., 1♂1♀1ex; Jizan-Abu Arish Rd., <named-content xmlns:xlink="http://www.w3.org/1999/xlink" content-type="dwc:verbatimCoordinates" xlink:type="simple"><named-content content-type="geo-json" specific-use="{&#34;type&#34;:&#34;Point&#34;,&#34;coordinates&#34;:[42.784167,17.070833]}" id="NCID0E5JEM" xlink:type="simple">17°04.25'N, 42°47.05'E</named-content></named-content>, 24.II.2015, <abbrev xmlns:xlink="http://www.w3.org/1999/xlink" xlink:title="sweeping net" id="ABBRID0EDKEM" xlink:type="simple">SN</abbrev>, Al Harbi, M., 2exs; <abbrev xmlns:xlink="http://www.w3.org/1999/xlink" xlink:title="light trap" id="ABBRID0EHKEM" xlink:type="simple">LT</abbrev>, 3exs; <abbrev xmlns:xlink="http://www.w3.org/1999/xlink" xlink:title="handpicking" id="ABBRID0ELKEM" xlink:type="simple">HP</abbrev>, 1ex; <bold>Najran</bold>: Rijla Wadi Najran, <named-content xmlns:xlink="http://www.w3.org/1999/xlink" content-type="dwc:verbatimCoordinates" xlink:type="simple"><named-content content-type="geo-json" specific-use="{&#34;type&#34;:&#34;Point&#34;,&#34;coordinates&#34;:[44.227500,17.526000]}" id="NCID0EUKEM" xlink:type="simple">17°31.56'N, 44°13.65'E</named-content></named-content>, 1257 m, 15.I.2013, <abbrev xmlns:xlink="http://www.w3.org/1999/xlink" xlink:title="beating sheet" id="ABBRID0EZKEM" xlink:type="simple">BS</abbrev>, Al Ansi et al., 3exs.</p></tp:treatment-sec><tp:treatment-sec sec-type="distribution" id="SECID0E4KEM"><title>Local distribution.</title><p>It was collected from Asir, Baha, Jizan, and Najran and was previously reported by <xref ref-type="bibr" rid="B13">Fürsch (1979)</xref> in the taxonomic key.</p></tp:treatment-sec><tp:treatment-sec sec-type="distribution" id="SECID0EHLEM"><title>World distribution.</title><p><bold>Asia</bold>: <abbrev xmlns:xlink="http://www.w3.org/1999/xlink" xlink:title="Iraq" id="ABBRID0EPLEM" xlink:type="simple">IQ</abbrev>, <abbrev xmlns:xlink="http://www.w3.org/1999/xlink" xlink:title="Palestine" id="ABBRID0ETLEM" xlink:type="simple">PAL</abbrev>, <abbrev xmlns:xlink="http://www.w3.org/1999/xlink" xlink:title="Jordan" id="ABBRID0EXLEM" xlink:type="simple">JO</abbrev>, <abbrev xmlns:xlink="http://www.w3.org/1999/xlink" xlink:title="Kazakhstan" id="ABBRID0E2LEM" xlink:type="simple">KZ</abbrev>, <abbrev xmlns:xlink="http://www.w3.org/1999/xlink" xlink:title="Mongolia" id="ABBRID0E6LEM" xlink:type="simple">MG</abbrev>, <abbrev xmlns:xlink="http://www.w3.org/1999/xlink" xlink:title="Turkey" id="ABBRID0EDMEM" xlink:type="simple">TR</abbrev>, <abbrev xmlns:xlink="http://www.w3.org/1999/xlink" xlink:title="Syria" id="ABBRID0EHMEM" xlink:type="simple">SY</abbrev>, and <abbrev xmlns:xlink="http://www.w3.org/1999/xlink" xlink:title="Yemen including Socotra" id="ABBRID0ELMEM" xlink:type="simple">YE</abbrev>; <bold>Europe</bold>: <abbrev xmlns:xlink="http://www.w3.org/1999/xlink" xlink:title="Azerbaijan" id="ABBRID0ERMEM" xlink:type="simple">AB</abbrev>, <abbrev xmlns:xlink="http://www.w3.org/1999/xlink" xlink:title="Albania" id="ABBRID0EVMEM" xlink:type="simple">AL</abbrev>, <abbrev xmlns:xlink="http://www.w3.org/1999/xlink" xlink:title="Armenia" id="ABBRID0EZMEM" xlink:type="simple">AR</abbrev>, AU, <abbrev xmlns:xlink="http://www.w3.org/1999/xlink" xlink:title="Belgium" id="ABBRID0E4MEM" xlink:type="simple">BE</abbrev>, <abbrev xmlns:xlink="http://www.w3.org/1999/xlink" xlink:title="Bulgaria" id="ABBRID0EBNEM" xlink:type="simple">BU</abbrev>, <abbrev xmlns:xlink="http://www.w3.org/1999/xlink" xlink:title="Belarus" id="ABBRID0EFNEM" xlink:type="simple">BY</abbrev>, <abbrev xmlns:xlink="http://www.w3.org/1999/xlink" xlink:title="Croatia" id="ABBRID0EJNEM" xlink:type="simple">CR</abbrev>, <abbrev xmlns:xlink="http://www.w3.org/1999/xlink" xlink:title="Czech Republic" id="ABBRID0ENNEM" xlink:type="simple">CZ</abbrev>, <abbrev xmlns:xlink="http://www.w3.org/1999/xlink" xlink:title="France" id="ABBRID0ERNEM" xlink:type="simple">FR</abbrev>, <abbrev xmlns:xlink="http://www.w3.org/1999/xlink" xlink:title="Germany" id="ABBRID0EVNEM" xlink:type="simple">GE</abbrev>, <abbrev xmlns:xlink="http://www.w3.org/1999/xlink" xlink:title="Georgia" id="ABBRID0EZNEM" xlink:type="simple">GG</abbrev>, <abbrev xmlns:xlink="http://www.w3.org/1999/xlink" xlink:title="Greece" id="ABBRID0E4NEM" xlink:type="simple">GR</abbrev>, <abbrev xmlns:xlink="http://www.w3.org/1999/xlink" xlink:title="Hungary" id="ABBRID0EBOEM" xlink:type="simple">HU</abbrev>, <abbrev xmlns:xlink="http://www.w3.org/1999/xlink" xlink:title="Italy (Sardinia, Sicily, San Marino)" id="ABBRID0EFOEM" xlink:type="simple">IT</abbrev>, <abbrev xmlns:xlink="http://www.w3.org/1999/xlink" xlink:title="Uzbekistan" id="ABBRID0EJOEM" xlink:type="simple">UZ</abbrev>, WS, XIN, <abbrev xmlns:xlink="http://www.w3.org/1999/xlink" xlink:title="pitfall trap" id="ABBRID0ENOEM" xlink:type="simple">PT</abbrev>, <abbrev xmlns:xlink="http://www.w3.org/1999/xlink" xlink:title="Romania" id="ABBRID0EROEM" xlink:type="simple">RO</abbrev>, <abbrev xmlns:xlink="http://www.w3.org/1999/xlink" xlink:title="Slovakia" id="ABBRID0EVOEM" xlink:type="simple">SK</abbrev>, <abbrev xmlns:xlink="http://www.w3.org/1999/xlink" xlink:title="Spain (Gibraltar)" id="ABBRID0EZOEM" xlink:type="simple">SP</abbrev>, <abbrev xmlns:xlink="http://www.w3.org/1999/xlink" xlink:title="Switzerland" id="ABBRID0E4OEM" xlink:type="simple">SZ</abbrev>, <abbrev xmlns:xlink="http://www.w3.org/1999/xlink" xlink:title="Turkey" id="ABBRID0EBPEM" xlink:type="simple">TR</abbrev>, and <abbrev xmlns:xlink="http://www.w3.org/1999/xlink" xlink:title="Ukraine" id="ABBRID0EFPEM" xlink:type="simple">UK</abbrev>; <bold>North Africa</bold>: <abbrev xmlns:xlink="http://www.w3.org/1999/xlink" xlink:title="Algeria" id="ABBRID0ELPEM" xlink:type="simple">AG</abbrev>, <abbrev xmlns:xlink="http://www.w3.org/1999/xlink" xlink:title="Egypt" id="ABBRID0EPPEM" xlink:type="simple">EG</abbrev>, <abbrev xmlns:xlink="http://www.w3.org/1999/xlink" xlink:title="Libya" id="ABBRID0ETPEM" xlink:type="simple">LB</abbrev>, <abbrev xmlns:xlink="http://www.w3.org/1999/xlink" xlink:title="Morocco" id="ABBRID0EXPEM" xlink:type="simple">MO</abbrev>, <abbrev xmlns:xlink="http://www.w3.org/1999/xlink" xlink:title="Madeira Archipelago" id="ABBRID0E2PEM" xlink:type="simple">MR</abbrev>, and <abbrev xmlns:xlink="http://www.w3.org/1999/xlink" xlink:title="Tunisia" id="ABBRID0E6PEM" xlink:type="simple">TU</abbrev> (<xref ref-type="bibr" rid="B26">Kovář 2007</xref>).</p></tp:treatment-sec><ref-list><ref id="B13"><mixed-citation xmlns:xlink="http://www.w3.org/1999/xlink" xlink:type="simple"><person-group><name name-style="western"><surname>Fürsch</surname><given-names>H</given-names></name></person-group> (<year>1979</year>) <article-title>Insect of Saudi Arabia <tp:taxon-name><tp:taxon-name-part taxon-name-part-type="order">Coleoptera</tp:taxon-name-part></tp:taxon-name>: Fam. <tp:taxon-name><tp:taxon-name-part taxon-name-part-type="family">Coccinellidae</tp:taxon-name-part></tp:taxon-name>.</article-title><source>Fauna of Saudi Arabia</source><volume>1</volume>: <fpage>235</fpage>–<lpage>248</lpage>.</mixed-citation></ref><ref id="B26"><mixed-citation xmlns:xlink="http://www.w3.org/1999/xlink" xlink:type="simple"><person-group><name name-style="western"><surname>Kovář</surname><given-names>I</given-names></name></person-group> (<year>2007</year>) <tp:taxon-name><tp:taxon-name-part taxon-name-part-type="family">Coccinellidae</tp:taxon-name-part></tp:taxon-name>. In Löbl I, Smetana A (Eds) <italic>Catalogue of Palaearctic <tp:taxon-name><tp:taxon-name-part taxon-name-part-type="order">Coleoptera</tp:taxon-name-part></tp:taxon-name></italic> (Vol. 4). Apollo Books, Stenstrup, Denmark, 568–631.</mixed-citation></ref></ref-list></tp:taxon-treatment>
