# Supplementary material for: An annotated checklist of Coccinellidae (Insecta, Coleoptera) with eight new records from the Kingdom of Saudi Arabia
Source: Zookeys. 2020 Dec 21;1006:35–89. doi: 10.3897/zookeys.1006.59123 (PMC7769896; doi:10.3897/zookeys.1006.59123)
Supplement: XML Treatment for Scymnus (Scymnus) nubilus [file zookeys.1006.59123-treatment53.xml]

<!DOCTYPE tp:taxon-treatment
  PUBLIC "-//TaxonX//DTD Taxonomic Treatment Publishing DTD v0 20100105//EN" "tax-treatment-NSO.dtd">
<tp:taxon-treatment xmlns:tp="http://www.plazi.org/taxpub"><tp:treatment-meta><kwd-group><label>Taxon classification</label><kwd><named-content xmlns:xlink="http://www.w3.org/1999/xlink" content-type="kingdom">Animalia</named-content></kwd><kwd><named-content xmlns:xlink="http://www.w3.org/1999/xlink" content-type="order">Coleoptera</named-content></kwd><kwd><named-content xmlns:xlink="http://www.w3.org/1999/xlink" content-type="family">Coccinellidae</named-content></kwd></kwd-group><mixed-citation publication-type="journal"><person-group><name><surname>Ansi</surname><given-names>Amin Al</given-names></name><name><surname>Alkhalaf</surname><given-names>Areej A.</given-names></name><name><surname>Fadl</surname><given-names>Hassan</given-names></name><name><surname>Rasool</surname><given-names>Iftekhar</given-names></name><name><surname>Dhafer</surname><given-names>Hathal Al</given-names></name></person-group><article-title>An annotated checklist of <tp:taxon-name><tp:taxon-name-part taxon-name-part-type="family">Coccinellidae</tp:taxon-name-part></tp:taxon-name> (<tp:taxon-name><tp:taxon-name-part taxon-name-part-type="class">Insecta</tp:taxon-name-part></tp:taxon-name>, <tp:taxon-name><tp:taxon-name-part taxon-name-part-type="order">Coleoptera</tp:taxon-name-part></tp:taxon-name>) with eight new records from the Kingdom of Saudi Arabia</article-title><source>Zookeys</source><day>21</day><month>12</month><year>2020</year><volume>1006</volume><fpage>35</fpage><lpage>89</lpage><pub-id pub-id-type="doi">10.3897/zookeys.1006.59123</pub-id></mixed-citation></tp:treatment-meta><tp:nomenclature><tp:taxon-name><object-id xmlns:xlink="http://www.w3.org/1999/xlink" content-type="arpha" xlink:type="simple">2FA6FF88-0E6F-59AD-BE4D-9869D2B61E1A</object-id>
                <tp:taxon-name-part taxon-name-part-type="genus" reg="Scymnus">Scymnus</tp:taxon-name-part> (<tp:taxon-name-part taxon-name-part-type="subgenus" reg="Scymnus">Scymnus</tp:taxon-name-part>) <tp:taxon-name-part taxon-name-part-type="species" reg="nubilus">nubilus</tp:taxon-name-part></tp:taxon-name><tp:taxon-authority>Mulsant, 1850</tp:taxon-authority><tp:nomenclature-citation-list><tp:nomenclature-citation><tp:taxon-name>
                    <tp:taxon-name-part taxon-name-part-type="genus" reg="Scymnus">Scymnus</tp:taxon-name-part> <tp:taxon-name-part taxon-name-part-type="species" reg="nubilus">nubilus</tp:taxon-name-part></tp:taxon-name><comment>Mulsant, 1850: 972.</comment></tp:nomenclature-citation></tp:nomenclature-citation-list></tp:nomenclature><tp:treatment-sec sec-type="remarks" id="SECID0E1REM"><title>Remark.</title><p>This species is found in both natural habitats and agroecosystems and collected throughout the year in <abbrev xmlns:xlink="http://www.w3.org/1999/xlink" xlink:title="Saudi Arabia" id="ABBRID0EASEM" xlink:type="simple">SA</abbrev>. It is a well-known predator of the sugarcane whitefly, <italic><tp:taxon-name><tp:taxon-name-part taxon-name-part-type="genus" reg="Aleurolobus">Aleurolobus</tp:taxon-name-part> <tp:taxon-name-part taxon-name-part-type="species" reg="barodensis">barodensis</tp:taxon-name-part></tp:taxon-name></italic> (Maskell, 1896) (<xref ref-type="bibr" rid="B20">Hodek and Honek 2009</xref>) and aphids (<xref ref-type="bibr" rid="B36">Raimundo et al. 2007</xref>).</p></tp:treatment-sec><tp:treatment-sec sec-type="material" id="SECID0EXSEM"><title>Material examined.</title><p><bold>Asir</bold>: Wadi Abha, <named-content xmlns:xlink="http://www.w3.org/1999/xlink" content-type="dwc:verbatimCoordinates" xlink:type="simple"><named-content content-type="geo-json" specific-use="{&#34;type&#34;:&#34;Point&#34;,&#34;coordinates&#34;:[42.847000,18.367167]}" id="NCID0ECTEM" xlink:type="simple">18°22.03'N, 42°50.82'E</named-content></named-content>, 1990 m, 28.IV.2011, <abbrev xmlns:xlink="http://www.w3.org/1999/xlink" xlink:title="sweeping net" id="ABBRID0EHTEM" xlink:type="simple">SN</abbrev>, Al Ansi et al., 1ex; Wadi Ghanuna, <named-content xmlns:xlink="http://www.w3.org/1999/xlink" content-type="dwc:verbatimCoordinates" xlink:type="simple"><named-content content-type="geo-json" specific-use="{&#34;type&#34;:&#34;Point&#34;,&#34;coordinates&#34;:[41.606500,19.411167]}" id="NCID0EOTEM" xlink:type="simple">19°24.67'N, 41°36.39'E</named-content></named-content>, 348 m, 11.V.2011, <abbrev xmlns:xlink="http://www.w3.org/1999/xlink" xlink:title="sweeping net" id="ABBRID0ETTEM" xlink:type="simple">SN</abbrev>, Fadl et al., 1ex; Al Majaridah, Wadi Yabah, <named-content xmlns:xlink="http://www.w3.org/1999/xlink" content-type="dwc:verbatimCoordinates" xlink:type="simple"><named-content content-type="geo-json" specific-use="{&#34;type&#34;:&#34;Point&#34;,&#34;coordinates&#34;:[41.807667,19.271167]}" id="NCID0E1TEM" xlink:type="simple">19°16.27'N, 41°48.46'E</named-content></named-content>, 411, 2.VI.2012, <abbrev xmlns:xlink="http://www.w3.org/1999/xlink" xlink:title="sweeping net" id="ABBRID0E6TEM" xlink:type="simple">SN</abbrev>, Al Ansi, A, 1♂4exs.; 2.VI.2012, <abbrev xmlns:xlink="http://www.w3.org/1999/xlink" xlink:title="beating sheet" id="ABBRID0EDUEM" xlink:type="simple">BS</abbrev>, Al Ansi, A., 4exs; Al Majaridah, Wadi Al Talalie, <named-content xmlns:xlink="http://www.w3.org/1999/xlink" content-type="dwc:verbatimCoordinates" xlink:type="simple"><named-content content-type="geo-json" specific-use="{&#34;type&#34;:&#34;Point&#34;,&#34;coordinates&#34;:[41.796333,19.086500]}" id="NCID0EKUEM" xlink:type="simple">19°05.19'N, 41°47.78'E</named-content></named-content>, 286 m, 1.VI.2012, <abbrev xmlns:xlink="http://www.w3.org/1999/xlink" xlink:title="light trap" id="ABBRID0EPUEM" xlink:type="simple">LT</abbrev>, Al Ansi et al., 1ex; 1.VI.2012, <abbrev xmlns:xlink="http://www.w3.org/1999/xlink" xlink:title="sweeping net" id="ABBRID0ETUEM" xlink:type="simple">SN</abbrev>, Al Ansi, A., 2exs; Khamis Mushait, Wadi Bisha, <named-content xmlns:xlink="http://www.w3.org/1999/xlink" content-type="dwc:verbatimCoordinates" xlink:type="simple"><named-content content-type="geo-json" specific-use="{&#34;type&#34;:&#34;Point&#34;,&#34;coordinates&#34;:[42.702167,18.333500]}" id="NCID0E1UEM" xlink:type="simple">18°20.01'N, 42°42.13'E</named-content></named-content>, 1990 m 27.IV.2011, <abbrev xmlns:xlink="http://www.w3.org/1999/xlink" xlink:title="sweeping net" id="ABBRID0E6UEM" xlink:type="simple">SN</abbrev>, Al Ansi, A., 3exs; Ahd Rifidh, <named-content xmlns:xlink="http://www.w3.org/1999/xlink" content-type="dwc:verbatimCoordinates" xlink:type="simple"><named-content content-type="geo-json" specific-use="{&#34;type&#34;:&#34;Point&#34;,&#34;coordinates&#34;:[42.897000,18.105500]}" id="NCID0EGVEM" xlink:type="simple">18°06.33'N, 42°53.82'E</named-content></named-content>, 16.I.2013, <abbrev xmlns:xlink="http://www.w3.org/1999/xlink" xlink:title="beating sheet" id="ABBRID0ELVEM" xlink:type="simple">BS</abbrev>, Al Ansi, A., 1ex; 16.I.2013, <abbrev xmlns:xlink="http://www.w3.org/1999/xlink" xlink:title="sweeping net" id="ABBRID0EPVEM" xlink:type="simple">SN</abbrev>, Al Ansi, A., 4exs; Thalooth Al Mandhar Wadi Baqrah, <named-content xmlns:xlink="http://www.w3.org/1999/xlink" content-type="dwc:verbatimCoordinates" xlink:type="simple"><named-content content-type="geo-json" specific-use="{&#34;type&#34;:&#34;Point&#34;,&#34;coordinates&#34;:[42.018667,18.792833]}" id="NCID0EWVEM" xlink:type="simple">18°47.57'N, 42°01.12'E</named-content></named-content>, 433 m, 4.XI.2013, <abbrev xmlns:xlink="http://www.w3.org/1999/xlink" xlink:title="sweeping net" id="ABBRID0E2VEM" xlink:type="simple">SN</abbrev>, Al Dhafer et al., 1ex; <abbrev xmlns:xlink="http://www.w3.org/1999/xlink" xlink:title="light trap" id="ABBRID0E6VEM" xlink:type="simple">LT</abbrev>, 1ex; 12.X.2013, <abbrev xmlns:xlink="http://www.w3.org/1999/xlink" xlink:title="handpicking" id="ABBRID0EDWEM" xlink:type="simple">HP</abbrev>, El Torkey, A., 1ex; <bold>Baha</bold>: Qilwah-Adhom, Wadi Al Arg, <named-content xmlns:xlink="http://www.w3.org/1999/xlink" content-type="dwc:verbatimCoordinates" xlink:type="simple"><named-content content-type="geo-json" specific-use="{&#34;type&#34;:&#34;Point&#34;,&#34;coordinates&#34;:[40.815833,20.499667]}" id="NCID0EMWEM" xlink:type="simple">20°29.98'N, 40°48.95'E</named-content></named-content>, 429 m, 9.XI.2012, <abbrev xmlns:xlink="http://www.w3.org/1999/xlink" xlink:title="beating sheet" id="ABBRID0ERWEM" xlink:type="simple">BS</abbrev>, Fadl, H., 1ex; Thee Ain, <named-content xmlns:xlink="http://www.w3.org/1999/xlink" content-type="dwc:verbatimCoordinates" xlink:type="simple"><named-content content-type="geo-json" specific-use="{&#34;type&#34;:&#34;Point&#34;,&#34;coordinates&#34;:[41.443333,19.929667]}" id="NCID0EYWEM" xlink:type="simple">19°55.78'N, 41°26.60'E</named-content></named-content>, 741 m, 15.V.2011, <abbrev xmlns:xlink="http://www.w3.org/1999/xlink" xlink:title="sweeping net" id="ABBRID0E4WEM" xlink:type="simple">SN</abbrev>, Fadl et al., 3exs; 3.VI.2012, <abbrev xmlns:xlink="http://www.w3.org/1999/xlink" xlink:title="sweeping net" id="ABBRID0EBXEM" xlink:type="simple">SN</abbrev>, Al Ansi, A., 2exs; Ghabat Raghadan, <named-content xmlns:xlink="http://www.w3.org/1999/xlink" content-type="dwc:verbatimCoordinates" xlink:type="simple"><named-content content-type="geo-json" specific-use="{&#34;type&#34;:&#34;Point&#34;,&#34;coordinates&#34;:[41.751833,20.570833]}" id="NCID0EIXEM" xlink:type="simple">20°34.25'N, 41°45.11'E</named-content></named-content>, 13.V.2011, <abbrev xmlns:xlink="http://www.w3.org/1999/xlink" xlink:title="sweeping net" id="ABBRID0ENXEM" xlink:type="simple">SN</abbrev>, Fadl et al., 2exs; Wadi Turubah, <named-content xmlns:xlink="http://www.w3.org/1999/xlink" content-type="dwc:verbatimCoordinates" xlink:type="simple"><named-content content-type="geo-json" specific-use="{&#34;type&#34;:&#34;Point&#34;,&#34;coordinates&#34;:[41.253833,20.239500]}" id="NCID0EUXEM" xlink:type="simple">20°14.37'N, 41°15.23'E</named-content></named-content>, 14.X.2010, <abbrev xmlns:xlink="http://www.w3.org/1999/xlink" xlink:title="sweeping net" id="ABBRID0EZXEM" xlink:type="simple">SN</abbrev>, Fadl et al., 1ex; Wadi Bawah, <named-content xmlns:xlink="http://www.w3.org/1999/xlink" content-type="dwc:verbatimCoordinates" xlink:type="simple"><named-content content-type="geo-json" specific-use="{&#34;type&#34;:&#34;Point&#34;,&#34;coordinates&#34;:[41.280333,20.732167]}" id="NCID0EAYEM" xlink:type="simple">20°43.93'N, 41°16.82'E</named-content></named-content>, 1347 m, 8.XI.2012, <abbrev xmlns:xlink="http://www.w3.org/1999/xlink" xlink:title="beating sheet" id="ABBRID0EFYEM" xlink:type="simple">BS</abbrev>, Fadl, H., 2exs; 8.XI.2012, <abbrev xmlns:xlink="http://www.w3.org/1999/xlink" xlink:title="handpicking" id="ABBRID0EJYEM" xlink:type="simple">HP</abbrev>, Abdel-Dayem, M., 1ex; Wadi Turubah, <named-content xmlns:xlink="http://www.w3.org/1999/xlink" content-type="dwc:verbatimCoordinates" xlink:type="simple"><named-content content-type="geo-json" specific-use="{&#34;type&#34;:&#34;Point&#34;,&#34;coordinates&#34;:[41.253833,20.239500]}" id="NCID0EQYEM" xlink:type="simple">20°14.37'N, 41°15.23'E</named-content></named-content>, 14.V.2011, <abbrev xmlns:xlink="http://www.w3.org/1999/xlink" xlink:title="sweeping net" id="ABBRID0EVYEM" xlink:type="simple">SN</abbrev>, Fadl et al., 1ex; 3.VI.2012, <abbrev xmlns:xlink="http://www.w3.org/1999/xlink" xlink:title="beating sheet" id="ABBRID0EZYEM" xlink:type="simple">BS</abbrev>, Al Ansi, A., 1♀5exs; 3.VI.2012, <abbrev xmlns:xlink="http://www.w3.org/1999/xlink" xlink:title="sweeping net" id="ABBRID0E4YEM" xlink:type="simple">SN</abbrev>, Al Ansi, A., 1♂; Thee Ain, <named-content xmlns:xlink="http://www.w3.org/1999/xlink" content-type="dwc:verbatimCoordinates" xlink:type="simple"><named-content content-type="geo-json" specific-use="{&#34;type&#34;:&#34;Point&#34;,&#34;coordinates&#34;:[41.443333,19.929667]}" id="NCID0EEZEM" xlink:type="simple">19°55.78'N, 41°26.60'E</named-content></named-content>, 741 m, 13.X.2010, <abbrev xmlns:xlink="http://www.w3.org/1999/xlink" xlink:title="sweeping net" id="ABBRID0EJZEM" xlink:type="simple">SN</abbrev>, Fadl et al., 1ex; 18.V.2010, <abbrev xmlns:xlink="http://www.w3.org/1999/xlink" xlink:title="sweeping net" id="ABBRID0ENZEM" xlink:type="simple">SN</abbrev>, Al Dhafer et al., 3exs; 18.V.2010, <abbrev xmlns:xlink="http://www.w3.org/1999/xlink" xlink:title="beating sheet" id="ABBRID0ERZEM" xlink:type="simple">BS</abbrev>, Sharaf, M., 1ex; Wadi Milan, <named-content xmlns:xlink="http://www.w3.org/1999/xlink" content-type="dwc:verbatimCoordinates" xlink:type="simple"><named-content content-type="geo-json" specific-use="{&#34;type&#34;:&#34;Point&#34;,&#34;coordinates&#34;:[41.350167,19.846500]}" id="NCID0EYZEM" xlink:type="simple">19°50.79'N, 41°21.01'E</named-content></named-content>, 481 m, 7.III.2013, <abbrev xmlns:xlink="http://www.w3.org/1999/xlink" xlink:title="sweeping net" id="ABBRID0E4ZEM" xlink:type="simple">SN</abbrev>, Al Harbi et al., 14exs; Bani Farwah, <named-content xmlns:xlink="http://www.w3.org/1999/xlink" content-type="dwc:verbatimCoordinates" xlink:type="simple"><named-content content-type="geo-json" specific-use="{&#34;type&#34;:&#34;Point&#34;,&#34;coordinates&#34;:[41.489500,20.035500]}" id="NCID0EE1EM" xlink:type="simple">20°02.13'N, 41°29.37'E</named-content></named-content>, 2065 m, 25.IV.2013, <abbrev xmlns:xlink="http://www.w3.org/1999/xlink" xlink:title="beating sheet" id="ABBRID0EJ1EM" xlink:type="simple">BS</abbrev>, Al Ansi et al., 1ex; Rahwan, 10 km outside of Baha, <named-content xmlns:xlink="http://www.w3.org/1999/xlink" content-type="dwc:verbatimCoordinates" xlink:type="simple"><named-content content-type="geo-json" specific-use="{&#34;type&#34;:&#34;Point&#34;,&#34;coordinates&#34;:[41.450167,20.067167]}" id="NCID0EQ1EM" xlink:type="simple">20°04.03'N, 41°27.01'E</named-content></named-content>, 2272 m, 24.IV.2013, <abbrev xmlns:xlink="http://www.w3.org/1999/xlink" xlink:title="beating sheet" id="ABBRID0EV1EM" xlink:type="simple">BS</abbrev>, 1ex; King Saud Rd., <named-content xmlns:xlink="http://www.w3.org/1999/xlink" content-type="dwc:verbatimCoordinates" xlink:type="simple"><named-content content-type="geo-json" specific-use="{&#34;type&#34;:&#34;Point&#34;,&#34;coordinates&#34;:[41.465167,20.004667]}" id="NCID0E31EM" xlink:type="simple">20°00.28'N, 41°27.91'E</named-content></named-content>, 2132 m, 25.IV.2013, <abbrev xmlns:xlink="http://www.w3.org/1999/xlink" xlink:title="beating sheet" id="ABBRID0EB2EM" xlink:type="simple">BS</abbrev>, 11exs; <bold>Eastern Province</bold>: An Nuayriyah, <named-content xmlns:xlink="http://www.w3.org/1999/xlink" content-type="dwc:verbatimCoordinates" xlink:type="simple"><named-content content-type="geo-json" specific-use="{&#34;type&#34;:&#34;Point&#34;,&#34;coordinates&#34;:[48.453333,27.421000]}" id="NCID0EK2EM" xlink:type="simple">27°25.26'N, 48°27.20'E</named-content></named-content>, 67 m, 2.III.2011, <abbrev xmlns:xlink="http://www.w3.org/1999/xlink" xlink:title="sweeping net" id="ABBRID0EP2EM" xlink:type="simple">SN</abbrev>, 2exs; <bold>Jizan</bold>: Al Aydabi, <named-content xmlns:xlink="http://www.w3.org/1999/xlink" content-type="dwc:verbatimCoordinates" xlink:type="simple"><named-content content-type="geo-json" specific-use="{&#34;type&#34;:&#34;Point&#34;,&#34;coordinates&#34;:[43.045000,17.361167]}" id="NCID0EY2EM" xlink:type="simple">17°21.67'N, 43°02.70'E</named-content></named-content>, 272 m, 22.V.2012, <abbrev xmlns:xlink="http://www.w3.org/1999/xlink" xlink:title="sweeping net" id="ABBRID0E42EM" xlink:type="simple">SN</abbrev>, Al Ansi, A., 1ex; Al Aydabi, Jaorat Aiban, <named-content xmlns:xlink="http://www.w3.org/1999/xlink" content-type="dwc:verbatimCoordinates" xlink:type="simple"><named-content content-type="geo-json" specific-use="{&#34;type&#34;:&#34;Point&#34;,&#34;coordinates&#34;:[43.058333,17.425500]}" id="NCID0EE3EM" xlink:type="simple">17°25.53'N, 43°03.50'E</named-content></named-content>, 343 m, 23.V.2012, <abbrev xmlns:xlink="http://www.w3.org/1999/xlink" xlink:title="beating sheet" id="ABBRID0EJ3EM" xlink:type="simple">BS</abbrev>, Al Ansi, A., 1ex; Al Muruj Village, <named-content xmlns:xlink="http://www.w3.org/1999/xlink" content-type="dwc:verbatimCoordinates" xlink:type="simple"><named-content content-type="geo-json" specific-use="{&#34;type&#34;:&#34;Point&#34;,&#34;coordinates&#34;:[42.752333,16.789000]}" id="NCID0EQ3EM" xlink:type="simple">16°47.34'N, 42°45.14'E</named-content></named-content>, 11.III.2010, <abbrev xmlns:xlink="http://www.w3.org/1999/xlink" xlink:title="sweeping net" id="ABBRID0EV3EM" xlink:type="simple">SN</abbrev>, Al Dhafer, H. and El Gharabawy, A., 2exs; Al Aridah, Jizan Dam, <named-content xmlns:xlink="http://www.w3.org/1999/xlink" content-type="dwc:verbatimCoordinates" xlink:type="simple"><named-content content-type="geo-json" specific-use="{&#34;type&#34;:&#34;Point&#34;,&#34;coordinates&#34;:[42.989333,17.043667]}" id="NCID0E33EM" xlink:type="simple">17°02.62'N, 42°59.36'E</named-content></named-content>, 187 m, 21.V.2012, <abbrev xmlns:xlink="http://www.w3.org/1999/xlink" xlink:title="beating sheet" id="ABBRID0EB4EM" xlink:type="simple">BS</abbrev>, Al Ansi, A., 1ex; Wadi Dhamad, <named-content xmlns:xlink="http://www.w3.org/1999/xlink" content-type="dwc:verbatimCoordinates" xlink:type="simple"><named-content content-type="geo-json" specific-use="{&#34;type&#34;:&#34;Point&#34;,&#34;coordinates&#34;:[43.026333,17.205333]}" id="NCID0EI4EM" xlink:type="simple">17°12.32'N, 43°01.58'E</named-content></named-content>, 258 m, 11.XI.2012, <abbrev xmlns:xlink="http://www.w3.org/1999/xlink" xlink:title="light trap" id="ABBRID0EN4EM" xlink:type="simple">LT</abbrev>, Abdel-Dayem, M., 1ex; <bold>Najran</bold>:Wadi Shuaib Barran, <named-content xmlns:xlink="http://www.w3.org/1999/xlink" content-type="dwc:verbatimCoordinates" xlink:type="simple"><named-content content-type="geo-json" specific-use="{&#34;type&#34;:&#34;Point&#34;,&#34;coordinates&#34;:[44.092000,17.482333]}" id="NCID0EW4EM" xlink:type="simple">17°28.94'N, 44°05.52'E</named-content></named-content>, 1325 m, 16.I.2013, <abbrev xmlns:xlink="http://www.w3.org/1999/xlink" xlink:title="beating sheet" id="ABBRID0E24EM" xlink:type="simple">BS</abbrev>, Al Ansi, A., 10exs; Hubuna, Wadi Hubuna, <named-content xmlns:xlink="http://www.w3.org/1999/xlink" content-type="dwc:verbatimCoordinates" xlink:type="simple"><named-content content-type="geo-json" specific-use="{&#34;type&#34;:&#34;Point&#34;,&#34;coordinates&#34;:[44.038167,17.840167]}" id="NCID0EC5EM" xlink:type="simple">17°50.41'N, 44°02.29'E</named-content></named-content>, 1309 m, 14.I.2013, <abbrev xmlns:xlink="http://www.w3.org/1999/xlink" xlink:title="sweeping net" id="ABBRID0EH5EM" xlink:type="simple">SN</abbrev>, Al Ansi, A., 2exs; <bold>Riyadh</bold>: 15.IX.2007, <abbrev xmlns:xlink="http://www.w3.org/1999/xlink" xlink:title="sweeping net" id="ABBRID0EN5EM" xlink:type="simple">SN</abbrev>, 2exs; Al Uyaynah, <named-content xmlns:xlink="http://www.w3.org/1999/xlink" content-type="dwc:verbatimCoordinates" xlink:type="simple"><named-content content-type="geo-json" specific-use="{&#34;type&#34;:&#34;Point&#34;,&#34;coordinates&#34;:[46.366667,24.883333]}" id="NCID0EU5EM" xlink:type="simple">24°53'N, 46°22'E</named-content></named-content>, 25.VI.2011, <abbrev xmlns:xlink="http://www.w3.org/1999/xlink" xlink:title="sweeping net" id="ABBRID0EZ5EM" xlink:type="simple">SN</abbrev>, Al Ahzmy, H., 1ex; 30.XI.2010, <abbrev xmlns:xlink="http://www.w3.org/1999/xlink" xlink:title="sweeping net" id="ABBRID0E45EM" xlink:type="simple">SN</abbrev>, Al Ansi, A., 2exs; 24.III.2006, <abbrev xmlns:xlink="http://www.w3.org/1999/xlink" xlink:title="sweeping net" id="ABBRID0EB6EM" xlink:type="simple">SN</abbrev>, Al Homaidi, O., 1♀; 27.IV.2011, <abbrev xmlns:xlink="http://www.w3.org/1999/xlink" xlink:title="sweeping net" id="ABBRID0EF6EM" xlink:type="simple">SN</abbrev>, Al Jreed, Y., 1ex; Ad Diriyah, <named-content xmlns:xlink="http://www.w3.org/1999/xlink" content-type="dwc:verbatimCoordinates" xlink:type="simple"><named-content content-type="geo-json" specific-use="{&#34;type&#34;:&#34;Point&#34;,&#34;coordinates&#34;:[46.583333,24.666667]}" id="NCID0EM6EM" xlink:type="simple">24°40'N, 46°35'E</named-content></named-content>, 7.IV.2010, <abbrev xmlns:xlink="http://www.w3.org/1999/xlink" xlink:title="sweeping net" id="ABBRID0ER6EM" xlink:type="simple">SN</abbrev>, Hazazi, T., 1ex; 17.III, <abbrev xmlns:xlink="http://www.w3.org/1999/xlink" xlink:title="sweeping net" id="ABBRID0EV6EM" xlink:type="simple">SN</abbrev>, 1ex; 5.II.1986, <abbrev xmlns:xlink="http://www.w3.org/1999/xlink" xlink:title="sweeping net" id="ABBRID0EZ6EM" xlink:type="simple">SN</abbrev>, 1ex; 3.X.1991, <abbrev xmlns:xlink="http://www.w3.org/1999/xlink" xlink:title="sweeping net" id="ABBRID0E46EM" xlink:type="simple">SN</abbrev>, 1ex; Riyadh, IX.1989, <abbrev xmlns:xlink="http://www.w3.org/1999/xlink" xlink:title="sweeping net" id="ABBRID0EBAFM" xlink:type="simple">SN</abbrev>, 1ex; 16.X.2003, <abbrev xmlns:xlink="http://www.w3.org/1999/xlink" xlink:title="sweeping net" id="ABBRID0EFAFM" xlink:type="simple">SN</abbrev>, Al Dhobaib, N., 1ex; Al Kharj, <named-content xmlns:xlink="http://www.w3.org/1999/xlink" content-type="dwc:verbatimCoordinates" xlink:type="simple"><named-content content-type="geo-json" specific-use="{&#34;type&#34;:&#34;Point&#34;,&#34;coordinates&#34;:[46.483333,20.400000]}" id="NCID0EMAFM" xlink:type="simple">20°24'N, 46°29'E</named-content></named-content>, 24.III.2010, <abbrev xmlns:xlink="http://www.w3.org/1999/xlink" xlink:title="sweeping net" id="ABBRID0ERAFM" xlink:type="simple">SN</abbrev>, Al Hashel, A., 1ex; Sajir, <named-content xmlns:xlink="http://www.w3.org/1999/xlink" content-type="dwc:verbatimCoordinates" xlink:type="simple"><named-content content-type="geo-json" specific-use="{&#34;type&#34;:&#34;Point&#34;,&#34;coordinates&#34;:[45.706500,24.853833]}" id="NCID0EYAFM" xlink:type="simple">24°51.23'N, 45°42.39'E</named-content></named-content>, 17.XI.2011, <abbrev xmlns:xlink="http://www.w3.org/1999/xlink" xlink:title="sweeping net" id="ABBRID0E4AFM" xlink:type="simple">SN</abbrev>, Setyaningrum, H., 1ex; Al Ammariah, <named-content xmlns:xlink="http://www.w3.org/1999/xlink" content-type="dwc:verbatimCoordinates" xlink:type="simple"><named-content content-type="geo-json" specific-use="{&#34;type&#34;:&#34;Point&#34;,&#34;coordinates&#34;:[46.433333,24.816667]}" id="NCID0EEBFM" xlink:type="simple">24°49'N, 46°26'E</named-content></named-content>, 19.V.2009, <abbrev xmlns:xlink="http://www.w3.org/1999/xlink" xlink:title="sweeping net" id="ABBRID0EJBFM" xlink:type="simple">SN</abbrev>, Baziad, A., 1ex; 21.X.2009, <abbrev xmlns:xlink="http://www.w3.org/1999/xlink" xlink:title="sweeping net" id="ABBRID0ENBFM" xlink:type="simple">SN</abbrev>, Abdel-Gayed, A., 1ex; 19.XII.2002, <abbrev xmlns:xlink="http://www.w3.org/1999/xlink" xlink:title="sweeping net" id="ABBRID0ERBFM" xlink:type="simple">SN</abbrev>, Saad, F., 1ex; Dirab, <named-content xmlns:xlink="http://www.w3.org/1999/xlink" content-type="dwc:verbatimCoordinates" xlink:type="simple"><named-content content-type="geo-json" specific-use="{&#34;type&#34;:&#34;Point&#34;,&#34;coordinates&#34;:[46.850000,23.500000]}" id="NCID0EYBFM" xlink:type="simple">23°30'N, 46°51'E</named-content></named-content>, 2.X.1989, <abbrev xmlns:xlink="http://www.w3.org/1999/xlink" xlink:title="sweeping net" id="ABBRID0E4BFM" xlink:type="simple">SN</abbrev>, 1ex; 18.IV.1982, <abbrev xmlns:xlink="http://www.w3.org/1999/xlink" xlink:title="sweeping net" id="ABBRID0EBCFM" xlink:type="simple">SN</abbrev>, 1ex; 20.XI.1986, <abbrev xmlns:xlink="http://www.w3.org/1999/xlink" xlink:title="sweeping net" id="ABBRID0EFCFM" xlink:type="simple">SN</abbrev>, Amro, 1ex; 28.III.2010, <abbrev xmlns:xlink="http://www.w3.org/1999/xlink" xlink:title="sticky traps" id="ABBRID0EJCFM" xlink:type="simple">ST</abbrev>, Al Dhafer et al., 1ex; 7.IV.1987, <abbrev xmlns:xlink="http://www.w3.org/1999/xlink" xlink:title="sweeping net" id="ABBRID0ENCFM" xlink:type="simple">SN</abbrev>, 1ex; 24.XI.1986, <abbrev xmlns:xlink="http://www.w3.org/1999/xlink" xlink:title="sweeping net" id="ABBRID0ERCFM" xlink:type="simple">SN</abbrev>, 1ex; 21.IV.1987, <abbrev xmlns:xlink="http://www.w3.org/1999/xlink" xlink:title="sweeping net" id="ABBRID0EVCFM" xlink:type="simple">SN</abbrev>, 1ex; 13.X.2010, <abbrev xmlns:xlink="http://www.w3.org/1999/xlink" xlink:title="sticky traps" id="ABBRID0EZCFM" xlink:type="simple">ST</abbrev>, Setyaningrum et al., 1ex; 25.IV.2010, <abbrev xmlns:xlink="http://www.w3.org/1999/xlink" xlink:title="sticky traps" id="ABBRID0E4CFM" xlink:type="simple">ST</abbrev>, Al Dhafer et al., 1ex; 26.IV.2012, <abbrev xmlns:xlink="http://www.w3.org/1999/xlink" xlink:title="sweeping net" id="ABBRID0EBDFM" xlink:type="simple">SN</abbrev>, Al Qahtani, R., 1ex; 9.V.2012, <abbrev xmlns:xlink="http://www.w3.org/1999/xlink" xlink:title="sweeping net" id="ABBRID0EFDFM" xlink:type="simple">SN</abbrev>, Al Qahtani, R., 1ex; Al Waseel, <named-content xmlns:xlink="http://www.w3.org/1999/xlink" content-type="dwc:verbatimCoordinates" xlink:type="simple"><named-content content-type="geo-json" specific-use="{&#34;type&#34;:&#34;Point&#34;,&#34;coordinates&#34;:[46.507000,24.806667]}" id="NCID0EMDFM" xlink:type="simple">24°48.40'N, 46°30.42'E</named-content></named-content>, 25.III.2004, <abbrev xmlns:xlink="http://www.w3.org/1999/xlink" xlink:title="sweeping net" id="ABBRID0ERDFM" xlink:type="simple">SN</abbrev>, Al Aati, M., 1ex; 11.V.2010, <abbrev xmlns:xlink="http://www.w3.org/1999/xlink" xlink:title="sweeping net" id="ABBRID0EVDFM" xlink:type="simple">SN</abbrev>, Khan, M., 1ex; As Sullayyil Al Aflag Rd. 69 Km before Al Aflag, <named-content xmlns:xlink="http://www.w3.org/1999/xlink" content-type="dwc:verbatimCoordinates" xlink:type="simple"><named-content content-type="geo-json" specific-use="{&#34;type&#34;:&#34;Point&#34;,&#34;coordinates&#34;:[46.088167,21.382000]}" id="NCID0E3DFM" xlink:type="simple">21°22.92'N, 46°05.29'E</named-content></named-content>, 653 m, 17.I.2013, <abbrev xmlns:xlink="http://www.w3.org/1999/xlink" xlink:title="beating sheet" id="ABBRID0EBEFM" xlink:type="simple">BS</abbrev>, Al Ansi, A., 1ex; Rawdet Khoraim, <named-content xmlns:xlink="http://www.w3.org/1999/xlink" content-type="dwc:verbatimCoordinates" xlink:type="simple"><named-content content-type="geo-json" specific-use="{&#34;type&#34;:&#34;Point&#34;,&#34;coordinates&#34;:[47.278500,25.383000]}" id="NCID0EIEFM" xlink:type="simple">25°22.98'N, 47°16.71'E</named-content></named-content>, 559 m, 18.II.2012, <abbrev xmlns:xlink="http://www.w3.org/1999/xlink" xlink:title="sweeping net" id="ABBRID0ENEFM" xlink:type="simple">SN</abbrev>, 1ex; 30.VI.2012, <abbrev xmlns:xlink="http://www.w3.org/1999/xlink" xlink:title="sweeping net" id="ABBRID0EREFM" xlink:type="simple">SN</abbrev>, 1ex; 27.V.2012, <abbrev xmlns:xlink="http://www.w3.org/1999/xlink" xlink:title="light trap" id="ABBRID0EVEFM" xlink:type="simple">LT</abbrev>, 1ex; 26.V.2012, <abbrev xmlns:xlink="http://www.w3.org/1999/xlink" xlink:title="malaise trap" id="ABBRID0EZEFM" xlink:type="simple">MT</abbrev>, 1ex; 28.VII.2012, <abbrev xmlns:xlink="http://www.w3.org/1999/xlink" xlink:title="malaise trap" id="ABBRID0E4EFM" xlink:type="simple">MT</abbrev>, 1ex; 27.VIII.2012, <abbrev xmlns:xlink="http://www.w3.org/1999/xlink" xlink:title="malaise trap" id="ABBRID0EBFFM" xlink:type="simple">MT</abbrev>, 1ex; 27.VIII.2012, <abbrev xmlns:xlink="http://www.w3.org/1999/xlink" xlink:title="pitfall trap" id="ABBRID0EFFFM" xlink:type="simple">PT</abbrev>, 1ex; <bold>Tabuk</bold>: Tabuk-Dhuba Rd., <named-content xmlns:xlink="http://www.w3.org/1999/xlink" content-type="dwc:verbatimCoordinates" xlink:type="simple"><named-content content-type="geo-json" specific-use="{&#34;type&#34;:&#34;Point&#34;,&#34;coordinates&#34;:[36.047833,28.306500]}" id="NCID0EOFFM" xlink:type="simple">28°18.39'N, 36°02.87'E</named-content></named-content>, 824 m, 15.IX.2011, <abbrev xmlns:xlink="http://www.w3.org/1999/xlink" xlink:title="sweeping net" id="ABBRID0ETFFM" xlink:type="simple">SN</abbrev>, Al Ansi et al., 1♀40exs; Tabuk-Madinah Rd., <named-content xmlns:xlink="http://www.w3.org/1999/xlink" content-type="dwc:verbatimCoordinates" xlink:type="simple"><named-content content-type="geo-json" specific-use="{&#34;type&#34;:&#34;Point&#34;,&#34;coordinates&#34;:[36.866000,28.391167]}" id="NCID0E1FFM" xlink:type="simple">28°23.47'N, 36°51.96'E</named-content></named-content>, 808 m, 14.IX.2011, <abbrev xmlns:xlink="http://www.w3.org/1999/xlink" xlink:title="sweeping net" id="ABBRID0E6FFM" xlink:type="simple">SN</abbrev>, 10ex; Tabuk-Taima Rd., <named-content xmlns:xlink="http://www.w3.org/1999/xlink" content-type="dwc:verbatimCoordinates" xlink:type="simple"><named-content content-type="geo-json" specific-use="{&#34;type&#34;:&#34;Point&#34;,&#34;coordinates&#34;:[38.215667,27.725167]}" id="NCID0EGGFM" xlink:type="simple">27°43.51'N, 38°12.94'E</named-content></named-content>, 16.IX.2011, <abbrev xmlns:xlink="http://www.w3.org/1999/xlink" xlink:title="sweeping net" id="ABBRID0ELGFM" xlink:type="simple">SN</abbrev>, 1ex; Tabuk-Dhuba Rd., <named-content xmlns:xlink="http://www.w3.org/1999/xlink" content-type="dwc:verbatimCoordinates" xlink:type="simple"><named-content content-type="geo-json" specific-use="{&#34;type&#34;:&#34;Point&#34;,&#34;coordinates&#34;:[36.047833,28.306500]}" id="NCID0ESGFM" xlink:type="simple">28°18.39'N, 36°02.87'E</named-content></named-content>, 824 m, 15.IX.2011, <abbrev xmlns:xlink="http://www.w3.org/1999/xlink" xlink:title="sweeping net" id="ABBRID0EXGFM" xlink:type="simple">SN</abbrev>, 3exs.</p></tp:treatment-sec><tp:treatment-sec sec-type="distribution" id="SECID0E2GFM"><title>Local distribution.</title><p>It is found in Asir, Baha, Eastern, Jizan, Makkah, Najran, Riyadh, and Tabuk provinces and previously reported from Asir by <xref ref-type="bibr" rid="B13">Fürsch (1979)</xref> as <italic><tp:taxon-name><tp:taxon-name-part taxon-name-part-type="genus" reg="Scymnus">S.</tp:taxon-name-part> <tp:taxon-name-part taxon-name-part-type="species" reg="levaillanti">levaillanti</tp:taxon-name-part></tp:taxon-name></italic> and from Riyadh by <xref ref-type="bibr" rid="B6">Abdel-Dayem et al. (2017)</xref>.</p></tp:treatment-sec><tp:treatment-sec sec-type="distribution" id="SECID0EUHFM"><title>World distribution.</title><p><bold>Asia</bold>: <abbrev xmlns:xlink="http://www.w3.org/1999/xlink" xlink:title="Arab Emirates" id="ABBRID0E3HFM" xlink:type="simple">AE</abbrev>, <abbrev xmlns:xlink="http://www.w3.org/1999/xlink" xlink:title="Afghanistan" id="ABBRID0EAIFM" xlink:type="simple">AF</abbrev>, <abbrev xmlns:xlink="http://www.w3.org/1999/xlink" xlink:title="Iran" id="ABBRID0EEIFM" xlink:type="simple">IN</abbrev>, <abbrev xmlns:xlink="http://www.w3.org/1999/xlink" xlink:title="Iraq" id="ABBRID0EIIFM" xlink:type="simple">IQ</abbrev>, <abbrev xmlns:xlink="http://www.w3.org/1999/xlink" xlink:title="Palestine" id="ABBRID0EMIFM" xlink:type="simple">PAL</abbrev>, <abbrev xmlns:xlink="http://www.w3.org/1999/xlink" xlink:title="Japan" id="ABBRID0EQIFM" xlink:type="simple">JA</abbrev> (Bonin, Ryukyus), <abbrev xmlns:xlink="http://www.w3.org/1999/xlink" xlink:title="Jordan" id="ABBRID0EUIFM" xlink:type="simple">JO</abbrev>, <abbrev xmlns:xlink="http://www.w3.org/1999/xlink" xlink:title="Kuwait" id="ABBRID0EYIFM" xlink:type="simple">KU</abbrev>, LE, <abbrev xmlns:xlink="http://www.w3.org/1999/xlink" xlink:title="Oman" id="ABBRID0E3IFM" xlink:type="simple">OM</abbrev>, <abbrev xmlns:xlink="http://www.w3.org/1999/xlink" xlink:title="Nepal" id="ABBRID0EAJFM" xlink:type="simple">NP</abbrev>, <abbrev xmlns:xlink="http://www.w3.org/1999/xlink" xlink:title="Pakistan" id="ABBRID0EEJFM" xlink:type="simple">PA</abbrev>, <abbrev xmlns:xlink="http://www.w3.org/1999/xlink" xlink:title="Saudi Arabia" id="ABBRID0EIJFM" xlink:type="simple">SA</abbrev>, <abbrev xmlns:xlink="http://www.w3.org/1999/xlink" xlink:title="India (Sikkim, Darjeeling District)" id="ABBRID0EMJFM" xlink:type="simple">SD</abbrev>, <abbrev xmlns:xlink="http://www.w3.org/1999/xlink" xlink:title="Syria" id="ABBRID0EQJFM" xlink:type="simple">SY</abbrev>, TAI, <abbrev xmlns:xlink="http://www.w3.org/1999/xlink" xlink:title="Turkey" id="ABBRID0EUJFM" xlink:type="simple">TR</abbrev>, and UP; <bold>Europe</bold>: AZ, <abbrev xmlns:xlink="http://www.w3.org/1999/xlink" xlink:title="Greece" id="ABBRID0E1JFM" xlink:type="simple">GR</abbrev>, <abbrev xmlns:xlink="http://www.w3.org/1999/xlink" xlink:title="Italy (Sardinia, Sicily, San Marino)" id="ABBRID0E5JFM" xlink:type="simple">IT</abbrev>, <abbrev xmlns:xlink="http://www.w3.org/1999/xlink" xlink:title="pitfall trap" id="ABBRID0ECKFM" xlink:type="simple">PT</abbrev>, and <abbrev xmlns:xlink="http://www.w3.org/1999/xlink" xlink:title="Spain (Gibraltar)" id="ABBRID0EGKFM" xlink:type="simple">SP</abbrev>; <bold>North Africa</bold>: <abbrev xmlns:xlink="http://www.w3.org/1999/xlink" xlink:title="Canary Islands" id="ABBRID0EMKFM" xlink:type="simple">CI</abbrev>, <abbrev xmlns:xlink="http://www.w3.org/1999/xlink" xlink:title="Egypt" id="ABBRID0EQKFM" xlink:type="simple">EG</abbrev>, and <abbrev xmlns:xlink="http://www.w3.org/1999/xlink" xlink:title="Madeira Archipelago" id="ABBRID0EUKFM" xlink:type="simple">MR</abbrev>; <bold><abbrev xmlns:xlink="http://www.w3.org/1999/xlink" xlink:title="Afrotropical region" id="ABBRID0EZKFM" xlink:type="simple">AFR</abbrev>, <abbrev xmlns:xlink="http://www.w3.org/1999/xlink" xlink:title="Australian region" id="ABBRID0E4KFM" xlink:type="simple">AUR</abbrev></bold>, and <bold><abbrev xmlns:xlink="http://www.w3.org/1999/xlink" xlink:title="Oriental region" id="ABBRID0ECLFM" xlink:type="simple">ORR</abbrev></bold> (<xref ref-type="bibr" rid="B26">Kovář 2007</xref>).</p></tp:treatment-sec><ref-list><ref id="B20"><mixed-citation xmlns:xlink="http://www.w3.org/1999/xlink" xlink:type="simple"><person-group><name name-style="western"><surname>Hodek</surname><given-names>I</given-names></name><name name-style="western"><surname>Honek</surname><given-names>A</given-names></name></person-group> (<year>2009</year>) <article-title>Scale insects, mealybugs, whiteflies and psyllids (<tp:taxon-name><tp:taxon-name-part taxon-name-part-type="order">Hemiptera</tp:taxon-name-part></tp:taxon-name>, <tp:taxon-name><tp:taxon-name-part taxon-name-part-type="suborder">Sternorrhyncha</tp:taxon-name-part></tp:taxon-name>) as prey of ladybirds.</article-title><source>Biological Control</source><volume>51</volume>(<issue>2</issue>): <fpage>232</fpage>–<lpage>243</lpage>. <ext-link xlink:type="simple" ext-link-type="doi" xlink:href="10.1016/j.biocontrol.2009.05.018">https://doi.org/10.1016/j.biocontrol.2009.05.018</ext-link></mixed-citation></ref><ref id="B36"><mixed-citation xmlns:xlink="http://www.w3.org/1999/xlink" xlink:type="simple"><person-group><name name-style="western"><surname>Raimundo</surname><given-names>AC</given-names></name><name name-style="western"><surname>Fürsch</surname><given-names>H</given-names></name><name name-style="western"><surname>van Harten</surname><given-names>A.</given-names></name></person-group> (<year>2007</year>) <article-title>Order <tp:taxon-name><tp:taxon-name-part taxon-name-part-type="order">Coleoptera</tp:taxon-name-part></tp:taxon-name>, Family <tp:taxon-name><tp:taxon-name-part taxon-name-part-type="family">Coccinellidae</tp:taxon-name-part></tp:taxon-name>.</article-title><source>Arthropod Fauna of the UAE</source><volume>1</volume>: <fpage>217</fpage>–<lpage>239</lpage>.</mixed-citation></ref><ref id="B13"><mixed-citation xmlns:xlink="http://www.w3.org/1999/xlink" xlink:type="simple"><person-group><name name-style="western"><surname>Fürsch</surname><given-names>H</given-names></name></person-group> (<year>1979</year>) <article-title>Insect of Saudi Arabia <tp:taxon-name><tp:taxon-name-part taxon-name-part-type="order">Coleoptera</tp:taxon-name-part></tp:taxon-name>: Fam. <tp:taxon-name><tp:taxon-name-part taxon-name-part-type="family">Coccinellidae</tp:taxon-name-part></tp:taxon-name>.</article-title><source>Fauna of Saudi Arabia</source><volume>1</volume>: <fpage>235</fpage>–<lpage>248</lpage>.</mixed-citation></ref><ref id="B6"><mixed-citation xmlns:xlink="http://www.w3.org/1999/xlink" xlink:type="simple"><person-group><name name-style="western"><surname>Abdel-Dayem</surname><given-names>MS</given-names></name><name name-style="western"><surname>Fadl</surname><given-names>HH</given-names></name><name name-style="western"><surname>El-Torkey</surname><given-names>AM</given-names></name><name name-style="western"><surname>Elgharbawy</surname><given-names>AA</given-names></name><name name-style="western"><surname>Aldryhim</surname><given-names>YN</given-names></name><name name-style="western"><surname>Kondratieff</surname><given-names>BC</given-names></name><name name-style="western"><surname>Al</surname><given-names>Ansi AN</given-names></name><name name-style="western"><surname>Aldhafer</surname><given-names>HM</given-names></name></person-group> (<year>2017</year>) <article-title>The beetle fauna (<tp:taxon-name><tp:taxon-name-part taxon-name-part-type="class">Insecta</tp:taxon-name-part></tp:taxon-name>, <tp:taxon-name><tp:taxon-name-part taxon-name-part-type="order">Coleoptera</tp:taxon-name-part></tp:taxon-name>) of the Rawdhat Khorim National Park, Central Saudi Arabia.</article-title><source>ZooKeys</source><volume>653</volume>: <fpage>1</fpage>–<lpage>78</lpage>. <ext-link xlink:type="simple" ext-link-type="doi" xlink:href="10.3897/zookeys.653.10252">https://doi.org/10.3897/zookeys.653.10252</ext-link></mixed-citation></ref><ref id="B26"><mixed-citation xmlns:xlink="http://www.w3.org/1999/xlink" xlink:type="simple"><person-group><name name-style="western"><surname>Kovář</surname><given-names>I</given-names></name></person-group> (<year>2007</year>) <tp:taxon-name><tp:taxon-name-part taxon-name-part-type="family">Coccinellidae</tp:taxon-name-part></tp:taxon-name>. In Löbl I, Smetana A (Eds) <italic>Catalogue of Palaearctic <tp:taxon-name><tp:taxon-name-part taxon-name-part-type="order">Coleoptera</tp:taxon-name-part></tp:taxon-name></italic> (Vol. 4). Apollo Books, Stenstrup, Denmark, 568–631.</mixed-citation></ref></ref-list></tp:taxon-treatment>
