# Supplementary material for: An annotated checklist of Coccinellidae (Insecta, Coleoptera) with eight new records from the Kingdom of Saudi Arabia
Source: Zookeys. 2020 Dec 21;1006:35–89. doi: 10.3897/zookeys.1006.59123 (PMC7769896; doi:10.3897/zookeys.1006.59123)
Supplement: XML Treatment for Scymnus (Scymnus) scapuliferus [file zookeys.1006.59123-treatment54.xml]

<!DOCTYPE tp:taxon-treatment
  PUBLIC "-//TaxonX//DTD Taxonomic Treatment Publishing DTD v0 20100105//EN" "tax-treatment-NSO.dtd">
<tp:taxon-treatment xmlns:tp="http://www.plazi.org/taxpub"><tp:treatment-meta><kwd-group><label>Taxon classification</label><kwd><named-content xmlns:xlink="http://www.w3.org/1999/xlink" content-type="kingdom">Animalia</named-content></kwd><kwd><named-content xmlns:xlink="http://www.w3.org/1999/xlink" content-type="order">Coleoptera</named-content></kwd><kwd><named-content xmlns:xlink="http://www.w3.org/1999/xlink" content-type="family">Coccinellidae</named-content></kwd></kwd-group><mixed-citation publication-type="journal"><person-group><name><surname>Ansi</surname><given-names>Amin Al</given-names></name><name><surname>Alkhalaf</surname><given-names>Areej A.</given-names></name><name><surname>Fadl</surname><given-names>Hassan</given-names></name><name><surname>Rasool</surname><given-names>Iftekhar</given-names></name><name><surname>Dhafer</surname><given-names>Hathal Al</given-names></name></person-group><article-title>An annotated checklist of <tp:taxon-name><tp:taxon-name-part taxon-name-part-type="family">Coccinellidae</tp:taxon-name-part></tp:taxon-name> (<tp:taxon-name><tp:taxon-name-part taxon-name-part-type="class">Insecta</tp:taxon-name-part></tp:taxon-name>, <tp:taxon-name><tp:taxon-name-part taxon-name-part-type="order">Coleoptera</tp:taxon-name-part></tp:taxon-name>) with eight new records from the Kingdom of Saudi Arabia</article-title><source>Zookeys</source><day>21</day><month>12</month><year>2020</year><volume>1006</volume><fpage>35</fpage><lpage>89</lpage><pub-id pub-id-type="doi">10.3897/zookeys.1006.59123</pub-id></mixed-citation></tp:treatment-meta><tp:nomenclature><tp:taxon-name><object-id xmlns:xlink="http://www.w3.org/1999/xlink" content-type="arpha" xlink:type="simple">8CB00975-CEAC-5807-9541-A961D790C620</object-id>
                <tp:taxon-name-part taxon-name-part-type="genus" reg="Scymnus">Scymnus</tp:taxon-name-part> (<tp:taxon-name-part taxon-name-part-type="subgenus" reg="Scymnus">Scymnus</tp:taxon-name-part>) <tp:taxon-name-part taxon-name-part-type="species" reg="scapuliferus">scapuliferus</tp:taxon-name-part></tp:taxon-name><tp:taxon-authority>Mulsant, 1850*</tp:taxon-authority><xref ref-type="fig" rid="F7">Figure 7</xref><tp:nomenclature-citation-list><tp:nomenclature-citation><tp:taxon-name>
                    <tp:taxon-name-part taxon-name-part-type="genus" reg="Scymnus">Scymnus</tp:taxon-name-part> <tp:taxon-name-part taxon-name-part-type="species" reg="scapuliferus">scapuliferus</tp:taxon-name-part></tp:taxon-name><comment>Mulsant, 1850: 968.</comment></tp:nomenclature-citation></tp:nomenclature-citation-list></tp:nomenclature><tp:treatment-sec sec-type="diagnosis" id="SECID0ECNFM"><title>Diagnosis.</title><p>Body is elongated and convex; head is pale in males and black with anterior yellow border in females. Pronotum is black except for a narrow testaceous border on the anterior margin. Elytra are black with yellowish, reddish or pale, nearly quadrangular shoulder spot along the proximal two-thirds. Specimens of this species were found mostly in natural ecosystems, although it has been reported as a predator of the cowpea aphid, <italic><tp:taxon-name><tp:taxon-name-part taxon-name-part-type="genus" reg="Aphis">Aphis</tp:taxon-name-part> <tp:taxon-name-part taxon-name-part-type="species" reg="craccivora">craccivora</tp:taxon-name-part></tp:taxon-name></italic> Koch, 1854, in Nigeria (<xref ref-type="bibr" rid="B46">Waterhouse 1998</xref>).</p><fig id="F7" position="float" orientation="portrait"><object-id xmlns:xlink="http://www.w3.org/1999/xlink" content-type="doi" xlink:type="simple">10.3897/zookeys.1006.59123.figure7</object-id><object-id xmlns:xlink="http://www.w3.org/1999/xlink" content-type="arpha" xlink:type="simple">5FF5276E-9D2A-5F47-AB20-613413C743CC</object-id><label>Figure 7.</label><caption><p>Dorsal view of <tp:taxon-name><tp:taxon-name-part taxon-name-part-type="genus" reg="Scymnus">Scymnus</tp:taxon-name-part> (<tp:taxon-name-part taxon-name-part-type="subgenus" reg="Scymnus">Scymnus</tp:taxon-name-part>) <tp:taxon-name-part taxon-name-part-type="species" reg="scapuliferus">scapuliferus</tp:taxon-name-part></tp:taxon-name>. Scale bar: 1 mm.</p></caption><graphic xmlns:xlink="http://www.w3.org/1999/xlink" xlink:href="zookeys-1006-035-g007.jpg" position="float" orientation="portrait" xlink:type="simple" id="oo_489506.jpg"><uri content-type="original_file" xlink:type="simple">https://binary.pensoft.net/fig/489506</uri></graphic></fig></tp:treatment-sec><tp:treatment-sec sec-type="material" id="SECID0ESOFM"><title>Materials examined.</title><p><bold>Asir</bold>: Al Majardah, Wadi Yabah, <named-content xmlns:xlink="http://www.w3.org/1999/xlink" content-type="dwc:verbatimCoordinates" xlink:type="simple"><named-content content-type="geo-json" specific-use="{&#34;type&#34;:&#34;Point&#34;,&#34;coordinates&#34;:[41.807667,19.271167]}" id="NCID0E4OFM" xlink:type="simple">19°16.27'N, 41°48.46'E</named-content></named-content>, 411, 2.VI.2012, <abbrev xmlns:xlink="http://www.w3.org/1999/xlink" xlink:title="sweeping net" id="ABBRID0ECPFM" xlink:type="simple">SN</abbrev>, Al Ansi, A., 2♂2♀; 2.VI.2012, <abbrev xmlns:xlink="http://www.w3.org/1999/xlink" xlink:title="beating sheet" id="ABBRID0EGPFM" xlink:type="simple">BS</abbrev>, 6♂4♀; Al Majardah, Wadi Khat, <named-content xmlns:xlink="http://www.w3.org/1999/xlink" content-type="dwc:verbatimCoordinates" xlink:type="simple"><named-content content-type="geo-json" specific-use="{&#34;type&#34;:&#34;Point&#34;,&#34;coordinates&#34;:[41.972833,19.089500]}" id="NCID0ENPFM" xlink:type="simple">19°05.37'N, 41°58.37'E</named-content></named-content>, 13.III.2012, <abbrev xmlns:xlink="http://www.w3.org/1999/xlink" xlink:title="beating sheet" id="ABBRID0ESPFM" xlink:type="simple">BS</abbrev>, 1♂; 31.V.2012, <abbrev xmlns:xlink="http://www.w3.org/1999/xlink" xlink:title="beating sheet" id="ABBRID0EWPFM" xlink:type="simple">BS</abbrev>, 1♂; Wadi Gala, <named-content xmlns:xlink="http://www.w3.org/1999/xlink" content-type="dwc:verbatimCoordinates" xlink:type="simple"><named-content content-type="geo-json" specific-use="{&#34;type&#34;:&#34;Point&#34;,&#34;coordinates&#34;:[41.342667,20.134667]}" id="NCID0E4PFM" xlink:type="simple">20°08.08'N, 41°20.56'E</named-content></named-content>, 16.V.2011, <abbrev xmlns:xlink="http://www.w3.org/1999/xlink" xlink:title="sweeping net" id="ABBRID0ECQFM" xlink:type="simple">SN</abbrev>, Fadl et al., 1♂; <bold>Baha</bold>: Thee Ain, <named-content xmlns:xlink="http://www.w3.org/1999/xlink" content-type="dwc:verbatimCoordinates" xlink:type="simple"><named-content content-type="geo-json" specific-use="{&#34;type&#34;:&#34;Point&#34;,&#34;coordinates&#34;:[41.443333,19.929667]}" id="NCID0ELQFM" xlink:type="simple">19°55.78'N, 41°26.60'E</named-content></named-content>, 741 m, 11.V.2011, <abbrev xmlns:xlink="http://www.w3.org/1999/xlink" xlink:title="sweeping net" id="ABBRID0EQQFM" xlink:type="simple">SN</abbrev>, 4♀; 15.V.2011, <abbrev xmlns:xlink="http://www.w3.org/1999/xlink" xlink:title="sweeping net" id="ABBRID0EUQFM" xlink:type="simple">SN</abbrev>, 2♂2♀; 10.III.2012, <abbrev xmlns:xlink="http://www.w3.org/1999/xlink" xlink:title="sweeping net" id="ABBRID0EYQFM" xlink:type="simple">SN</abbrev>, 1♀; 25.IV.2013, <abbrev xmlns:xlink="http://www.w3.org/1999/xlink" xlink:title="beating sheet" id="ABBRID0E3QFM" xlink:type="simple">BS</abbrev>, Al Ansi et al., 1♂; Al Mikhwah, <named-content xmlns:xlink="http://www.w3.org/1999/xlink" content-type="dwc:verbatimCoordinates" xlink:type="simple"><named-content content-type="geo-json" specific-use="{&#34;type&#34;:&#34;Point&#34;,&#34;coordinates&#34;:[41.380833,19.824000]}" id="NCID0EDRFM" xlink:type="simple">19°49.44'N, 41°22.85'E</named-content></named-content>, 430 m, 18.V.2010, <abbrev xmlns:xlink="http://www.w3.org/1999/xlink" xlink:title="sweeping net" id="ABBRID0EIRFM" xlink:type="simple">SN</abbrev>, Al Dhafer et al., 2♀; Raghadan, <named-content xmlns:xlink="http://www.w3.org/1999/xlink" content-type="dwc:verbatimCoordinates" xlink:type="simple"><named-content content-type="geo-json" specific-use="{&#34;type&#34;:&#34;Point&#34;,&#34;coordinates&#34;:[41.751833,20.570833]}" id="NCID0EPRFM" xlink:type="simple">20°34.25'N, 41°45.11'E</named-content></named-content>, 13.V.2011, <abbrev xmlns:xlink="http://www.w3.org/1999/xlink" xlink:title="sweeping net" id="ABBRID0EURFM" xlink:type="simple">SN</abbrev>, Fadl et al., 1♀; <bold>Jizan</bold>: Jizan-Ahd Al Masareha Rd., <named-content xmlns:xlink="http://www.w3.org/1999/xlink" content-type="dwc:verbatimCoordinates" xlink:type="simple"><named-content content-type="geo-json" specific-use="{&#34;type&#34;:&#34;Point&#34;,&#34;coordinates&#34;:[42.873000,17.038000]}" id="NCID0E4RFM" xlink:type="simple">17°02.28'N, 42°52.38'E</named-content></named-content>, 11.III.2010, <abbrev xmlns:xlink="http://www.w3.org/1999/xlink" xlink:title="light trap" id="ABBRID0ECSFM" xlink:type="simple">LT</abbrev>, Al Dhafer et al., 1♂; 12.III.2010, <abbrev xmlns:xlink="http://www.w3.org/1999/xlink" xlink:title="light trap" id="ABBRID0EGSFM" xlink:type="simple">LT</abbrev>, Al Dhafer et al., 1♀; King Faisal Sport City, <named-content xmlns:xlink="http://www.w3.org/1999/xlink" content-type="dwc:verbatimCoordinates" xlink:type="simple"><named-content content-type="geo-json" specific-use="{&#34;type&#34;:&#34;Point&#34;,&#34;coordinates&#34;:[42.991500,16.803833]}" id="NCID0ENSFM" xlink:type="simple">16°48.23'N, 42°59.49'E</named-content></named-content>, 11 m, 20.V.2012, <abbrev xmlns:xlink="http://www.w3.org/1999/xlink" xlink:title="sweeping net" id="ABBRID0ESSFM" xlink:type="simple">SN</abbrev>, Al Ansi, A., 1♀; Sabya-Hurub Rd., <named-content xmlns:xlink="http://www.w3.org/1999/xlink" content-type="dwc:verbatimCoordinates" xlink:type="simple"><named-content content-type="geo-json" specific-use="{&#34;type&#34;:&#34;Point&#34;,&#34;coordinates&#34;:[42.292333,17.282333]}" id="NCID0EZSFM" xlink:type="simple">17°16.94'N, 42°17.54'E</named-content></named-content>, 97 m, 25.V.2012, <abbrev xmlns:xlink="http://www.w3.org/1999/xlink" xlink:title="sweeping net" id="ABBRID0E5SFM" xlink:type="simple">SN</abbrev>, Al Ansi, A., 1♀.</p></tp:treatment-sec><tp:treatment-sec sec-type="distribution" id="SECID0ECTFM"><title>Local distribution.</title><p>It was collected from Asir, Baha, and Jizan.</p></tp:treatment-sec><tp:treatment-sec sec-type="distribution" id="SECID0EHTFM"><title>World distribution.</title><p>This species has been reported from South, Central, and West Africa; Yemen (<xref ref-type="bibr" rid="B34">Raimundo and van Harten 2000</xref>); new country record for Saudi Arabia.</p></tp:treatment-sec><ref-list><ref id="B46"><mixed-citation xmlns:xlink="http://www.w3.org/1999/xlink" xlink:type="simple"><person-group><name name-style="western"><surname>Waterhouse</surname><given-names>DF</given-names></name></person-group> (<year>1998</year>) <source>Biological control of insect pests: Southeast Asian prospects, Australian Center for International Agricultural Research. Aciar Monograph No.</source><publisher-name>51</publisher-name>, <publisher-loc>Canberra</publisher-loc>, <size units="page">548 pp</size>. [+ viii, 1 fig., 16 maps.]</mixed-citation></ref><ref id="B34"><mixed-citation xmlns:xlink="http://www.w3.org/1999/xlink" xlink:type="simple"><person-group><name name-style="western"><surname>Raimundo</surname><given-names>AC</given-names></name><name name-style="western"><surname>van Harten</surname><given-names>A</given-names></name></person-group> (<year>2000</year>) <article-title>An annotated checklist of the <tp:taxon-name><tp:taxon-name-part taxon-name-part-type="family">Coccinellidae</tp:taxon-name-part></tp:taxon-name> (Insect: <tp:taxon-name><tp:taxon-name-part taxon-name-part-type="order">Coleoptera</tp:taxon-name-part></tp:taxon-name>) of Yemen.</article-title><source>Fauna of Saudi Arabia</source><volume>18</volume>: <fpage>211</fpage>–<lpage>243</lpage>.</mixed-citation></ref></ref-list></tp:taxon-treatment>
