# Supplementary material for: An annotated checklist of Coccinellidae (Insecta, Coleoptera) with eight new records from the Kingdom of Saudi Arabia
Source: Zookeys. 2020 Dec 21;1006:35–89. doi: 10.3897/zookeys.1006.59123 (PMC7769896; doi:10.3897/zookeys.1006.59123)
Supplement: XML Treatment for Stethorus endrodyi [file zookeys.1006.59123-treatment56.xml]

<!DOCTYPE tp:taxon-treatment
  PUBLIC "-//TaxonX//DTD Taxonomic Treatment Publishing DTD v0 20100105//EN" "tax-treatment-NSO.dtd">
<tp:taxon-treatment xmlns:tp="http://www.plazi.org/taxpub"><tp:treatment-meta><kwd-group><label>Taxon classification</label><kwd><named-content xmlns:xlink="http://www.w3.org/1999/xlink" content-type="kingdom">Animalia</named-content></kwd><kwd><named-content xmlns:xlink="http://www.w3.org/1999/xlink" content-type="order">Coleoptera</named-content></kwd><kwd><named-content xmlns:xlink="http://www.w3.org/1999/xlink" content-type="family">Coccinellidae</named-content></kwd></kwd-group><mixed-citation publication-type="journal"><person-group><name><surname>Ansi</surname><given-names>Amin Al</given-names></name><name><surname>Alkhalaf</surname><given-names>Areej A.</given-names></name><name><surname>Fadl</surname><given-names>Hassan</given-names></name><name><surname>Rasool</surname><given-names>Iftekhar</given-names></name><name><surname>Dhafer</surname><given-names>Hathal Al</given-names></name></person-group><article-title>An annotated checklist of <tp:taxon-name><tp:taxon-name-part taxon-name-part-type="family">Coccinellidae</tp:taxon-name-part></tp:taxon-name> (<tp:taxon-name><tp:taxon-name-part taxon-name-part-type="class">Insecta</tp:taxon-name-part></tp:taxon-name>, <tp:taxon-name><tp:taxon-name-part taxon-name-part-type="order">Coleoptera</tp:taxon-name-part></tp:taxon-name>) with eight new records from the Kingdom of Saudi Arabia</article-title><source>Zookeys</source><day>21</day><month>12</month><year>2020</year><volume>1006</volume><fpage>35</fpage><lpage>89</lpage><pub-id pub-id-type="doi">10.3897/zookeys.1006.59123</pub-id></mixed-citation></tp:treatment-meta><tp:nomenclature><tp:taxon-name><object-id xmlns:xlink="http://www.w3.org/1999/xlink" content-type="arpha" xlink:type="simple">6834BD07-2D51-5BD0-BD51-EC3E2BD42384</object-id>
                <tp:taxon-name-part taxon-name-part-type="genus" reg="Stethorus">Stethorus</tp:taxon-name-part>
                <tp:taxon-name-part taxon-name-part-type="species" reg="endrodyi">endrodyi</tp:taxon-name-part>
              </tp:taxon-name><tp:taxon-authority>Fürsch, 1970*</tp:taxon-authority><xref ref-type="fig" rid="F8">Figure 8</xref><tp:nomenclature-citation-list><tp:nomenclature-citation><tp:taxon-name>
                    <tp:taxon-name-part taxon-name-part-type="genus" reg="Stethorus">Stethorus</tp:taxon-name-part> <tp:taxon-name-part taxon-name-part-type="species" reg="endrodyi">endrodyi</tp:taxon-name-part></tp:taxon-name><comment>Fürsch, 1970: 98.</comment></tp:nomenclature-citation></tp:nomenclature-citation-list></tp:nomenclature><tp:treatment-sec sec-type="diagnosis" id="SECID0E55FM"><title>Diagnosis.</title><p>Body is elongated and oval, with dorsal and ventral sides dark, except for the mouth parts, antennae, legs, and frons, which are testaceous; dorsal surface with short, white, semi-erect, not dense pubescence; pronotum is very sparsely and finely punctate (<xref ref-type="bibr" rid="B12">Fürsch 1970</xref>).</p><fig id="F8" position="float" orientation="portrait"><object-id xmlns:xlink="http://www.w3.org/1999/xlink" content-type="doi" xlink:type="simple">10.3897/zookeys.1006.59123.figure8</object-id><object-id xmlns:xlink="http://www.w3.org/1999/xlink" content-type="arpha" xlink:type="simple">CABD4173-862F-5210-BCF4-736E54C3E1F4</object-id><label>Figure 8.</label><caption><p>Dorsal view of <italic><tp:taxon-name><tp:taxon-name-part taxon-name-part-type="genus" reg="Stethorus">Stethorus</tp:taxon-name-part> <tp:taxon-name-part taxon-name-part-type="species" reg="endrodyi">endrodyi.</tp:taxon-name-part></tp:taxon-name></italic> Scale bar: 1 mm.</p></caption><graphic xmlns:xlink="http://www.w3.org/1999/xlink" xlink:href="zookeys-1006-035-g008.jpg" position="float" orientation="portrait" xlink:type="simple" id="oo_489507.jpg"><uri content-type="original_file" xlink:type="simple">https://binary.pensoft.net/fig/489507</uri></graphic></fig></tp:treatment-sec><tp:treatment-sec sec-type="remarks" id="SECID0EAAGM"><title>Remark.</title><p>This is a very rare species, and only one specimen was collected from wild vegetation throughout the study period. It is also not common in the rest of the world.</p></tp:treatment-sec><tp:treatment-sec sec-type="material" id="SECID0EFAGM"><title>Material examined.</title><p><bold>Asir</bold>: Al Majaredah Wadi Yabah, <named-content xmlns:xlink="http://www.w3.org/1999/xlink" content-type="dwc:verbatimCoordinates" xlink:type="simple"><named-content content-type="geo-json" specific-use="{&#34;type&#34;:&#34;Point&#34;,&#34;coordinates&#34;:[41.807667,19.271167]}" id="NCID0EQAGM" xlink:type="simple">19°16.27'N, 41°48.46'E</named-content></named-content>, 411, 2.VI.2012, <abbrev xmlns:xlink="http://www.w3.org/1999/xlink" xlink:title="sweeping net" id="ABBRID0EVAGM" xlink:type="simple">SN</abbrev>, Al Ansi, A., 1ex.</p></tp:treatment-sec><tp:treatment-sec sec-type="distribution" id="SECID0EZAGM"><title>Local distribution.</title><p>Individuals of this species were collected from Asir province.</p></tp:treatment-sec><tp:treatment-sec sec-type="distribution" id="SECID0E5AGM"><title>World distribution.</title><p><abbrev xmlns:xlink="http://www.w3.org/1999/xlink" xlink:title="Yemen including Socotra" id="ABBRID0EEBGM" xlink:type="simple">YE</abbrev>, Congo, <abbrev xmlns:xlink="http://www.w3.org/1999/xlink" xlink:title="Morocco" id="ABBRID0EIBGM" xlink:type="simple">MO</abbrev>, Ivory Coast, Ghana, Angola, and Malawi (<xref ref-type="bibr" rid="B35">Raimundo et al. 2006</xref>); new country record for Saudi Arabia.</p></tp:treatment-sec><ref-list><ref id="B12"><mixed-citation xmlns:xlink="http://www.w3.org/1999/xlink" xlink:type="simple"><person-group><name name-style="western"><surname>Fürsch</surname><given-names>H</given-names></name></person-group> (<year>1970</year>) <article-title>Über Coccinellidenausbeuten aus dem Vordern Orient.</article-title><source>Mittelungen der Münchener Entomologischen Gesellschaft</source><volume>59</volume>(<issue>1969</issue>): <fpage>108</fpage>–<lpage>114</lpage>.</mixed-citation></ref><ref id="B35"><mixed-citation xmlns:xlink="http://www.w3.org/1999/xlink" xlink:type="simple"><person-group><name name-style="western"><surname>Raimundo</surname><given-names>AC</given-names></name><name name-style="western"><surname>Fürsch</surname><given-names>H</given-names></name><name name-style="western"><surname>van Harten</surname><given-names>A</given-names></name></person-group> (<year>2006</year>) <article-title>Notes on the ladybird beetles (<tp:taxon-name><tp:taxon-name-part taxon-name-part-type="order">Coleoptera</tp:taxon-name-part></tp:taxon-name>: <tp:taxon-name><tp:taxon-name-part taxon-name-part-type="family">Coccinellidae</tp:taxon-name-part></tp:taxon-name>) of Yemen, with the description of two new species.</article-title><source>Fauna of Arabia</source><volume>21</volume>: <fpage>217</fpage>–<lpage>245</lpage>.</mixed-citation></ref></ref-list></tp:taxon-treatment>
