# Supplementary material for: An annotated checklist of Coccinellidae (Insecta, Coleoptera) with eight new records from the Kingdom of Saudi Arabia
Source: Zookeys. 2020 Dec 21;1006:35–89. doi: 10.3897/zookeys.1006.59123 (PMC7769896; doi:10.3897/zookeys.1006.59123)
Supplement: XML Treatment for Pharoscymnus c-luteum [file zookeys.1006.59123-treatment58.xml]

<!DOCTYPE tp:taxon-treatment
  PUBLIC "-//TaxonX//DTD Taxonomic Treatment Publishing DTD v0 20100105//EN" "tax-treatment-NSO.dtd">
<tp:taxon-treatment xmlns:tp="http://www.plazi.org/taxpub"><tp:treatment-meta><kwd-group><label>Taxon classification</label><kwd><named-content xmlns:xlink="http://www.w3.org/1999/xlink" content-type="kingdom">Animalia</named-content></kwd><kwd><named-content xmlns:xlink="http://www.w3.org/1999/xlink" content-type="order">Coleoptera</named-content></kwd><kwd><named-content xmlns:xlink="http://www.w3.org/1999/xlink" content-type="family">Coccinellidae</named-content></kwd></kwd-group><mixed-citation publication-type="journal"><person-group><name><surname>Ansi</surname><given-names>Amin Al</given-names></name><name><surname>Alkhalaf</surname><given-names>Areej A.</given-names></name><name><surname>Fadl</surname><given-names>Hassan</given-names></name><name><surname>Rasool</surname><given-names>Iftekhar</given-names></name><name><surname>Dhafer</surname><given-names>Hathal Al</given-names></name></person-group><article-title>An annotated checklist of <tp:taxon-name><tp:taxon-name-part taxon-name-part-type="family">Coccinellidae</tp:taxon-name-part></tp:taxon-name> (<tp:taxon-name><tp:taxon-name-part taxon-name-part-type="class">Insecta</tp:taxon-name-part></tp:taxon-name>, <tp:taxon-name><tp:taxon-name-part taxon-name-part-type="order">Coleoptera</tp:taxon-name-part></tp:taxon-name>) with eight new records from the Kingdom of Saudi Arabia</article-title><source>Zookeys</source><day>21</day><month>12</month><year>2020</year><volume>1006</volume><fpage>35</fpage><lpage>89</lpage><pub-id pub-id-type="doi">10.3897/zookeys.1006.59123</pub-id></mixed-citation></tp:treatment-meta><tp:nomenclature><tp:taxon-name><object-id xmlns:xlink="http://www.w3.org/1999/xlink" content-type="arpha" xlink:type="simple">51D3AB08-91D7-57B7-91A2-92CA95234ED9</object-id>
                <tp:taxon-name-part taxon-name-part-type="genus" reg="Pharoscymnus">Pharoscymnus</tp:taxon-name-part>
                <tp:taxon-name-part taxon-name-part-type="species" reg="c-luteum">c-luteum</tp:taxon-name-part>
              </tp:taxon-name><tp:taxon-authority>(Sicard, 1907)</tp:taxon-authority><tp:nomenclature-citation-list><tp:nomenclature-citation><tp:taxon-name>
                    <tp:taxon-name-part taxon-name-part-type="genus" reg="Pharus">Pharus</tp:taxon-name-part> <tp:taxon-name-part taxon-name-part-type="species" reg="c-luteum">c-luteum</tp:taxon-name-part></tp:taxon-name><comment>Sicard, 1907: 417.</comment></tp:nomenclature-citation></tp:nomenclature-citation-list></tp:nomenclature><tp:treatment-sec sec-type="remarks" id="SECID0ENGGM"><title>Remark.</title><p>This is a rare species, only known in the Arabian Peninsula, and found as a predator of armoured scale insects (<tp:taxon-name><tp:taxon-name-part taxon-name-part-type="order">Hemiptera</tp:taxon-name-part></tp:taxon-name>: <tp:taxon-name><tp:taxon-name-part taxon-name-part-type="family">Diaspididae</tp:taxon-name-part></tp:taxon-name>) (<xref ref-type="bibr" rid="B34">Raimundo and van Harten 2000</xref>).</p></tp:treatment-sec><tp:treatment-sec sec-type="material" id="SECID0EBHGM"><title>Materials examined.</title><p><bold>Asir</bold>: Al Majardah, Wadi Khat, <named-content xmlns:xlink="http://www.w3.org/1999/xlink" content-type="dwc:verbatimCoordinates" xlink:type="simple"><named-content content-type="geo-json" specific-use="{&#34;type&#34;:&#34;Point&#34;,&#34;coordinates&#34;:[41.972833,19.089500]}" id="NCID0EMHGM" xlink:type="simple">19°05.37'N, 41°58.37'E</named-content></named-content>, 31.V.2012, <abbrev xmlns:xlink="http://www.w3.org/1999/xlink" xlink:title="beating sheet" id="ABBRID0ERHGM" xlink:type="simple">BS</abbrev>, Al Dhafer et al., 2exs; Al Majardah, Wadi Al Talalie, <named-content xmlns:xlink="http://www.w3.org/1999/xlink" content-type="dwc:verbatimCoordinates" xlink:type="simple"><named-content content-type="geo-json" specific-use="{&#34;type&#34;:&#34;Point&#34;,&#34;coordinates&#34;:[41.796333,19.086500]}" id="NCID0EYHGM" xlink:type="simple">19°05.19'N, 41°47.78'E</named-content></named-content>, 286 m, 1.VI.2012, <abbrev xmlns:xlink="http://www.w3.org/1999/xlink" xlink:title="beating sheet" id="ABBRID0E4HGM" xlink:type="simple">BS</abbrev>, Al Ansi, A., 1ex; Ahd Rifidh, <named-content xmlns:xlink="http://www.w3.org/1999/xlink" content-type="dwc:verbatimCoordinates" xlink:type="simple"><named-content content-type="geo-json" specific-use="{&#34;type&#34;:&#34;Point&#34;,&#34;coordinates&#34;:[42.897000,18.105500]}" id="NCID0EEIGM" xlink:type="simple">18°06.33'N, 42°53.82'E</named-content></named-content>, 16.I.2013, <abbrev xmlns:xlink="http://www.w3.org/1999/xlink" xlink:title="beating sheet" id="ABBRID0EJIGM" xlink:type="simple">BS</abbrev>, Al Ansi et al., 2exs; Al Majardah, Wadi Yabah, <named-content xmlns:xlink="http://www.w3.org/1999/xlink" content-type="dwc:verbatimCoordinates" xlink:type="simple"><named-content content-type="geo-json" specific-use="{&#34;type&#34;:&#34;Point&#34;,&#34;coordinates&#34;:[41.807667,19.271167]}" id="NCID0EQIGM" xlink:type="simple">19°16.27'N, 41°48.46'E</named-content></named-content>, 411, 2.IV.2012, <abbrev xmlns:xlink="http://www.w3.org/1999/xlink" xlink:title="beating sheet" id="ABBRID0EVIGM" xlink:type="simple">BS</abbrev>, Al Ansi, A., 3♂24exs; 2.IV.2012, <abbrev xmlns:xlink="http://www.w3.org/1999/xlink" xlink:title="light trap" id="ABBRID0EZIGM" xlink:type="simple">LT</abbrev>, Al Ansi, A., 1ex; 2.IV.2012, <abbrev xmlns:xlink="http://www.w3.org/1999/xlink" xlink:title="sweeping net" id="ABBRID0E4IGM" xlink:type="simple">SN</abbrev>, Al Ansi, A., 1ex; Al Majardah, Wadi Thalooth Al Mandhar, 42°01.12'E, 433 m, 31.V.2012, <abbrev xmlns:xlink="http://www.w3.org/1999/xlink" xlink:title="beating sheet" id="ABBRID0EBJGM" xlink:type="simple">BS</abbrev>, Al Ansi, A., 6exs; <bold>Baha</bold>: Wadi Turubah, <named-content xmlns:xlink="http://www.w3.org/1999/xlink" content-type="dwc:verbatimCoordinates" xlink:type="simple"><named-content content-type="geo-json" specific-use="{&#34;type&#34;:&#34;Point&#34;,&#34;coordinates&#34;:[41.253833,20.239500]}" id="NCID0EKJGM" xlink:type="simple">20°14.37'N, 41°15.23'E</named-content></named-content>, 27.IX.2013, Al Dhafer, H., 2exs; Thee Ain, <named-content xmlns:xlink="http://www.w3.org/1999/xlink" content-type="dwc:verbatimCoordinates" xlink:type="simple"><named-content content-type="geo-json" specific-use="{&#34;type&#34;:&#34;Point&#34;,&#34;coordinates&#34;:[41.443333,19.929667]}" id="NCID0ESJGM" xlink:type="simple">19°55.78'N, 41°26.60'E</named-content></named-content>, 741 m, 10.III.2012, <abbrev xmlns:xlink="http://www.w3.org/1999/xlink" xlink:title="beating sheet" id="ABBRID0EXJGM" xlink:type="simple">BS</abbrev>, Al Dhafer et al., 1ex; 25.IV.2013, <abbrev xmlns:xlink="http://www.w3.org/1999/xlink" xlink:title="beating sheet" id="ABBRID0E2JGM" xlink:type="simple">BS</abbrev>, Al Ansi et al., 3exs; 3.VI.2012, <abbrev xmlns:xlink="http://www.w3.org/1999/xlink" xlink:title="beating sheet" id="ABBRID0E6JGM" xlink:type="simple">BS</abbrev>, Al Ansi, A., 3exs; Al Quhman Village, 5 km before Al Atawilah, <named-content xmlns:xlink="http://www.w3.org/1999/xlink" content-type="dwc:verbatimCoordinates" xlink:type="simple"><named-content content-type="geo-json" specific-use="{&#34;type&#34;:&#34;Point&#34;,&#34;coordinates&#34;:[41.324667,20.320500]}" id="NCID0EGKGM" xlink:type="simple">20°19.23'N, 41°19.48'E</named-content></named-content>, 2014 m, 24.IV.2013, <abbrev xmlns:xlink="http://www.w3.org/1999/xlink" xlink:title="beating sheet" id="ABBRID0ELKGM" xlink:type="simple">BS</abbrev>, Al Ansi et al., 2exs; 18 km before Al Atawilah, <named-content xmlns:xlink="http://www.w3.org/1999/xlink" content-type="dwc:verbatimCoordinates" xlink:type="simple"><named-content content-type="geo-json" specific-use="{&#34;type&#34;:&#34;Point&#34;,&#34;coordinates&#34;:[41.323500,20.418667]}" id="NCID0ESKGM" xlink:type="simple">20°25.12'N, 41°19.41'E</named-content></named-content>, 1654 m, 24.IV.2013, <abbrev xmlns:xlink="http://www.w3.org/1999/xlink" xlink:title="beating sheet" id="ABBRID0EXKGM" xlink:type="simple">BS</abbrev>, Al Ansi et al., 2exs; Raghdan, <named-content xmlns:xlink="http://www.w3.org/1999/xlink" content-type="dwc:verbatimCoordinates" xlink:type="simple"><named-content content-type="geo-json" specific-use="{&#34;type&#34;:&#34;Point&#34;,&#34;coordinates&#34;:[41.751833,20.570833]}" id="NCID0E5KGM" xlink:type="simple">20°34.25'N, 41°45.11'E</named-content></named-content>, 13.V.2011, <abbrev xmlns:xlink="http://www.w3.org/1999/xlink" xlink:title="sweeping net" id="ABBRID0EDLGM" xlink:type="simple">SN</abbrev>, Fadl et al., 1ex; Sad Medhas, <named-content xmlns:xlink="http://www.w3.org/1999/xlink" content-type="dwc:verbatimCoordinates" xlink:type="simple"><named-content content-type="geo-json" specific-use="{&#34;type&#34;:&#34;Point&#34;,&#34;coordinates&#34;:[41.275500,20.221000]}" id="NCID0EKLGM" xlink:type="simple">20°13.26'N, 41°16.53'E</named-content></named-content>, 1781 m, 9.III.2012, <abbrev xmlns:xlink="http://www.w3.org/1999/xlink" xlink:title="sweeping net" id="ABBRID0EPLGM" xlink:type="simple">SN</abbrev>, Al Dhfer et al., 4exs; <bold>Jizan</bold>: Hurub Wadi Hurub, <named-content xmlns:xlink="http://www.w3.org/1999/xlink" content-type="dwc:verbatimCoordinates" xlink:type="simple"><named-content content-type="geo-json" specific-use="{&#34;type&#34;:&#34;Point&#34;,&#34;coordinates&#34;:[42.964667,17.718667]}" id="NCID0EYLGM" xlink:type="simple">17°43.12'N, 42°57.88'E</named-content></named-content>, 398 m, 24.V.2012, <abbrev xmlns:xlink="http://www.w3.org/1999/xlink" xlink:title="beating sheet" id="ABBRID0E4LGM" xlink:type="simple">BS</abbrev>, Al Ansi, A., 5exs; Hurub Wadi Qasi, <named-content xmlns:xlink="http://www.w3.org/1999/xlink" content-type="dwc:verbatimCoordinates" xlink:type="simple"><named-content content-type="geo-json" specific-use="{&#34;type&#34;:&#34;Point&#34;,&#34;coordinates&#34;:[42.955333,17.442000]}" id="NCID0EEMGM" xlink:type="simple">17°26.52'N, 42°57.32'E</named-content></named-content>, 284 m, 24.V.2012, <abbrev xmlns:xlink="http://www.w3.org/1999/xlink" xlink:title="beating sheet" id="ABBRID0EJMGM" xlink:type="simple">BS</abbrev>, Al Ansi, A., 1ex.</p></tp:treatment-sec><tp:treatment-sec sec-type="distribution" id="SECID0ENMGM"><title>Local distribution.</title><p>Specimens of this species were collected from Asir, Baha, and Jizan. It was previously reported by <xref ref-type="bibr" rid="B13">Fürsch (1979)</xref> from Asir province.</p></tp:treatment-sec><tp:treatment-sec sec-type="distribution" id="SECID0EXMGM"><title>World distribution.</title><p><bold>Asia</bold>: <abbrev xmlns:xlink="http://www.w3.org/1999/xlink" xlink:title="Saudi Arabia" id="ABBRID0E6MGM" xlink:type="simple">SA</abbrev> and <abbrev xmlns:xlink="http://www.w3.org/1999/xlink" xlink:title="Yemen including Socotra" id="ABBRID0EDNGM" xlink:type="simple">YE</abbrev> (<xref ref-type="bibr" rid="B26">Kovář 2007</xref>).</p></tp:treatment-sec><ref-list><ref id="B34"><mixed-citation xmlns:xlink="http://www.w3.org/1999/xlink" xlink:type="simple"><person-group><name name-style="western"><surname>Raimundo</surname><given-names>AC</given-names></name><name name-style="western"><surname>van Harten</surname><given-names>A</given-names></name></person-group> (<year>2000</year>) <article-title>An annotated checklist of the <tp:taxon-name><tp:taxon-name-part taxon-name-part-type="family">Coccinellidae</tp:taxon-name-part></tp:taxon-name> (Insect: <tp:taxon-name><tp:taxon-name-part taxon-name-part-type="order">Coleoptera</tp:taxon-name-part></tp:taxon-name>) of Yemen.</article-title><source>Fauna of Saudi Arabia</source><volume>18</volume>: <fpage>211</fpage>–<lpage>243</lpage>.</mixed-citation></ref><ref id="B13"><mixed-citation xmlns:xlink="http://www.w3.org/1999/xlink" xlink:type="simple"><person-group><name name-style="western"><surname>Fürsch</surname><given-names>H</given-names></name></person-group> (<year>1979</year>) <article-title>Insect of Saudi Arabia <tp:taxon-name><tp:taxon-name-part taxon-name-part-type="order">Coleoptera</tp:taxon-name-part></tp:taxon-name>: Fam. <tp:taxon-name><tp:taxon-name-part taxon-name-part-type="family">Coccinellidae</tp:taxon-name-part></tp:taxon-name>.</article-title><source>Fauna of Saudi Arabia</source><volume>1</volume>: <fpage>235</fpage>–<lpage>248</lpage>.</mixed-citation></ref><ref id="B26"><mixed-citation xmlns:xlink="http://www.w3.org/1999/xlink" xlink:type="simple"><person-group><name name-style="western"><surname>Kovář</surname><given-names>I</given-names></name></person-group> (<year>2007</year>) <tp:taxon-name><tp:taxon-name-part taxon-name-part-type="family">Coccinellidae</tp:taxon-name-part></tp:taxon-name>. In Löbl I, Smetana A (Eds) <italic>Catalogue of Palaearctic <tp:taxon-name><tp:taxon-name-part taxon-name-part-type="order">Coleoptera</tp:taxon-name-part></tp:taxon-name></italic> (Vol. 4). Apollo Books, Stenstrup, Denmark, 568–631.</mixed-citation></ref></ref-list></tp:taxon-treatment>
